# Supplementary material for: Vovel metrics—novel coupling metrics for improved software fault prediction
Source: PeerJ Comput Sci. 2021 Jun 10;7:e590. doi: 10.7717/peerj-cs.590 (PMC8205299; doi:10.7717/peerj-cs.590)
Supplement: Supplemental Information 1 [file peerj-cs-07-590-s001.csv]

Name	LongName	Path	CBOs	RFCs	Labels	FanIns	FanOuts	StrengthIns	StrengthOuts
JavaModelManager	org.eclipse.jdt.internal.core.JavaModelManager	org.eclipse.jdt.core/model/org/eclipse/jdt/internal/core/JavaModelManager.java	74	238	9	70	61	4393.75	1664.25
Scribe	org.eclipse.jdt.internal.formatter.Scribe	org.eclipse.jdt.core/formatter/org/eclipse/jdt/internal/formatter/Scribe.java	32	143	9	5	23	277.25	999.75
MethodVerifier15	org.eclipse.jdt.internal.compiler.lookup.MethodVerifier15	org.eclipse.jdt.core/compiler/org/eclipse/jdt/internal/compiler/lookup/MethodVerifier15.java	21	96	8	1	13	79.25	1295.75
Scope	org.eclipse.jdt.internal.compiler.lookup.Scope	org.eclipse.jdt.core/compiler/org/eclipse/jdt/internal/compiler/lookup/Scope.java	55	229	8	131	30	1299.75	977.25
ProblemReporter	org.eclipse.jdt.internal.compiler.problem.ProblemReporter	org.eclipse.jdt.core/compiler/org/eclipse/jdt/internal/compiler/problem/ProblemReporter.java	105	508	8	129	36	1255.5	1324.25
CompletionEngine	org.eclipse.jdt.internal.codeassist.CompletionEngine	org.eclipse.jdt.core/codeassist/org/eclipse/jdt/internal/codeassist/CompletionEngine.java	191	460	7	4	71	270.5	494.25
QualifiedNameReference	org.eclipse.jdt.internal.compiler.ast.QualifiedNameReference	org.eclipse.jdt.core/compiler/org/eclipse/jdt/internal/compiler/ast/QualifiedNameReference.java	38	133	7	2	22	312	1603.25
AbstractCommentParser	org.eclipse.jdt.internal.compiler.parser.AbstractCommentParser	org.eclipse.jdt.core/compiler/org/eclipse/jdt/internal/compiler/parser/AbstractCommentParser.java	11	73	7	6	7	837	494
ClassFile	org.eclipse.jdt.internal.compiler.ClassFile	org.eclipse.jdt.core/compiler/org/eclipse/jdt/internal/compiler/ClassFile.java	66	234	6	18	37	2723.25	2613
FieldReference	org.eclipse.jdt.internal.compiler.ast.FieldReference	org.eclipse.jdt.core/compiler/org/eclipse/jdt/internal/compiler/ast/FieldReference.java	36	107	6	2	18	709.5	786
SingleNameReference	org.eclipse.jdt.internal.compiler.ast.SingleNameReference	org.eclipse.jdt.core/compiler/org/eclipse/jdt/internal/compiler/ast/SingleNameReference.java	39	130	6	10	22	1109.75	3130.5
SourceTypeBinding	org.eclipse.jdt.internal.compiler.lookup.SourceTypeBinding	org.eclipse.jdt.core/compiler/org/eclipse/jdt/internal/compiler/lookup/SourceTypeBinding.java	45	172	6	32	32	15946.5	740.5
MatchLocator	org.eclipse.jdt.internal.core.search.matching.MatchLocator	org.eclipse.jdt.core/search/org/eclipse/jdt/internal/core/search/matching/MatchLocator.java	152	328	5	17	90	765.75	1356.5
FormatterCommentParser	org.eclipse.jdt.internal.formatter.FormatterCommentParser	org.eclipse.jdt.core/formatter/org/eclipse/jdt/internal/formatter/FormatterCommentParser.java	15	58	5	1	12	153.25	2714.75
JavaCore	org.eclipse.jdt.core.JavaCore	org.eclipse.jdt.core/model/org/eclipse/jdt/core/JavaCore.java	58	194	4	25	40	697.25	2847
MessageSend	org.eclipse.jdt.internal.compiler.ast.MessageSend	org.eclipse.jdt.core/compiler/org/eclipse/jdt/internal/compiler/ast/MessageSend.java	39	103	4	5	17	769.5	794.25
CompilationUnitScope	org.eclipse.jdt.internal.compiler.lookup.CompilationUnitScope	org.eclipse.jdt.core/compiler/org/eclipse/jdt/internal/compiler/lookup/CompilationUnitScope.java	38	128	4	21	28	1072.75	2259.75
PackageBinding	org.eclipse.jdt.internal.compiler.lookup.PackageBinding	org.eclipse.jdt.core/compiler/org/eclipse/jdt/internal/compiler/lookup/PackageBinding.java	12	34	4	11	6	1241.25	387.5
Parser	org.eclipse.jdt.internal.compiler.parser.Parser	org.eclipse.jdt.core/compiler/org/eclipse/jdt/internal/compiler/parser/Parser.java	132	600	4	0	0	186	839.5
ClasspathEntry	org.eclipse.jdt.internal.core.ClasspathEntry	org.eclipse.jdt.core/model/org/eclipse/jdt/internal/core/ClasspathEntry.java	28	107	4	21	27	1340	1570.25
JavaProject	org.eclipse.jdt.internal.core.JavaProject	org.eclipse.jdt.core/model/org/eclipse/jdt/internal/core/JavaProject.java	59	246	4	52	50	30181.25	544.75
Util	org.eclipse.jdt.internal.core.util.Util	org.eclipse.jdt.core/model/org/eclipse/jdt/internal/core/util/Util.java	72	260	4	82	48	3027.25	853.25
ConstructorDeclaration	org.eclipse.jdt.internal.compiler.ast.ConstructorDeclaration	org.eclipse.jdt.core/compiler/org/eclipse/jdt/internal/compiler/ast/ConstructorDeclaration.java	49	106	3	6	29	765.75	1026.75
Javadoc	org.eclipse.jdt.internal.compiler.ast.Javadoc	org.eclipse.jdt.core/compiler/org/eclipse/jdt/internal/compiler/ast/Javadoc.java	51	84	3	8	17	140	620.25
TryStatement	org.eclipse.jdt.internal.compiler.ast.TryStatement	org.eclipse.jdt.core/compiler/org/eclipse/jdt/internal/compiler/ast/TryStatement.java	31	92	3	3	23	277.5	1545.25
TypeDeclaration	org.eclipse.jdt.internal.compiler.ast.TypeDeclaration	org.eclipse.jdt.core/compiler/org/eclipse/jdt/internal/compiler/ast/TypeDeclaration.java	64	186	3	36	33	1537	1428.25
CodeStream	org.eclipse.jdt.internal.compiler.codegen.CodeStream	org.eclipse.jdt.core/compiler/org/eclipse/jdt/internal/compiler/codegen/CodeStream.java	43	420	3	68	25	1687.5	2454.5
FieldBinding	org.eclipse.jdt.internal.compiler.lookup.FieldBinding	org.eclipse.jdt.core/compiler/org/eclipse/jdt/internal/compiler/lookup/FieldBinding.java	22	48	3	32	10	1007.25	673.75
LookupEnvironment	org.eclipse.jdt.internal.compiler.lookup.LookupEnvironment	org.eclipse.jdt.core/compiler/org/eclipse/jdt/internal/compiler/lookup/LookupEnvironment.java	45	128	3	68	30	592.25	572.75
MethodBinding	org.eclipse.jdt.internal.compiler.lookup.MethodBinding	org.eclipse.jdt.core/compiler/org/eclipse/jdt/internal/compiler/lookup/MethodBinding.java	32	120	3	56	19	1054.75	1592
MethodVerifier	org.eclipse.jdt.internal.compiler.lookup.MethodVerifier	org.eclipse.jdt.core/compiler/org/eclipse/jdt/internal/compiler/lookup/MethodVerifier.java	26	98	3	7	13	1926	552
TypeBinding	org.eclipse.jdt.internal.compiler.lookup.TypeBinding	org.eclipse.jdt.core/compiler/org/eclipse/jdt/internal/compiler/lookup/TypeBinding.java	20	78	3	126	11	1388.25	1158.5
JavadocParser	org.eclipse.jdt.internal.compiler.parser.JavadocParser	org.eclipse.jdt.core/compiler/org/eclipse/jdt/internal/compiler/parser/JavadocParser.java	33	64	3	7	20	132.5	752.5
ExternalFoldersManager	org.eclipse.jdt.internal.core.ExternalFoldersManager	org.eclipse.jdt.core/model/org/eclipse/jdt/internal/core/ExternalFoldersManager.java	7	22	3	11	9	3608	677.5
IndexManager	org.eclipse.jdt.internal.core.search.indexing.IndexManager	org.eclipse.jdt.core/search/org/eclipse/jdt/internal/core/search/indexing/IndexManager.java	40	95	3	15	38	789	485
MethodLocator	org.eclipse.jdt.internal.core.search.matching.MethodLocator	org.eclipse.jdt.core/search/org/eclipse/jdt/internal/core/search/matching/MethodLocator.java	51	117	3	1	26	110	1483.5
PackageReferenceLocator	org.eclipse.jdt.internal.core.search.matching.PackageReferenceLocator	org.eclipse.jdt.core/search/org/eclipse/jdt/internal/core/search/matching/PackageReferenceLocator.java	41	47	3	1	16	157.25	490.5
NamingConventions	org.eclipse.jdt.core.NamingConventions	org.eclipse.jdt.core/model/org/eclipse/jdt/core/NamingConventions.java	7	39	2	0	3	0	290.75
AnnotationBinding	org.eclipse.jdt.core.dom.AnnotationBinding	org.eclipse.jdt.core/dom/org/eclipse/jdt/core/dom/AnnotationBinding.java	31	48	2	1	23	288.25	634.75
DefaultCodeFormatterConstants	org.eclipse.jdt.core.formatter.DefaultCodeFormatterConstants	org.eclipse.jdt.core/formatter/org/eclipse/jdt/core/formatter/DefaultCodeFormatterConstants.java	2	14	2	3	1	87	18
TypeReferenceMatch	org.eclipse.jdt.core.search.TypeReferenceMatch	org.eclipse.jdt.core/search/org/eclipse/jdt/core/search/TypeReferenceMatch.java	3	8	2	2	2	0	107.75
InternalExtendedCompletionContext	org.eclipse.jdt.internal.codeassist.InternalExtendedCompletionContext	org.eclipse.jdt.core/codeassist/org/eclipse/jdt/internal/codeassist/InternalExtendedCompletionContext.java	54	76	2	2	29	249.25	551.5
ReadManager	org.eclipse.jdt.internal.compiler.ReadManager	org.eclipse.jdt.core/compiler/org/eclipse/jdt/internal/compiler/ReadManager.java	1	5	2	1	8	1.25	150
AssertStatement	org.eclipse.jdt.internal.compiler.ast.AssertStatement	org.eclipse.jdt.core/compiler/org/eclipse/jdt/internal/compiler/ast/AssertStatement.java	25	56	2	1	17	155	735.25
Clinit	org.eclipse.jdt.internal.compiler.ast.Clinit	org.eclipse.jdt.core/compiler/org/eclipse/jdt/internal/compiler/ast/Clinit.java	33	63	2	2	19	69.25	841.25
CompilationUnitDeclaration	org.eclipse.jdt.internal.compiler.ast.CompilationUnitDeclaration	org.eclipse.jdt.core/compiler/org/eclipse/jdt/internal/compiler/ast/CompilationUnitDeclaration.java	36	77	2	22	21	1236.75	774.25
ForeachStatement	org.eclipse.jdt.internal.compiler.ast.ForeachStatement	org.eclipse.jdt.core/compiler/org/eclipse/jdt/internal/compiler/ast/ForeachStatement.java	30	95	2	0	19	341	1131.75
MethodDeclaration	org.eclipse.jdt.internal.compiler.ast.MethodDeclaration	org.eclipse.jdt.core/compiler/org/eclipse/jdt/internal/compiler/ast/MethodDeclaration.java	33	51	2	7	15	113.25	374
Main	org.eclipse.jdt.internal.compiler.batch.Main	org.eclipse.jdt.core/batch/org/eclipse/jdt/internal/compiler/batch/Main.java	38	121	2	1	39	442	2239.75
StackMapFrameCodeStream	org.eclipse.jdt.internal.compiler.codegen.StackMapFrameCodeStream	org.eclipse.jdt.core/compiler/org/eclipse/jdt/internal/compiler/codegen/StackMapFrameCodeStream.java	17	88	2	3	12	126.25	3493.5
ExceptionHandlingFlowContext	org.eclipse.jdt.internal.compiler.flow.ExceptionHandlingFlowContext	org.eclipse.jdt.core/compiler/org/eclipse/jdt/internal/compiler/flow/ExceptionHandlingFlowContext.java	21	28	2	5	9	95.5	390.25
FlowContext	org.eclipse.jdt.internal.compiler.flow.FlowContext	org.eclipse.jdt.core/compiler/org/eclipse/jdt/internal/compiler/flow/FlowContext.java	24	55	2	18	11	2053.25	589
InitializationFlowContext	org.eclipse.jdt.internal.compiler.flow.InitializationFlowContext	org.eclipse.jdt.core/compiler/org/eclipse/jdt/internal/compiler/flow/InitializationFlowContext.java	9	9	2	3	5	280	176.75
ParameterizedTypeBinding	org.eclipse.jdt.internal.compiler.lookup.ParameterizedTypeBinding	org.eclipse.jdt.core/compiler/org/eclipse/jdt/internal/compiler/lookup/ParameterizedTypeBinding.java	29	142	2	19	20	30000.25	480
SyntheticMethodBinding	org.eclipse.jdt.internal.compiler.lookup.SyntheticMethodBinding	org.eclipse.jdt.core/compiler/org/eclipse/jdt/internal/compiler/lookup/SyntheticMethodBinding.java	19	25	2	1	7	13.5	244.5
BinaryField	org.eclipse.jdt.internal.core.BinaryField	org.eclipse.jdt.core/model/org/eclipse/jdt/internal/core/BinaryField.java	21	36	2	3	13	162.75	450.25
DeltaProcessor	org.eclipse.jdt.internal.core.DeltaProcessor	org.eclipse.jdt.core/model/org/eclipse/jdt/internal/core/DeltaProcessor.java	48	192	2	6	44	799	5309.25
InternalNamingConventions	org.eclipse.jdt.internal.core.InternalNamingConventions	org.eclipse.jdt.core/model/org/eclipse/jdt/internal/core/InternalNamingConventions.java	11	37	2	1	10	0	736.5
AbstractImageBuilder	org.eclipse.jdt.internal.core.builder.AbstractImageBuilder	org.eclipse.jdt.core/model/org/eclipse/jdt/internal/core/builder/AbstractImageBuilder.java	45	107	2	3	36	298.25	1119
ASTRewriteAnalyzer	org.eclipse.jdt.internal.core.dom.rewrite.ASTRewriteAnalyzer	org.eclipse.jdt.core/dom/org/eclipse/jdt/internal/core/dom/rewrite/ASTRewriteAnalyzer.java	116	238	2	4	32	200	597
TypeReferenceLocator	org.eclipse.jdt.internal.core.search.matching.TypeReferenceLocator	org.eclipse.jdt.core/search/org/eclipse/jdt/internal/core/search/matching/TypeReferenceLocator.java	52	89	2	1	22	25	409.75
DefaultBytecodeVisitor	org.eclipse.jdt.internal.core.util.DefaultBytecodeVisitor	org.eclipse.jdt.core/model/org/eclipse/jdt/internal/core/util/DefaultBytecodeVisitor.java	14	244	2	0	13	3129	666.5
CodeSnippetMessageSend	org.eclipse.jdt.internal.eval.CodeSnippetMessageSend	org.eclipse.jdt.core/eval/org/eclipse/jdt/internal/eval/CodeSnippetMessageSend.java	32	70	2	1	15	59.5	473.75
CodeSnippetQualifiedNameReference	org.eclipse.jdt.internal.eval.CodeSnippetQualifiedNameReference	org.eclipse.jdt.core/eval/org/eclipse/jdt/internal/eval/CodeSnippetQualifiedNameReference.java	33	70	2	1	18	39.75	721.75
CodeSnippetScope	org.eclipse.jdt.internal.eval.CodeSnippetScope	org.eclipse.jdt.core/eval/org/eclipse/jdt/internal/eval/CodeSnippetScope.java	20	66	2	5	13	525.25	1547.5
CodeSnippetSingleNameReference	org.eclipse.jdt.internal.eval.CodeSnippetSingleNameReference	org.eclipse.jdt.core/eval/org/eclipse/jdt/internal/eval/CodeSnippetSingleNameReference.java	38	77	2	1	20	85.5	721.75
CodeFormatterVisitor	org.eclipse.jdt.internal.formatter.CodeFormatterVisitor	org.eclipse.jdt.core/formatter/org/eclipse/jdt/internal/formatter/CodeFormatterVisitor.java	112	232	2	1	17	196.25	597
DefaultCodeFormatterOptions	org.eclipse.jdt.internal.formatter.DefaultCodeFormatterOptions	org.eclipse.jdt.core/formatter/org/eclipse/jdt/internal/formatter/DefaultCodeFormatterOptions.java	3	12	2	3	1	1620.75	53.75
CompletionContext	org.eclipse.jdt.core.CompletionContext	org.eclipse.jdt.core/model/org/eclipse/jdt/core/CompletionContext.java	4	17	1	1	2	0	124.25
CompletionProposal	org.eclipse.jdt.core.CompletionProposal	org.eclipse.jdt.core/model/org/eclipse/jdt/core/CompletionProposal.java	3	46	1	4	4	590.5	353
CorrectionEngine	org.eclipse.jdt.core.CorrectionEngine	org.eclipse.jdt.core/model/org/eclipse/jdt/core/CorrectionEngine.java	22	51	1	0	7	214.25	494.25
JavaConventions	org.eclipse.jdt.core.JavaConventions	org.eclipse.jdt.core/model/org/eclipse/jdt/core/JavaConventions.java	17	37	1	11	8	2540	361.5
Signature	org.eclipse.jdt.core.Signature	org.eclipse.jdt.core/model/org/eclipse/jdt/core/Signature.java	4	88	1	30	7	4362.75	1112
CompilationParticipant	org.eclipse.jdt.core.compiler.CompilationParticipant	org.eclipse.jdt.core/model/org/eclipse/jdt/core/compiler/CompilationParticipant.java	3	8	1	4	0	76.5	24.5
ASTConverter	org.eclipse.jdt.core.dom.ASTConverter	org.eclipse.jdt.core/dom/org/eclipse/jdt/core/dom/ASTConverter.java	214	498	1	2	53	266.75	494.25
ASTParser	org.eclipse.jdt.core.dom.ASTParser	org.eclipse.jdt.core/dom/org/eclipse/jdt/core/dom/ASTParser.java	55	86	1	9	33	48	567.5
CharacterLiteral	org.eclipse.jdt.core.dom.CharacterLiteral	org.eclipse.jdt.core/dom/org/eclipse/jdt/core/dom/CharacterLiteral.java	10	32	1	1	6	4	420
DefaultBindingResolver	org.eclipse.jdt.core.dom.DefaultBindingResolver	org.eclipse.jdt.core/dom/org/eclipse/jdt/core/dom/DefaultBindingResolver.java	113	134	1	4	34	119.5	297
DocCommentParser	org.eclipse.jdt.core.dom.DocCommentParser	org.eclipse.jdt.core/dom/org/eclipse/jdt/core/dom/DocCommentParser.java	21	67	1	1	15	477.5	952
StringLiteral	org.eclipse.jdt.core.dom.StringLiteral	org.eclipse.jdt.core/dom/org/eclipse/jdt/core/dom/StringLiteral.java	9	30	1	1	5	0	540
TypeBinding	org.eclipse.jdt.core.dom.TypeBinding	org.eclipse.jdt.core/dom/org/eclipse/jdt/core/dom/TypeBinding.java	39	131	1	1	22	322.5	1503.75
ASTRewrite	org.eclipse.jdt.core.dom.rewrite.ASTRewrite	org.eclipse.jdt.core/dom/org/eclipse/jdt/core/dom/rewrite/ASTRewrite.java	23	73	1	6	19	363.5	1627
FieldReferenceMatch	org.eclipse.jdt.core.search.FieldReferenceMatch	org.eclipse.jdt.core/search/org/eclipse/jdt/core/search/FieldReferenceMatch.java	3	4	1	1	0	0	21.75
MethodReferenceMatch	org.eclipse.jdt.core.search.MethodReferenceMatch	org.eclipse.jdt.core/search/org/eclipse/jdt/core/search/MethodReferenceMatch.java	3	7	1	1	0	0	21.75
PackageReferenceMatch	org.eclipse.jdt.core.search.PackageReferenceMatch	org.eclipse.jdt.core/search/org/eclipse/jdt/core/search/PackageReferenceMatch.java	3	2	1	1	0	0	0
ReferenceMatch	org.eclipse.jdt.core.search.ReferenceMatch	org.eclipse.jdt.core/search/org/eclipse/jdt/core/search/ReferenceMatch.java	3	5	1	1	1	0	8.75
SearchDocument	org.eclipse.jdt.core.search.SearchDocument	org.eclipse.jdt.core/search/org/eclipse/jdt/core/search/SearchDocument.java	2	10	1	9	1	320.25	76.75
SearchPattern	org.eclipse.jdt.core.search.SearchPattern	org.eclipse.jdt.core/search/org/eclipse/jdt/core/search/SearchPattern.java	34	87	1	18	23	588	969.5
ByteCodeVisitorAdapter	org.eclipse.jdt.core.util.ByteCodeVisitorAdapter	org.eclipse.jdt.core/model/org/eclipse/jdt/core/util/ByteCodeVisitorAdapter.java	2	205	1	0	0	21	873
OpcodeStringValues	org.eclipse.jdt.core.util.OpcodeStringValues	org.eclipse.jdt.core/model/org/eclipse/jdt/core/util/OpcodeStringValues.java	1	0	1	0	0	0	0
CompletionRequestorWrapper	org.eclipse.jdt.internal.codeassist.CompletionRequestorWrapper	org.eclipse.jdt.core/codeassist/org/eclipse/jdt/internal/codeassist/CompletionRequestorWrapper.java	9	38	1	0	4	0	412.75
InternalCompletionContext	org.eclipse.jdt.internal.codeassist.InternalCompletionContext	org.eclipse.jdt.core/codeassist/org/eclipse/jdt/internal/codeassist/InternalCompletionContext.java	8	12	1	1	1	0	515.25
InternalCompletionProposal	org.eclipse.jdt.internal.codeassist.InternalCompletionProposal	org.eclipse.jdt.core/codeassist/org/eclipse/jdt/internal/codeassist/InternalCompletionProposal.java	9	24	1	3	5	39.75	507.5
SelectionEngine	org.eclipse.jdt.internal.codeassist.SelectionEngine	org.eclipse.jdt.core/codeassist/org/eclipse/jdt/internal/codeassist/SelectionEngine.java	78	122	1	3	46	117.25	743.25
CompletionOnJavadocTag	org.eclipse.jdt.internal.codeassist.complete.CompletionOnJavadocTag	org.eclipse.jdt.core/codeassist/org/eclipse/jdt/internal/codeassist/complete/CompletionOnJavadocTag.java	12	13	1	3	5	0	182.75
CompletionParser	org.eclipse.jdt.internal.codeassist.complete.CompletionParser	org.eclipse.jdt.core/codeassist/org/eclipse/jdt/internal/codeassist/complete/CompletionParser.java	119	484	1	2	76	42	1995.5
Engine	org.eclipse.jdt.internal.codeassist.impl.Engine	org.eclipse.jdt.core/codeassist/org/eclipse/jdt/internal/codeassist/impl/Engine.java	35	40	1	2	10	77	246
SelectionParser	org.eclipse.jdt.internal.codeassist.select.SelectionParser	org.eclipse.jdt.core/codeassist/org/eclipse/jdt/internal/codeassist/select/SelectionParser.java	62	135	1	1	33	32	1496.75
CompilationResult	org.eclipse.jdt.internal.compiler.CompilationResult	org.eclipse.jdt.core/compiler/org/eclipse/jdt/internal/compiler/CompilationResult.java	10	32	1	24	7	910.25	436.75
Compiler	org.eclipse.jdt.internal.compiler.Compiler	org.eclipse.jdt.core/compiler/org/eclipse/jdt/internal/compiler/Compiler.java	36	76	1	6	19	2859.75	881.5
ASTNode	org.eclipse.jdt.internal.compiler.ast.ASTNode	org.eclipse.jdt.core/compiler/org/eclipse/jdt/internal/compiler/ast/ASTNode.java	31	84	1	102	18	807.5	631
AllocationExpression	org.eclipse.jdt.internal.compiler.ast.AllocationExpression	org.eclipse.jdt.core/compiler/org/eclipse/jdt/internal/compiler/ast/AllocationExpression.java	37	76	1	4	15	352.5	591.75
Annotation	org.eclipse.jdt.internal.compiler.ast.Annotation	org.eclipse.jdt.core/compiler/org/eclipse/jdt/internal/compiler/ast/Annotation.java	37	43	1	19	16	164	388.25
CastExpression	org.eclipse.jdt.internal.compiler.ast.CastExpression	org.eclipse.jdt.core/compiler/org/eclipse/jdt/internal/compiler/ast/CastExpression.java	28	78	1	11	14	395	1010.25
ExplicitConstructorCall	org.eclipse.jdt.internal.compiler.ast.ExplicitConstructorCall	org.eclipse.jdt.core/compiler/org/eclipse/jdt/internal/compiler/ast/ExplicitConstructorCall.java	34	76	1	10	17	2771.5	961
InstanceOfExpression	org.eclipse.jdt.internal.compiler.ast.InstanceOfExpression	org.eclipse.jdt.core/compiler/org/eclipse/jdt/internal/compiler/ast/InstanceOfExpression.java	17	36	1	0	8	49.75	378
JavadocFieldReference	org.eclipse.jdt.internal.compiler.ast.JavadocFieldReference	org.eclipse.jdt.core/compiler/org/eclipse/jdt/internal/compiler/ast/JavadocFieldReference.java	19	32	1	2	5	12.25	455.75
ParameterizedQualifiedTypeReference	org.eclipse.jdt.internal.compiler.ast.ParameterizedQualifiedTypeReference	org.eclipse.jdt.core/compiler/org/eclipse/jdt/internal/compiler/ast/ParameterizedQualifiedTypeReference.java	22	61	1	3	13	459	595
ParameterizedSingleTypeReference	org.eclipse.jdt.internal.compiler.ast.ParameterizedSingleTypeReference	org.eclipse.jdt.core/compiler/org/eclipse/jdt/internal/compiler/ast/ParameterizedSingleTypeReference.java	22	58	1	2	12	415.25	595
QualifiedAllocationExpression	org.eclipse.jdt.internal.compiler.ast.QualifiedAllocationExpression	org.eclipse.jdt.core/compiler/org/eclipse/jdt/internal/compiler/ast/QualifiedAllocationExpression.java	39	94	1	2	20	464.25	540
QualifiedSuperReference	org.eclipse.jdt.internal.compiler.ast.QualifiedSuperReference	org.eclipse.jdt.core/compiler/org/eclipse/jdt/internal/compiler/ast/QualifiedSuperReference.java	11	20	1	1	6	0	352.75
Reference	org.eclipse.jdt.internal.compiler.ast.Reference	org.eclipse.jdt.core/compiler/org/eclipse/jdt/internal/compiler/ast/Reference.java	12	18	1	10	2	159.25	74
ReturnStatement	org.eclipse.jdt.internal.compiler.ast.ReturnStatement	org.eclipse.jdt.core/compiler/org/eclipse/jdt/internal/compiler/ast/ReturnStatement.java	29	57	1	2	15	143	841.25
SwitchStatement	org.eclipse.jdt.internal.compiler.ast.SwitchStatement	org.eclipse.jdt.core/compiler/org/eclipse/jdt/internal/compiler/ast/SwitchStatement.java	28	68	1	2	19	37.75	1224.25
ClasspathJar	org.eclipse.jdt.internal.compiler.batch.ClasspathJar	org.eclipse.jdt.core/batch/org/eclipse/jdt/internal/compiler/batch/ClasspathJar.java	10	25	1	1	9	0	498.25
BranchLabel	org.eclipse.jdt.internal.compiler.codegen.BranchLabel	org.eclipse.jdt.core/compiler/org/eclipse/jdt/internal/compiler/codegen/BranchLabel.java	5	21	1	20	6	471	284.5
ConstantPool	org.eclipse.jdt.internal.compiler.codegen.ConstantPool	org.eclipse.jdt.core/compiler/org/eclipse/jdt/internal/compiler/codegen/ConstantPool.java	16	60	1	4	13	259	2052.5
ExceptionLabel	org.eclipse.jdt.internal.compiler.codegen.ExceptionLabel	org.eclipse.jdt.core/compiler/org/eclipse/jdt/internal/compiler/codegen/ExceptionLabel.java	5	9	1	4	7	31	475.75
CompilerOptions	org.eclipse.jdt.internal.compiler.impl.CompilerOptions	org.eclipse.jdt.core/compiler/org/eclipse/jdt/internal/compiler/impl/CompilerOptions.java	5	19	1	27	6	3013.5	308
BinaryTypeBinding	org.eclipse.jdt.internal.compiler.lookup.BinaryTypeBinding	org.eclipse.jdt.core/compiler/org/eclipse/jdt/internal/compiler/lookup/BinaryTypeBinding.java	40	148	1	7	33	784.5	3119.5
BlockScope	org.eclipse.jdt.internal.compiler.lookup.BlockScope	org.eclipse.jdt.core/compiler/org/eclipse/jdt/internal/compiler/lookup/BlockScope.java	35	97	1	72	21	667.25	527.5
ClassScope	org.eclipse.jdt.internal.compiler.lookup.ClassScope	org.eclipse.jdt.core/compiler/org/eclipse/jdt/internal/compiler/lookup/ClassScope.java	40	161	1	17	25	3564	627
MethodScope	org.eclipse.jdt.internal.compiler.lookup.MethodScope	org.eclipse.jdt.core/compiler/org/eclipse/jdt/internal/compiler/lookup/MethodScope.java	34	58	1	44	15	453.5	762.5
NestedTypeBinding	org.eclipse.jdt.internal.compiler.lookup.NestedTypeBinding	org.eclipse.jdt.core/compiler/org/eclipse/jdt/internal/compiler/lookup/NestedTypeBinding.java	11	23	1	10	7	802.5	292.75
ReferenceBinding	org.eclipse.jdt.internal.compiler.lookup.ReferenceBinding	org.eclipse.jdt.core/compiler/org/eclipse/jdt/internal/compiler/lookup/ReferenceBinding.java	25	115	1	96	12	1380.5	496
TypeVariableBinding	org.eclipse.jdt.internal.compiler.lookup.TypeVariableBinding	org.eclipse.jdt.core/compiler/org/eclipse/jdt/internal/compiler/lookup/TypeVariableBinding.java	17	49	1	20	9	1494.75	798.75
UnresolvedAnnotationBinding	org.eclipse.jdt.internal.compiler.lookup.UnresolvedAnnotationBinding	org.eclipse.jdt.core/compiler/org/eclipse/jdt/internal/compiler/lookup/UnresolvedAnnotationBinding.java	7	11	1	1	3	0	291.5
UpdatedMethodBinding	org.eclipse.jdt.internal.compiler.lookup.UpdatedMethodBinding	org.eclipse.jdt.core/compiler/org/eclipse/jdt/internal/compiler/lookup/UpdatedMethodBinding.java	3	3	1	1	0	0	0
WildcardBinding	org.eclipse.jdt.internal.compiler.lookup.WildcardBinding	org.eclipse.jdt.core/compiler/org/eclipse/jdt/internal/compiler/lookup/WildcardBinding.java	17	56	1	8	10	1022.75	437
Scanner	org.eclipse.jdt.internal.compiler.parser.Scanner	org.eclipse.jdt.core/compiler/org/eclipse/jdt/internal/compiler/parser/Scanner.java	9	75	1	38	9	1036.75	576.5
Util	org.eclipse.jdt.internal.compiler.util.Util	org.eclipse.jdt.core/compiler/org/eclipse/jdt/internal/compiler/util/Util.java	8	32	1	44	17	554.5	618.5
Annotation	org.eclipse.jdt.internal.core.Annotation	org.eclipse.jdt.core/model/org/eclipse/jdt/internal/core/Annotation.java	13	22	1	6	5	179.25	91.75
BinaryMember	org.eclipse.jdt.internal.core.BinaryMember	org.eclipse.jdt.core/model/org/eclipse/jdt/internal/core/BinaryMember.java	23	37	1	3	15	81.5	761.5
BinaryMethod	org.eclipse.jdt.internal.core.BinaryMethod	org.eclipse.jdt.core/model/org/eclipse/jdt/internal/core/BinaryMethod.java	39	108	1	3	31	203.5	2164.75
BinaryType	org.eclipse.jdt.internal.core.BinaryType	org.eclipse.jdt.core/model/org/eclipse/jdt/internal/core/BinaryType.java	63	162	1	10	43	3864.25	1714
CancelableNameEnvironment	org.eclipse.jdt.internal.core.CancelableNameEnvironment	org.eclipse.jdt.core/model/org/eclipse/jdt/internal/core/CancelableNameEnvironment.java	8	12	1	0	2	0	358
ClassFileInfo	org.eclipse.jdt.internal.core.ClassFileInfo	org.eclipse.jdt.core/model/org/eclipse/jdt/internal/core/ClassFileInfo.java	26	38	1	2	18	143.5	859.25
ClasspathChange	org.eclipse.jdt.internal.core.ClasspathChange	org.eclipse.jdt.core/model/org/eclipse/jdt/internal/core/ClasspathChange.java	20	63	1	2	17	70	1028.5
ClasspathValidation	org.eclipse.jdt.internal.core.ClasspathValidation	org.eclipse.jdt.core/model/org/eclipse/jdt/internal/core/ClasspathValidation.java	9	10	1	3	3	0	123
CompilationUnit	org.eclipse.jdt.internal.core.CompilationUnit	org.eclipse.jdt.core/model/org/eclipse/jdt/internal/core/CompilationUnit.java	79	234	1	28	51	727.25	846
CompilationUnitStructureRequestor	org.eclipse.jdt.internal.core.CompilationUnitStructureRequestor	org.eclipse.jdt.core/model/org/eclipse/jdt/internal/core/CompilationUnitStructureRequestor.java	63	81	1	3	38	321	1438
CopyPackageFragmentRootOperation	org.eclipse.jdt.internal.core.CopyPackageFragmentRootOperation	org.eclipse.jdt.core/model/org/eclipse/jdt/internal/core/CopyPackageFragmentRootOperation.java	15	44	1	2	13	0	690.5
CopyResourceElementsOperation	org.eclipse.jdt.internal.core.CopyResourceElementsOperation	org.eclipse.jdt.core/model/org/eclipse/jdt/internal/core/CopyResourceElementsOperation.java	36	114	1	2	29	1150.25	1953
CreateTypeMemberOperation	org.eclipse.jdt.internal.core.CreateTypeMemberOperation	org.eclipse.jdt.core/model/org/eclipse/jdt/internal/core/CreateTypeMemberOperation.java	25	39	1	4	16	197.25	708
DeltaProcessingState	org.eclipse.jdt.internal.core.DeltaProcessingState	org.eclipse.jdt.core/model/org/eclipse/jdt/internal/core/DeltaProcessingState.java	18	47	1	8	28	221	657.5
JavaElement	org.eclipse.jdt.internal.core.JavaElement	org.eclipse.jdt.core/model/org/eclipse/jdt/internal/core/JavaElement.java	33	102	1	76	29	919	448.5
JavaModel	org.eclipse.jdt.internal.core.JavaModel	org.eclipse.jdt.core/model/org/eclipse/jdt/internal/core/JavaModel.java	28	64	1	22	23	392.5	1400.25
JavaModelCache	org.eclipse.jdt.internal.core.JavaModelCache	org.eclipse.jdt.core/model/org/eclipse/jdt/internal/core/JavaModelCache.java	6	22	1	1	7	0	281.75
JavaProjectElementInfo	org.eclipse.jdt.internal.core.JavaProjectElementInfo	org.eclipse.jdt.core/model/org/eclipse/jdt/internal/core/JavaProjectElementInfo.java	27	44	1	3	20	42.75	812
LocalVariable	org.eclipse.jdt.internal.core.LocalVariable	org.eclipse.jdt.core/model/org/eclipse/jdt/internal/core/LocalVariable.java	31	58	1	5	15	135	881.5
PackageFragmentRoot	org.eclipse.jdt.internal.core.PackageFragmentRoot	org.eclipse.jdt.core/model/org/eclipse/jdt/internal/core/PackageFragmentRoot.java	35	116	1	27	27	2776.75	1855.25
ProjectReferenceChange	org.eclipse.jdt.internal.core.ProjectReferenceChange	org.eclipse.jdt.core/model/org/eclipse/jdt/internal/core/ProjectReferenceChange.java	5	8	1	3	2	23.25	61.25
SearchableEnvironment	org.eclipse.jdt.internal.core.SearchableEnvironment	org.eclipse.jdt.core/model/org/eclipse/jdt/internal/core/SearchableEnvironment.java	30	42	1	4	13	16	302
SetClasspathOperation	org.eclipse.jdt.internal.core.SetClasspathOperation	org.eclipse.jdt.core/model/org/eclipse/jdt/internal/core/SetClasspathOperation.java	11	14	1	0	7	0	153.75
SourceMapper	org.eclipse.jdt.internal.core.SourceMapper	org.eclipse.jdt.core/model/org/eclipse/jdt/internal/core/SourceMapper.java	47	95	1	7	31	871.5	639.75
AdditionalTypeCollection	org.eclipse.jdt.internal.core.builder.AdditionalTypeCollection	org.eclipse.jdt.core/model/org/eclipse/jdt/internal/core/builder/AdditionalTypeCollection.java	1	2	1	1	0	0	0
BatchImageBuilder	org.eclipse.jdt.internal.core.builder.BatchImageBuilder	org.eclipse.jdt.core/model/org/eclipse/jdt/internal/core/builder/BatchImageBuilder.java	20	43	1	2	14	286.75	847
IncrementalImageBuilder	org.eclipse.jdt.internal.core.builder.IncrementalImageBuilder	org.eclipse.jdt.core/model/org/eclipse/jdt/internal/core/builder/IncrementalImageBuilder.java	31	103	1	2	23	398.5	1168.5
ReferenceCollection	org.eclipse.jdt.internal.core.builder.ReferenceCollection	org.eclipse.jdt.core/model/org/eclipse/jdt/internal/core/builder/ReferenceCollection.java	5	16	1	3	5	10	461
State	org.eclipse.jdt.internal.core.builder.State	org.eclipse.jdt.core/model/org/eclipse/jdt/internal/core/builder/State.java	16	55	1	4	16	502	976.25
ImportRewriteAnalyzer	org.eclipse.jdt.internal.core.dom.rewrite.ImportRewriteAnalyzer	org.eclipse.jdt.core/dom/org/eclipse/jdt/internal/core/dom/rewrite/ImportRewriteAnalyzer.java	21	80	1	2	16	21	2292.75
TypeHierarchy	org.eclipse.jdt.internal.core.hierarchy.TypeHierarchy	org.eclipse.jdt.core/model/org/eclipse/jdt/internal/core/hierarchy/TypeHierarchy.java	34	131	1	9	28	582.5	3885.5
Index	org.eclipse.jdt.internal.core.index.Index	org.eclipse.jdt.core/search/org/eclipse/jdt/internal/core/index/Index.java	10	35	1	19	6	2445.75	657.25
BasicSearchEngine	org.eclipse.jdt.internal.core.search.BasicSearchEngine	org.eclipse.jdt.core/search/org/eclipse/jdt/internal/core/search/BasicSearchEngine.java	62	109	1	4	36	235.25	662.5
IndexSelector	org.eclipse.jdt.internal.core.search.IndexSelector	org.eclipse.jdt.core/search/org/eclipse/jdt/internal/core/search/IndexSelector.java	15	30	1	1	11	12.5	472
JavaSearchScope	org.eclipse.jdt.internal.core.search.JavaSearchScope	org.eclipse.jdt.core/search/org/eclipse/jdt/internal/core/search/JavaSearchScope.java	23	61	1	3	11	769.5	592.25
AddJarFileToIndex	org.eclipse.jdt.internal.core.search.indexing.AddJarFileToIndex	org.eclipse.jdt.core/search/org/eclipse/jdt/internal/core/search/indexing/AddJarFileToIndex.java	12	26	1	0	15	405.25	652.25
InternalSearchDocument	org.eclipse.jdt.internal.core.search.indexing.InternalSearchDocument	org.eclipse.jdt.core/search/org/eclipse/jdt/internal/core/search/indexing/InternalSearchDocument.java	2	7	1	1	1	137.5	42.75
SourceIndexer	org.eclipse.jdt.internal.core.search.indexing.SourceIndexer	org.eclipse.jdt.core/search/org/eclipse/jdt/internal/core/search/indexing/SourceIndexer.java	11	12	1	1	6	0	139.25
AndPattern	org.eclipse.jdt.internal.core.search.matching.AndPattern	org.eclipse.jdt.core/search/org/eclipse/jdt/internal/core/search/matching/AndPattern.java	5	7	1	1	2	0	74.25
ClassFileMatchLocator	org.eclipse.jdt.internal.core.search.matching.ClassFileMatchLocator	org.eclipse.jdt.core/search/org/eclipse/jdt/internal/core/search/matching/ClassFileMatchLocator.java	47	83	1	1	29	204.5	724.25
ConstructorLocator	org.eclipse.jdt.internal.core.search.matching.ConstructorLocator	org.eclipse.jdt.core/search/org/eclipse/jdt/internal/core/search/matching/ConstructorLocator.java	33	61	1	1	11	149.75	391.75
ConstructorPattern	org.eclipse.jdt.internal.core.search.matching.ConstructorPattern	org.eclipse.jdt.core/search/org/eclipse/jdt/internal/core/search/matching/ConstructorPattern.java	14	37	1	3	6	210.75	455.5
DeclarationOfAccessedFieldsPattern	org.eclipse.jdt.internal.core.search.matching.DeclarationOfAccessedFieldsPattern	org.eclipse.jdt.core/search/org/eclipse/jdt/internal/core/search/matching/DeclarationOfAccessedFieldsPattern.java	6	3	1	2	0	0	15.75
DeclarationOfReferencedMethodsPattern	org.eclipse.jdt.internal.core.search.matching.DeclarationOfReferencedMethodsPattern	org.eclipse.jdt.core/search/org/eclipse/jdt/internal/core/search/matching/DeclarationOfReferencedMethodsPattern.java	6	3	1	2	0	0	15.75
DeclarationOfReferencedTypesPattern	org.eclipse.jdt.internal.core.search.matching.DeclarationOfReferencedTypesPattern	org.eclipse.jdt.core/search/org/eclipse/jdt/internal/core/search/matching/DeclarationOfReferencedTypesPattern.java	5	3	1	2	0	0	2
FieldLocator	org.eclipse.jdt.internal.core.search.matching.FieldLocator	org.eclipse.jdt.core/search/org/eclipse/jdt/internal/core/search/matching/FieldLocator.java	42	58	1	1	20	91.75	524.5
FieldPattern	org.eclipse.jdt.internal.core.search.matching.FieldPattern	org.eclipse.jdt.core/search/org/eclipse/jdt/internal/core/search/matching/FieldPattern.java	7	17	1	2	3	1661.5	360.5
InternalReferenceMatch	org.eclipse.jdt.internal.core.search.matching.InternalReferenceMatch	org.eclipse.jdt.core/search/org/eclipse/jdt/internal/core/search/matching/InternalReferenceMatch.java	3	4	1	3	0	49	0
InternalSearchPattern	org.eclipse.jdt.internal.core.search.matching.InternalSearchPattern	org.eclipse.jdt.core/search/org/eclipse/jdt/internal/core/search/matching/InternalSearchPattern.java	9	19	1	3	7	79	189.5
IntersectingPattern	org.eclipse.jdt.internal.core.search.matching.IntersectingPattern	org.eclipse.jdt.core/search/org/eclipse/jdt/internal/core/search/matching/IntersectingPattern.java	9	18	1	0	5	0	269.25
JavaSearchPattern	org.eclipse.jdt.internal.core.search.matching.JavaSearchPattern	org.eclipse.jdt.core/search/org/eclipse/jdt/internal/core/search/matching/JavaSearchPattern.java	13	39	1	25	10	686.75	211.25
LocalVariableLocator	org.eclipse.jdt.internal.core.search.matching.LocalVariableLocator	org.eclipse.jdt.core/search/org/eclipse/jdt/internal/core/search/matching/LocalVariableLocator.java	19	17	1	1	4	0	270.25
MethodPattern	org.eclipse.jdt.internal.core.search.matching.MethodPattern	org.eclipse.jdt.core/search/org/eclipse/jdt/internal/core/search/matching/MethodPattern.java	15	36	1	3	6	1672	446
MultiTypeDeclarationPattern	org.eclipse.jdt.internal.core.search.matching.MultiTypeDeclarationPattern	org.eclipse.jdt.core/search/org/eclipse/jdt/internal/core/search/matching/MultiTypeDeclarationPattern.java	9	18	1	1	5	0	242.75
OrPattern	org.eclipse.jdt.internal.core.search.matching.OrPattern	org.eclipse.jdt.core/search/org/eclipse/jdt/internal/core/search/matching/OrPattern.java	9	16	1	2	7	0	295.75
PackageDeclarationPattern	org.eclipse.jdt.internal.core.search.matching.PackageDeclarationPattern	org.eclipse.jdt.core/search/org/eclipse/jdt/internal/core/search/matching/PackageDeclarationPattern.java	4	5	1	1	1	0	8.75
PackageReferencePattern	org.eclipse.jdt.internal.core.search.matching.PackageReferencePattern	org.eclipse.jdt.core/search/org/eclipse/jdt/internal/core/search/matching/PackageReferencePattern.java	6	14	1	0	1	6.75	386.75
PatternLocator	org.eclipse.jdt.internal.core.search.matching.PatternLocator	org.eclipse.jdt.core/search/org/eclipse/jdt/internal/core/search/matching/PatternLocator.java	59	111	1	15	24	162.25	398.5
QualifiedTypeDeclarationPattern	org.eclipse.jdt.internal.core.search.matching.QualifiedTypeDeclarationPattern	org.eclipse.jdt.core/search/org/eclipse/jdt/internal/core/search/matching/QualifiedTypeDeclarationPattern.java	8	18	1	1	6	0	296.25
SecondaryTypeDeclarationPattern	org.eclipse.jdt.internal.core.search.matching.SecondaryTypeDeclarationPattern	org.eclipse.jdt.core/search/org/eclipse/jdt/internal/core/search/matching/SecondaryTypeDeclarationPattern.java	5	9	1	0	2	0	42
SuperTypeReferenceLocator	org.eclipse.jdt.internal.core.search.matching.SuperTypeReferenceLocator	org.eclipse.jdt.core/search/org/eclipse/jdt/internal/core/search/matching/SuperTypeReferenceLocator.java	18	20	1	1	4	1.25	290.25
SuperTypeReferencePattern	org.eclipse.jdt.internal.core.search.matching.SuperTypeReferencePattern	org.eclipse.jdt.core/search/org/eclipse/jdt/internal/core/search/matching/SuperTypeReferencePattern.java	7	24	1	1	6	0	362.25
TypeDeclarationLocator	org.eclipse.jdt.internal.core.search.matching.TypeDeclarationLocator	org.eclipse.jdt.core/search/org/eclipse/jdt/internal/core/search/matching/TypeDeclarationLocator.java	14	19	1	1	5	12.25	341.5
TypeDeclarationPattern	org.eclipse.jdt.internal.core.search.matching.TypeDeclarationPattern	org.eclipse.jdt.core/search/org/eclipse/jdt/internal/core/search/matching/TypeDeclarationPattern.java	9	28	1	3	6	243.5	627.25
TypeParameterLocator	org.eclipse.jdt.internal.core.search.matching.TypeParameterLocator	org.eclipse.jdt.core/search/org/eclipse/jdt/internal/core/search/matching/TypeParameterLocator.java	16	15	1	1	5	0	156
TypeReferencePattern	org.eclipse.jdt.internal.core.search.matching.TypeReferencePattern	org.eclipse.jdt.core/search/org/eclipse/jdt/internal/core/search/matching/TypeReferencePattern.java	9	25	1	0	2	10.25	420.75
VariableLocator	org.eclipse.jdt.internal.core.search.matching.VariableLocator	org.eclipse.jdt.core/search/org/eclipse/jdt/internal/core/search/matching/VariableLocator.java	12	11	1	1	3	0	180.5
CodeAttribute	org.eclipse.jdt.internal.core.util.CodeAttribute	org.eclipse.jdt.core/model/org/eclipse/jdt/internal/core/util/CodeAttribute.java	20	235	1	1	12	630.75	666.5
CommentRecorderParser	org.eclipse.jdt.internal.core.util.CommentRecorderParser	org.eclipse.jdt.core/model/org/eclipse/jdt/internal/core/util/CommentRecorderParser.java	11	27	1	4	5	131	337.5
CommentRecorderScanner	org.eclipse.jdt.internal.core.util.CommentRecorderScanner	org.eclipse.jdt.core/model/org/eclipse/jdt/internal/core/util/CommentRecorderScanner.java	2	4	1	1	1	0	2
Disassembler	org.eclipse.jdt.internal.core.util.Disassembler	org.eclipse.jdt.core/model/org/eclipse/jdt/internal/core/util/Disassembler.java	48	233	1	3	15	255.5	922
Messages	org.eclipse.jdt.internal.core.util.Messages	org.eclipse.jdt.core/model/org/eclipse/jdt/internal/core/util/Messages.java	0	5	1	6	1	1635.5	0
CodeSnippetAllocationExpression	org.eclipse.jdt.internal.eval.CodeSnippetAllocationExpression	org.eclipse.jdt.core/eval/org/eclipse/jdt/internal/eval/CodeSnippetAllocationExpression.java	23	48	1	1	12	68	596.75
CodeSnippetClassFile	org.eclipse.jdt.internal.eval.CodeSnippetClassFile	org.eclipse.jdt.core/eval/org/eclipse/jdt/internal/eval/CodeSnippetClassFile.java	18	34	1	1	12	12.5	804.75
CodeSnippetReturnStatement	org.eclipse.jdt.internal.eval.CodeSnippetReturnStatement	org.eclipse.jdt.core/eval/org/eclipse/jdt/internal/eval/CodeSnippetReturnStatement.java	18	34	1	1	8	13	369.25
BindingKey	org.eclipse.jdt.core.BindingKey	org.eclipse.jdt.core/model/org/eclipse/jdt/core/BindingKey.java	4	20	0	2	5	3.75	261.75
BufferChangedEvent	org.eclipse.jdt.core.BufferChangedEvent	org.eclipse.jdt.core/model/org/eclipse/jdt/core/BufferChangedEvent.java	1	5	0	2	0	0	0
CheckDebugAttributes	org.eclipse.jdt.core.CheckDebugAttributes	org.eclipse.jdt.core/antadapter/org/eclipse/jdt/core/CheckDebugAttributes.java	6	11	0	0	7	0	309.5
ClasspathContainerInitializer	org.eclipse.jdt.core.ClasspathContainerInitializer	org.eclipse.jdt.core/model/org/eclipse/jdt/core/ClasspathContainerInitializer.java	3	11	0	3	1	601.5	155.5
ClasspathVariableInitializer	org.eclipse.jdt.core.ClasspathVariableInitializer	org.eclipse.jdt.core/model/org/eclipse/jdt/core/ClasspathVariableInitializer.java	0	2	0	1	0	0	0
CompletionFlags	org.eclipse.jdt.core.CompletionFlags	org.eclipse.jdt.core/model/org/eclipse/jdt/core/CompletionFlags.java	0	2	0	0	0	73.25	0
CompletionRequestor	org.eclipse.jdt.core.CompletionRequestor	org.eclipse.jdt.core/model/org/eclipse/jdt/core/CompletionRequestor.java	3	15	0	2	0	974.25	20.5
CompletionRequestorAdapter	org.eclipse.jdt.core.CompletionRequestorAdapter	org.eclipse.jdt.core/model/org/eclipse/jdt/core/CompletionRequestorAdapter.java	2	14	0	0	0	21.75	22.5
ElementChangedEvent	org.eclipse.jdt.core.ElementChangedEvent	org.eclipse.jdt.core/model/org/eclipse/jdt/core/ElementChangedEvent.java	1	3	0	2	0	0	0
Flags	org.eclipse.jdt.core.Flags	org.eclipse.jdt.core/model/org/eclipse/jdt/core/Flags.java	0	22	0	18	1	1364.25	73.75
JDTCompilerAdapter	org.eclipse.jdt.core.JDTCompilerAdapter	org.eclipse.jdt.core/antadapter/org/eclipse/jdt/core/JDTCompilerAdapter.java	5	19	0	0	7	185.25	458.25
JavaModelException	org.eclipse.jdt.core.JavaModelException	org.eclipse.jdt.core/model/org/eclipse/jdt/core/JavaModelException.java	2	12	0	33	5	247	166
ToolFactory	org.eclipse.jdt.core.ToolFactory	org.eclipse.jdt.core/model/org/eclipse/jdt/core/ToolFactory.java	27	32	0	1	11	52.5	465
WorkingCopyOwner	org.eclipse.jdt.core.WorkingCopyOwner	org.eclipse.jdt.core/model/org/eclipse/jdt/core/WorkingCopyOwner.java	14	12	0	6	5	148.5	119
BuildContext	org.eclipse.jdt.core.compiler.BuildContext	org.eclipse.jdt.core/model/org/eclipse/jdt/core/compiler/BuildContext.java	3	10	0	1	2	0	131.25
CategorizedProblem	org.eclipse.jdt.core.compiler.CategorizedProblem	org.eclipse.jdt.core/compiler/org/eclipse/jdt/core/compiler/CategorizedProblem.java	3	4	0	1	0	0	21.75
CharOperation	org.eclipse.jdt.core.compiler.CharOperation	org.eclipse.jdt.core/compiler/org/eclipse/jdt/core/compiler/CharOperation.java	1	68	0	137	4	1855.25	182
CompilationProgress	org.eclipse.jdt.core.compiler.CompilationProgress	org.eclipse.jdt.core/compiler/org/eclipse/jdt/core/compiler/CompilationProgress.java	0	5	0	2	0	10.5	0
InvalidInputException	org.eclipse.jdt.core.compiler.InvalidInputException	org.eclipse.jdt.core/compiler/org/eclipse/jdt/core/compiler/InvalidInputException.java	0	2	0	6	0	33	0
ReconcileContext	org.eclipse.jdt.core.compiler.ReconcileContext	org.eclipse.jdt.core/model/org/eclipse/jdt/core/compiler/ReconcileContext.java	15	21	0	1	5	12.25	341.5
BatchCompiler	org.eclipse.jdt.core.compiler.batch.BatchCompiler	org.eclipse.jdt.core/batch/org/eclipse/jdt/core/compiler/batch/BatchCompiler.java	2	5	0	0	0	0	0
AST	org.eclipse.jdt.core.dom.AST	org.eclipse.jdt.core/dom/org/eclipse/jdt/core/dom/AST.java	109	286	0	49	93	471.75	1096
ASTMatcher	org.eclipse.jdt.core.dom.ASTMatcher	org.eclipse.jdt.core/dom/org/eclipse/jdt/core/dom/ASTMatcher.java	88	273	0	1	4	711.75	1217.25
ASTNode	org.eclipse.jdt.core.dom.ASTNode	org.eclipse.jdt.core/dom/org/eclipse/jdt/core/dom/ASTNode.java	93	90	0	135	18	170.25	342.25
ASTRecoveryPropagator	org.eclipse.jdt.core.dom.ASTRecoveryPropagator	org.eclipse.jdt.core/dom/org/eclipse/jdt/core/dom/ASTRecoveryPropagator.java	57	42	0	1	4	30.75	341.75
ASTRequestor	org.eclipse.jdt.core.dom.ASTRequestor	org.eclipse.jdt.core/dom/org/eclipse/jdt/core/dom/ASTRequestor.java	4	5	0	1	1	0	8.75
ASTSyntaxErrorPropagator	org.eclipse.jdt.core.dom.ASTSyntaxErrorPropagator	org.eclipse.jdt.core/dom/org/eclipse/jdt/core/dom/ASTSyntaxErrorPropagator.java	13	19	0	1	2	0	458
ASTVisitor	org.eclipse.jdt.core.dom.ASTVisitor	org.eclipse.jdt.core/dom/org/eclipse/jdt/core/dom/ASTVisitor.java	84	170	0	2	0	264	597
AbstractTypeDeclaration	org.eclipse.jdt.core.dom.AbstractTypeDeclaration	org.eclipse.jdt.core/dom/org/eclipse/jdt/core/dom/AbstractTypeDeclaration.java	11	27	0	11	7	2810.75	475.5
Annotation	org.eclipse.jdt.core.dom.Annotation	org.eclipse.jdt.core/dom/org/eclipse/jdt/core/dom/Annotation.java	12	22	0	5	6	166.75	172.25
AnnotationTypeDeclaration	org.eclipse.jdt.core.dom.AnnotationTypeDeclaration	org.eclipse.jdt.core/dom/org/eclipse/jdt/core/dom/AnnotationTypeDeclaration.java	14	48	0	1	7	257.5	776.25
AnnotationTypeMemberDeclaration	org.eclipse.jdt.core.dom.AnnotationTypeMemberDeclaration	org.eclipse.jdt.core/dom/org/eclipse/jdt/core/dom/AnnotationTypeMemberDeclaration.java	16	54	0	2	8	307.75	412.5
AnonymousClassDeclaration	org.eclipse.jdt.core.dom.AnonymousClassDeclaration	org.eclipse.jdt.core/dom/org/eclipse/jdt/core/dom/AnonymousClassDeclaration.java	8	25	0	4	3	50.25	710.5
ArrayAccess	org.eclipse.jdt.core.dom.ArrayAccess	org.eclipse.jdt.core/dom/org/eclipse/jdt/core/dom/ArrayAccess.java	7	30	0	1	3	0	461.5
ArrayCreation	org.eclipse.jdt.core.dom.ArrayCreation	org.eclipse.jdt.core/dom/org/eclipse/jdt/core/dom/ArrayCreation.java	11	39	0	1	6	0	506.25
ArrayInitializer	org.eclipse.jdt.core.dom.ArrayInitializer	org.eclipse.jdt.core/dom/org/eclipse/jdt/core/dom/ArrayInitializer.java	7	22	0	2	2	17.75	733
ArrayType	org.eclipse.jdt.core.dom.ArrayType	org.eclipse.jdt.core/dom/org/eclipse/jdt/core/dom/ArrayType.java	7	31	0	5	4	14814.75	369.75
AssertStatement	org.eclipse.jdt.core.dom.AssertStatement	org.eclipse.jdt.core/dom/org/eclipse/jdt/core/dom/AssertStatement.java	8	32	0	1	4	0	284.25
Assignment	org.eclipse.jdt.core.dom.Assignment	org.eclipse.jdt.core/dom/org/eclipse/jdt/core/dom/Assignment.java	9	36	0	1	3	0	395
BindingComparator	org.eclipse.jdt.core.dom.BindingComparator	org.eclipse.jdt.core/dom/org/eclipse/jdt/core/dom/BindingComparator.java	15	30	0	1	0	248.25	375.5
BindingResolver	org.eclipse.jdt.core.dom.BindingResolver	org.eclipse.jdt.core/dom/org/eclipse/jdt/core/dom/BindingResolver.java	45	53	0	26	0	332.25	187.75
Block	org.eclipse.jdt.core.dom.Block	org.eclipse.jdt.core/dom/org/eclipse/jdt/core/dom/Block.java	7	24	0	12	3	2445.75	113
BlockComment	org.eclipse.jdt.core.dom.BlockComment	org.eclipse.jdt.core/dom/org/eclipse/jdt/core/dom/BlockComment.java	5	17	0	2	2	39.75	269
BodyDeclaration	org.eclipse.jdt.core.dom.BodyDeclaration	org.eclipse.jdt.core/dom/org/eclipse/jdt/core/dom/BodyDeclaration.java	10	29	0	10	7	72.75	519.25
BooleanLiteral	org.eclipse.jdt.core.dom.BooleanLiteral	org.eclipse.jdt.core/dom/org/eclipse/jdt/core/dom/BooleanLiteral.java	6	22	0	1	1	17.75	105.75
BreakStatement	org.eclipse.jdt.core.dom.BreakStatement	org.eclipse.jdt.core/dom/org/eclipse/jdt/core/dom/BreakStatement.java	7	27	0	1	3	0	266.75
CastExpression	org.eclipse.jdt.core.dom.CastExpression	org.eclipse.jdt.core/dom/org/eclipse/jdt/core/dom/CastExpression.java	9	31	0	1	4	0	325.5
CatchClause	org.eclipse.jdt.core.dom.CatchClause	org.eclipse.jdt.core/dom/org/eclipse/jdt/core/dom/CatchClause.java	7	33	0	1	4	0	118.75
ChildListPropertyDescriptor	org.eclipse.jdt.core.dom.ChildListPropertyDescriptor	org.eclipse.jdt.core/dom/org/eclipse/jdt/core/dom/ChildListPropertyDescriptor.java	1	4	0	3	1	0	3
ChildPropertyDescriptor	org.eclipse.jdt.core.dom.ChildPropertyDescriptor	org.eclipse.jdt.core/dom/org/eclipse/jdt/core/dom/ChildPropertyDescriptor.java	2	5	0	4	2	60	59
ClassInstanceCreation	org.eclipse.jdt.core.dom.ClassInstanceCreation	org.eclipse.jdt.core/dom/org/eclipse/jdt/core/dom/ClassInstanceCreation.java	15	52	0	2	7	258.75	425.75
Comment	org.eclipse.jdt.core.dom.Comment	org.eclipse.jdt.core/dom/org/eclipse/jdt/core/dom/Comment.java	5	9	0	4	1	592	31.5
CompilationUnit	org.eclipse.jdt.core.dom.CompilationUnit	org.eclipse.jdt.core/dom/org/eclipse/jdt/core/dom/CompilationUnit.java	17	74	0	15	9	14764.75	401.5
CompilationUnitResolver	org.eclipse.jdt.core.dom.CompilationUnitResolver	org.eclipse.jdt.core/dom/org/eclipse/jdt/core/dom/CompilationUnitResolver.java	66	109	0	2	28	25	409.75
ConditionalExpression	org.eclipse.jdt.core.dom.ConditionalExpression	org.eclipse.jdt.core/dom/org/eclipse/jdt/core/dom/ConditionalExpression.java	7	32	0	1	3	0	229.5
ConstructorInvocation	org.eclipse.jdt.core.dom.ConstructorInvocation	org.eclipse.jdt.core/dom/org/eclipse/jdt/core/dom/ConstructorInvocation.java	9	29	0	1	4	0	422.25
ContinueStatement	org.eclipse.jdt.core.dom.ContinueStatement	org.eclipse.jdt.core/dom/org/eclipse/jdt/core/dom/ContinueStatement.java	7	27	0	1	3	0	266.75
DefaultASTVisitor	org.eclipse.jdt.core.dom.DefaultASTVisitor	org.eclipse.jdt.core/dom/org/eclipse/jdt/core/dom/DefaultASTVisitor.java	84	171	0	0	0	264	597
DefaultCommentMapper	org.eclipse.jdt.core.dom.DefaultCommentMapper	org.eclipse.jdt.core/dom/org/eclipse/jdt/core/dom/DefaultCommentMapper.java	10	23	0	2	5	2685.5	444.25
DefaultValuePairBinding	org.eclipse.jdt.core.dom.DefaultValuePairBinding	org.eclipse.jdt.core/dom/org/eclipse/jdt/core/dom/DefaultValuePairBinding.java	4	11	0	1	3	0	177.5
DoStatement	org.eclipse.jdt.core.dom.DoStatement	org.eclipse.jdt.core/dom/org/eclipse/jdt/core/dom/DoStatement.java	9	33	0	1	5	0	231.5
EmptyStatement	org.eclipse.jdt.core.dom.EmptyStatement	org.eclipse.jdt.core/dom/org/eclipse/jdt/core/dom/EmptyStatement.java	5	17	0	3	2	39.75	413.5
EnhancedForStatement	org.eclipse.jdt.core.dom.EnhancedForStatement	org.eclipse.jdt.core/dom/org/eclipse/jdt/core/dom/EnhancedForStatement.java	10	39	0	1	7	0	318.5
EnumConstantDeclaration	org.eclipse.jdt.core.dom.EnumConstantDeclaration	org.eclipse.jdt.core/dom/org/eclipse/jdt/core/dom/EnumConstantDeclaration.java	15	54	0	1	8	153.25	766.5
EnumDeclaration	org.eclipse.jdt.core.dom.EnumDeclaration	org.eclipse.jdt.core/dom/org/eclipse/jdt/core/dom/EnumDeclaration.java	14	50	0	2	7	50.25	603
Expression	org.eclipse.jdt.core.dom.Expression	org.eclipse.jdt.core/dom/org/eclipse/jdt/core/dom/Expression.java	4	11	0	0	2	6.75	130.75
ExpressionStatement	org.eclipse.jdt.core.dom.ExpressionStatement	org.eclipse.jdt.core/dom/org/eclipse/jdt/core/dom/ExpressionStatement.java	8	30	0	1	4	0	367
FieldAccess	org.eclipse.jdt.core.dom.FieldAccess	org.eclipse.jdt.core/dom/org/eclipse/jdt/core/dom/FieldAccess.java	9	34	0	1	4	0	325.5
FieldDeclaration	org.eclipse.jdt.core.dom.FieldDeclaration	org.eclipse.jdt.core/dom/org/eclipse/jdt/core/dom/FieldDeclaration.java	12	50	0	6	6	224.75	376.5
ForStatement	org.eclipse.jdt.core.dom.ForStatement	org.eclipse.jdt.core/dom/org/eclipse/jdt/core/dom/ForStatement.java	10	39	0	1	5	0	265.75
IfStatement	org.eclipse.jdt.core.dom.IfStatement	org.eclipse.jdt.core/dom/org/eclipse/jdt/core/dom/IfStatement.java	9	36	0	1	5	0	260.75
ImportDeclaration	org.eclipse.jdt.core.dom.ImportDeclaration	org.eclipse.jdt.core/dom/org/eclipse/jdt/core/dom/ImportDeclaration.java	10	41	0	5	5	224.75	376.5
InfixExpression	org.eclipse.jdt.core.dom.InfixExpression	org.eclipse.jdt.core/dom/org/eclipse/jdt/core/dom/InfixExpression.java	11	45	0	1	4	0	495.25
Initializer	org.eclipse.jdt.core.dom.Initializer	org.eclipse.jdt.core/dom/org/eclipse/jdt/core/dom/Initializer.java	11	49	0	3	6	984.75	630.25
InstanceofExpression	org.eclipse.jdt.core.dom.InstanceofExpression	org.eclipse.jdt.core/dom/org/eclipse/jdt/core/dom/InstanceofExpression.java	9	31	0	1	4	0	325.5
InternalASTRewrite	org.eclipse.jdt.core.dom.InternalASTRewrite	org.eclipse.jdt.core/dom/org/eclipse/jdt/core/dom/InternalASTRewrite.java	14	41	0	1	11	0	671
Javadoc	org.eclipse.jdt.core.dom.Javadoc	org.eclipse.jdt.core/dom/org/eclipse/jdt/core/dom/Javadoc.java	11	34	0	12	6	418	539
LabeledStatement	org.eclipse.jdt.core.dom.LabeledStatement	org.eclipse.jdt.core/dom/org/eclipse/jdt/core/dom/LabeledStatement.java	8	33	0	1	5	0	231.5
LineComment	org.eclipse.jdt.core.dom.LineComment	org.eclipse.jdt.core/dom/org/eclipse/jdt/core/dom/LineComment.java	5	17	0	2	2	39.75	269
MarkerAnnotation	org.eclipse.jdt.core.dom.MarkerAnnotation	org.eclipse.jdt.core/dom/org/eclipse/jdt/core/dom/MarkerAnnotation.java	7	27	0	1	2	17.75	78
MemberRef	org.eclipse.jdt.core.dom.MemberRef	org.eclipse.jdt.core/dom/org/eclipse/jdt/core/dom/MemberRef.java	10	34	0	3	4	101	834.5
MemberValuePair	org.eclipse.jdt.core.dom.MemberValuePair	org.eclipse.jdt.core/dom/org/eclipse/jdt/core/dom/MemberValuePair.java	9	35	0	1	5	0	296.25
MemberValuePairBinding	org.eclipse.jdt.core.dom.MemberValuePairBinding	org.eclipse.jdt.core/dom/org/eclipse/jdt/core/dom/MemberValuePairBinding.java	16	43	0	4	11	946.75	683
Message	org.eclipse.jdt.core.dom.Message	org.eclipse.jdt.core/dom/org/eclipse/jdt/core/dom/Message.java	0	6	0	1	1	84.75	0
MethodBinding	org.eclipse.jdt.core.dom.MethodBinding	org.eclipse.jdt.core/dom/org/eclipse/jdt/core/dom/MethodBinding.java	25	61	0	1	14	129.5	614.5
MethodDeclaration	org.eclipse.jdt.core.dom.MethodDeclaration	org.eclipse.jdt.core/dom/org/eclipse/jdt/core/dom/MethodDeclaration.java	17	79	0	8	9	1956.5	490.75
MethodInvocation	org.eclipse.jdt.core.dom.MethodInvocation	org.eclipse.jdt.core/dom/org/eclipse/jdt/core/dom/MethodInvocation.java	11	46	0	2	5	50.25	499
MethodRef	org.eclipse.jdt.core.dom.MethodRef	org.eclipse.jdt.core/dom/org/eclipse/jdt/core/dom/MethodRef.java	12	40	0	3	6	201	576.75
MethodRefParameter	org.eclipse.jdt.core.dom.MethodRefParameter	org.eclipse.jdt.core/dom/org/eclipse/jdt/core/dom/MethodRefParameter.java	9	38	0	3	4	237.75	841
Modifier	org.eclipse.jdt.core.dom.Modifier	org.eclipse.jdt.core/dom/org/eclipse/jdt/core/dom/Modifier.java	7	47	0	7	2	2098	476.75
Name	org.eclipse.jdt.core.dom.Name	org.eclipse.jdt.core/dom/org/eclipse/jdt/core/dom/Name.java	8	10	0	8	4	83.25	80.75
NodeEventHandler	org.eclipse.jdt.core.dom.NodeEventHandler	org.eclipse.jdt.core/dom/org/eclipse/jdt/core/dom/NodeEventHandler.java	3	11	0	1	0	4646	13.75
NodeSearcher	org.eclipse.jdt.core.dom.NodeSearcher	org.eclipse.jdt.core/dom/org/eclipse/jdt/core/dom/NodeSearcher.java	12	7	0	1	0	0	128.75
NormalAnnotation	org.eclipse.jdt.core.dom.NormalAnnotation	org.eclipse.jdt.core/dom/org/eclipse/jdt/core/dom/NormalAnnotation.java	9	33	0	1	3	50.25	325.5
NullLiteral	org.eclipse.jdt.core.dom.NullLiteral	org.eclipse.jdt.core/dom/org/eclipse/jdt/core/dom/NullLiteral.java	5	16	0	1	1	17.75	78.25
NumberLiteral	org.eclipse.jdt.core.dom.NumberLiteral	org.eclipse.jdt.core/dom/org/eclipse/jdt/core/dom/NumberLiteral.java	9	27	0	1	4	6.75	420
PackageBinding	org.eclipse.jdt.core.dom.PackageBinding	org.eclipse.jdt.core/dom/org/eclipse/jdt/core/dom/PackageBinding.java	30	41	0	1	15	17.25	610.75
PackageDeclaration	org.eclipse.jdt.core.dom.PackageDeclaration	org.eclipse.jdt.core/dom/org/eclipse/jdt/core/dom/PackageDeclaration.java	12	43	0	7	7	371.5	490.75
ParameterizedType	org.eclipse.jdt.core.dom.ParameterizedType	org.eclipse.jdt.core/dom/org/eclipse/jdt/core/dom/ParameterizedType.java	9	35	0	6	4	414.5	634.75
ParenthesizedExpression	org.eclipse.jdt.core.dom.ParenthesizedExpression	org.eclipse.jdt.core/dom/org/eclipse/jdt/core/dom/ParenthesizedExpression.java	7	28	0	3	3	144	841
PostfixExpression	org.eclipse.jdt.core.dom.PostfixExpression	org.eclipse.jdt.core/dom/org/eclipse/jdt/core/dom/PostfixExpression.java	9	34	0	1	3	0	325.5
PrefixExpression	org.eclipse.jdt.core.dom.PrefixExpression	org.eclipse.jdt.core/dom/org/eclipse/jdt/core/dom/PrefixExpression.java	9	34	0	1	3	0	325.5
PrimitiveType	org.eclipse.jdt.core.dom.PrimitiveType	org.eclipse.jdt.core/dom/org/eclipse/jdt/core/dom/PrimitiveType.java	7	23	0	5	2	3275.75	222.75
QualifiedName	org.eclipse.jdt.core.dom.QualifiedName	org.eclipse.jdt.core/dom/org/eclipse/jdt/core/dom/QualifiedName.java	7	34	0	4	4	226	318.25
QualifiedType	org.eclipse.jdt.core.dom.QualifiedType	org.eclipse.jdt.core/dom/org/eclipse/jdt/core/dom/QualifiedType.java	8	33	0	4	4	224.75	616
RecoveredTypeBinding	org.eclipse.jdt.core.dom.RecoveredTypeBinding	org.eclipse.jdt.core/dom/org/eclipse/jdt/core/dom/RecoveredTypeBinding.java	37	107	0	1	25	1136	1173.5
RecoveredVariableBinding	org.eclipse.jdt.core.dom.RecoveredVariableBinding	org.eclipse.jdt.core/dom/org/eclipse/jdt/core/dom/RecoveredVariableBinding.java	16	31	0	0	7	13	369.75
ReturnStatement	org.eclipse.jdt.core.dom.ReturnStatement	org.eclipse.jdt.core/dom/org/eclipse/jdt/core/dom/ReturnStatement.java	7	27	0	1	2	17.75	78
SimpleName	org.eclipse.jdt.core.dom.SimpleName	org.eclipse.jdt.core/dom/org/eclipse/jdt/core/dom/SimpleName.java	19	32	0	58	5	561.75	250.5
SimplePropertyDescriptor	org.eclipse.jdt.core.dom.SimplePropertyDescriptor	org.eclipse.jdt.core/dom/org/eclipse/jdt/core/dom/SimplePropertyDescriptor.java	2	4	0	2	2	23.25	25
SimpleType	org.eclipse.jdt.core.dom.SimpleType	org.eclipse.jdt.core/dom/org/eclipse/jdt/core/dom/SimpleType.java	8	28	0	9	3	3434.75	280
SingleMemberAnnotation	org.eclipse.jdt.core.dom.SingleMemberAnnotation	org.eclipse.jdt.core/dom/org/eclipse/jdt/core/dom/SingleMemberAnnotation.java	9	34	0	2	4	50.25	411.75
SingleVariableDeclaration	org.eclipse.jdt.core.dom.SingleVariableDeclaration	org.eclipse.jdt.core/dom/org/eclipse/jdt/core/dom/SingleVariableDeclaration.java	15	62	0	8	7	255.5	389.75
Statement	org.eclipse.jdt.core.dom.Statement	org.eclipse.jdt.core/dom/org/eclipse/jdt/core/dom/Statement.java	5	11	0	22	4	2954.5	49.5
StructuralPropertyDescriptor	org.eclipse.jdt.core.dom.StructuralPropertyDescriptor	org.eclipse.jdt.core/dom/org/eclipse/jdt/core/dom/StructuralPropertyDescriptor.java	3	7	0	6	2	60	86.25
SuperConstructorInvocation	org.eclipse.jdt.core.dom.SuperConstructorInvocation	org.eclipse.jdt.core/dom/org/eclipse/jdt/core/dom/SuperConstructorInvocation.java	11	38	0	1	5	0	425.75
SuperFieldAccess	org.eclipse.jdt.core.dom.SuperFieldAccess	org.eclipse.jdt.core/dom/org/eclipse/jdt/core/dom/SuperFieldAccess.java	10	34	0	1	5	0	422.25
SuperMethodInvocation	org.eclipse.jdt.core.dom.SuperMethodInvocation	org.eclipse.jdt.core/dom/org/eclipse/jdt/core/dom/SuperMethodInvocation.java	12	46	0	1	6	0	407.5
SwitchCase	org.eclipse.jdt.core.dom.SwitchCase	org.eclipse.jdt.core/dom/org/eclipse/jdt/core/dom/SwitchCase.java	8	31	0	1	3	0	225.25
SwitchStatement	org.eclipse.jdt.core.dom.SwitchStatement	org.eclipse.jdt.core/dom/org/eclipse/jdt/core/dom/SwitchStatement.java	10	36	0	1	5	0	265.75
SynchronizedStatement	org.eclipse.jdt.core.dom.SynchronizedStatement	org.eclipse.jdt.core/dom/org/eclipse/jdt/core/dom/SynchronizedStatement.java	9	34	0	1	5	0	296.25
TagElement	org.eclipse.jdt.core.dom.TagElement	org.eclipse.jdt.core/dom/org/eclipse/jdt/core/dom/TagElement.java	8	31	0	4	2	245.25	733
TextElement	org.eclipse.jdt.core.dom.TextElement	org.eclipse.jdt.core/dom/org/eclipse/jdt/core/dom/TextElement.java	7	23	0	2	2	17.75	733
ThisExpression	org.eclipse.jdt.core.dom.ThisExpression	org.eclipse.jdt.core/dom/org/eclipse/jdt/core/dom/ThisExpression.java	7	25	0	1	1	17.75	105.75
ThrowStatement	org.eclipse.jdt.core.dom.ThrowStatement	org.eclipse.jdt.core/dom/org/eclipse/jdt/core/dom/ThrowStatement.java	8	30	0	1	4	0	367
TryStatement	org.eclipse.jdt.core.dom.TryStatement	org.eclipse.jdt.core/dom/org/eclipse/jdt/core/dom/TryStatement.java	9	39	0	2	5	0	441.25
Type	org.eclipse.jdt.core.dom.Type	org.eclipse.jdt.core/dom/org/eclipse/jdt/core/dom/Type.java	10	11	0	6	1	170.5	157.5
TypeDeclaration	org.eclipse.jdt.core.dom.TypeDeclaration	org.eclipse.jdt.core/dom/org/eclipse/jdt/core/dom/TypeDeclaration.java	18	77	0	3	8	154.5	922
TypeDeclarationStatement	org.eclipse.jdt.core.dom.TypeDeclarationStatement	org.eclipse.jdt.core/dom/org/eclipse/jdt/core/dom/TypeDeclarationStatement.java	10	40	0	2	6	0	523.75
TypeLiteral	org.eclipse.jdt.core.dom.TypeLiteral	org.eclipse.jdt.core/dom/org/eclipse/jdt/core/dom/TypeLiteral.java	8	28	0	1	3	0	225.25
TypeParameter	org.eclipse.jdt.core.dom.TypeParameter	org.eclipse.jdt.core/dom/org/eclipse/jdt/core/dom/TypeParameter.java	10	38	0	1	6	0	231.5
VariableBinding	org.eclipse.jdt.core.dom.VariableBinding	org.eclipse.jdt.core/dom/org/eclipse/jdt/core/dom/VariableBinding.java	31	62	0	1	16	186.25	706.75
VariableDeclaration	org.eclipse.jdt.core.dom.VariableDeclaration	org.eclipse.jdt.core/dom/org/eclipse/jdt/core/dom/VariableDeclaration.java	8	17	0	6	2	304	94.5
VariableDeclarationExpression	org.eclipse.jdt.core.dom.VariableDeclarationExpression	org.eclipse.jdt.core/dom/org/eclipse/jdt/core/dom/VariableDeclarationExpression.java	13	47	0	5	6	181.75	606.25
VariableDeclarationFragment	org.eclipse.jdt.core.dom.VariableDeclarationFragment	org.eclipse.jdt.core/dom/org/eclipse/jdt/core/dom/VariableDeclarationFragment.java	9	41	0	4	3	331.5	376.5
VariableDeclarationStatement	org.eclipse.jdt.core.dom.VariableDeclarationStatement	org.eclipse.jdt.core/dom/org/eclipse/jdt/core/dom/VariableDeclarationStatement.java	13	49	0	5	7	300.25	390.5
WhileStatement	org.eclipse.jdt.core.dom.WhileStatement	org.eclipse.jdt.core/dom/org/eclipse/jdt/core/dom/WhileStatement.java	9	33	0	2	5	111.5	547
WildcardType	org.eclipse.jdt.core.dom.WildcardType	org.eclipse.jdt.core/dom/org/eclipse/jdt/core/dom/WildcardType.java	7	33	0	5	3	404.25	496
ImportRewrite	org.eclipse.jdt.core.dom.rewrite.ImportRewrite	org.eclipse.jdt.core/dom/org/eclipse/jdt/core/dom/rewrite/ImportRewrite.java	24	107	0	1	13	47	1295.75
ListRewrite	org.eclipse.jdt.core.dom.rewrite.ListRewrite	org.eclipse.jdt.core/dom/org/eclipse/jdt/core/dom/rewrite/ListRewrite.java	11	39	0	2	7	111.5	1451.75
TargetSourceRangeComputer	org.eclipse.jdt.core.dom.rewrite.TargetSourceRangeComputer	org.eclipse.jdt.core/dom/org/eclipse/jdt/core/dom/rewrite/TargetSourceRangeComputer.java	3	8	0	4	3	24.25	82.25
CodeFormatter	org.eclipse.jdt.core.formatter.CodeFormatter	org.eclipse.jdt.core/formatter/org/eclipse/jdt/core/formatter/CodeFormatter.java	1	3	0	1	0	0	0
CodeFormatterApplication	org.eclipse.jdt.core.formatter.CodeFormatterApplication	org.eclipse.jdt.core/formatter/org/eclipse/jdt/core/formatter/CodeFormatterApplication.java	5	17	0	0	12	186	468.5
IndentManipulation	org.eclipse.jdt.core.formatter.IndentManipulation	org.eclipse.jdt.core/formatter/org/eclipse/jdt/core/formatter/IndentManipulation.java	3	14	0	5	5	83.5	510.5
DOMException	org.eclipse.jdt.core.jdom.DOMException	org.eclipse.jdt.core/model/org/eclipse/jdt/core/jdom/DOMException.java	0	2	0	2	0	0	0
DOMFactory	org.eclipse.jdt.core.jdom.DOMFactory	org.eclipse.jdt.core/model/org/eclipse/jdt/core/jdom/DOMFactory.java	12	30	0	1	3	50.25	465
FieldDeclarationMatch	org.eclipse.jdt.core.search.FieldDeclarationMatch	org.eclipse.jdt.core/search/org/eclipse/jdt/core/search/FieldDeclarationMatch.java	3	2	0	2	0	0	2
LocalVariableDeclarationMatch	org.eclipse.jdt.core.search.LocalVariableDeclarationMatch	org.eclipse.jdt.core/search/org/eclipse/jdt/core/search/LocalVariableDeclarationMatch.java	3	2	0	1	0	0	0
LocalVariableReferenceMatch	org.eclipse.jdt.core.search.LocalVariableReferenceMatch	org.eclipse.jdt.core/search/org/eclipse/jdt/core/search/LocalVariableReferenceMatch.java	3	5	0	1	1	0	8.75
MethodDeclarationMatch	org.eclipse.jdt.core.search.MethodDeclarationMatch	org.eclipse.jdt.core/search/org/eclipse/jdt/core/search/MethodDeclarationMatch.java	3	2	0	2	0	0	2
PackageDeclarationMatch	org.eclipse.jdt.core.search.PackageDeclarationMatch	org.eclipse.jdt.core/search/org/eclipse/jdt/core/search/PackageDeclarationMatch.java	3	2	0	1	0	0	0
SearchEngine	org.eclipse.jdt.core.search.SearchEngine	org.eclipse.jdt.core/search/org/eclipse/jdt/core/search/SearchEngine.java	27	65	0	7	8	270.25	678.25
SearchMatch	org.eclipse.jdt.core.search.SearchMatch	org.eclipse.jdt.core/search/org/eclipse/jdt/core/search/SearchMatch.java	4	26	0	10	1	311.25	66.75
SearchParticipant	org.eclipse.jdt.core.search.SearchParticipant	org.eclipse.jdt.core/search/org/eclipse/jdt/core/search/SearchParticipant.java	7	16	0	4	4	38.75	171.75
SearchRequestor	org.eclipse.jdt.core.search.SearchRequestor	org.eclipse.jdt.core/search/org/eclipse/jdt/core/search/SearchRequestor.java	2	5	0	2	0	0	0
TypeDeclarationMatch	org.eclipse.jdt.core.search.TypeDeclarationMatch	org.eclipse.jdt.core/search/org/eclipse/jdt/core/search/TypeDeclarationMatch.java	3	2	0	2	0	0	2
TypeNameMatch	org.eclipse.jdt.core.search.TypeNameMatch	org.eclipse.jdt.core/search/org/eclipse/jdt/core/search/TypeNameMatch.java	5	15	0	1	4	15.75	459
TypeNameMatchRequestor	org.eclipse.jdt.core.search.TypeNameMatchRequestor	org.eclipse.jdt.core/search/org/eclipse/jdt/core/search/TypeNameMatchRequestor.java	1	1	0	2	0	0	0
TypeNameRequestor	org.eclipse.jdt.core.search.TypeNameRequestor	org.eclipse.jdt.core/search/org/eclipse/jdt/core/search/TypeNameRequestor.java	0	1	0	3	0	0	0
TypeParameterDeclarationMatch	org.eclipse.jdt.core.search.TypeParameterDeclarationMatch	org.eclipse.jdt.core/search/org/eclipse/jdt/core/search/TypeParameterDeclarationMatch.java	3	2	0	1	0	0	0
TypeParameterReferenceMatch	org.eclipse.jdt.core.search.TypeParameterReferenceMatch	org.eclipse.jdt.core/search/org/eclipse/jdt/core/search/TypeParameterReferenceMatch.java	3	3	0	1	1	0	8.75
ClassFileBytesDisassembler	org.eclipse.jdt.core.util.ClassFileBytesDisassembler	org.eclipse.jdt.core/model/org/eclipse/jdt/core/util/ClassFileBytesDisassembler.java	1	3	0	0	0	0	0
ClassFormatException	org.eclipse.jdt.core.util.ClassFormatException	org.eclipse.jdt.core/model/org/eclipse/jdt/core/util/ClassFormatException.java	0	2	0	0	0	73.25	0
CompilationUnitSorter	org.eclipse.jdt.core.util.CompilationUnitSorter	org.eclipse.jdt.core/model/org/eclipse/jdt/core/util/CompilationUnitSorter.java	7	9	0	0	3	0	185.75
AntAdapterMessages	org.eclipse.jdt.internal.antadapter.AntAdapterMessages	org.eclipse.jdt.core/antadapter/org/eclipse/jdt/internal/antadapter/AntAdapterMessages.java	0	3	0	1	3	0	103.75
CompletionElementNotifier	org.eclipse.jdt.internal.codeassist.CompletionElementNotifier	org.eclipse.jdt.core/codeassist/org/eclipse/jdt/internal/codeassist/CompletionElementNotifier.java	27	20	0	1	5	47	273.5
CompletionUnitStructureRequestor	org.eclipse.jdt.internal.codeassist.CompletionUnitStructureRequestor	org.eclipse.jdt.core/codeassist/org/eclipse/jdt/internal/codeassist/CompletionUnitStructureRequestor.java	51	31	0	2	13	76.5	163
MissingTypesGuesser	org.eclipse.jdt.internal.codeassist.MissingTypesGuesser	org.eclipse.jdt.core/codeassist/org/eclipse/jdt/internal/codeassist/MissingTypesGuesser.java	27	43	0	1	9	13.5	344.75
ThrownExceptionFinder	org.eclipse.jdt.internal.codeassist.ThrownExceptionFinder	org.eclipse.jdt.core/codeassist/org/eclipse/jdt/internal/codeassist/ThrownExceptionFinder.java	18	24	0	1	5	1.25	341.5
UnresolvedReferenceNameFinder	org.eclipse.jdt.internal.codeassist.UnresolvedReferenceNameFinder	org.eclipse.jdt.core/codeassist/org/eclipse/jdt/internal/codeassist/UnresolvedReferenceNameFinder.java	29	54	0	1	10	149.75	391.75
CompletionJavadoc	org.eclipse.jdt.internal.codeassist.complete.CompletionJavadoc	org.eclipse.jdt.core/codeassist/org/eclipse/jdt/internal/codeassist/complete/CompletionJavadoc.java	32	22	0	1	8	88.5	178
CompletionJavadocParser	org.eclipse.jdt.internal.codeassist.complete.CompletionJavadocParser	org.eclipse.jdt.core/codeassist/org/eclipse/jdt/internal/codeassist/complete/CompletionJavadocParser.java	40	73	0	1	17	143.75	292.75
CompletionNodeDetector	org.eclipse.jdt.internal.codeassist.complete.CompletionNodeDetector	org.eclipse.jdt.core/codeassist/org/eclipse/jdt/internal/codeassist/complete/CompletionNodeDetector.java	39	87	0	1	1	264	597
CompletionNodeFound	org.eclipse.jdt.internal.codeassist.complete.CompletionNodeFound	org.eclipse.jdt.core/codeassist/org/eclipse/jdt/internal/codeassist/complete/CompletionNodeFound.java	3	5	0	1	0	0	21.75
CompletionOnAnnotationMemberValuePair	org.eclipse.jdt.internal.codeassist.complete.CompletionOnAnnotationMemberValuePair	org.eclipse.jdt.core/codeassist/org/eclipse/jdt/internal/codeassist/complete/CompletionOnAnnotationMemberValuePair.java	9	10	0	1	4	0	154
CompletionOnAnnotationOfType	org.eclipse.jdt.internal.codeassist.complete.CompletionOnAnnotationOfType	org.eclipse.jdt.core/codeassist/org/eclipse/jdt/internal/codeassist/complete/CompletionOnAnnotationOfType.java	5	4	0	1	1	0	0
CompletionOnArgumentName	org.eclipse.jdt.internal.codeassist.complete.CompletionOnArgumentName	org.eclipse.jdt.core/codeassist/org/eclipse/jdt/internal/codeassist/complete/CompletionOnArgumentName.java	11	12	0	1	4	0	113
CompletionOnBrankStatementLabel	org.eclipse.jdt.internal.codeassist.complete.CompletionOnBrankStatementLabel	org.eclipse.jdt.core/codeassist/org/eclipse/jdt/internal/codeassist/complete/CompletionOnBrankStatementLabel.java	6	7	0	1	1	0	171.75
CompletionOnClassLiteralAccess	org.eclipse.jdt.internal.codeassist.complete.CompletionOnClassLiteralAccess	org.eclipse.jdt.core/codeassist/org/eclipse/jdt/internal/codeassist/complete/CompletionOnClassLiteralAccess.java	6	8	0	1	2	0	197.5
CompletionOnExplicitConstructorCall	org.eclipse.jdt.internal.codeassist.complete.CompletionOnExplicitConstructorCall	org.eclipse.jdt.core/codeassist/org/eclipse/jdt/internal/codeassist/complete/CompletionOnExplicitConstructorCall.java	8	12	0	1	5	0	157.75
CompletionOnFieldName	org.eclipse.jdt.internal.codeassist.complete.CompletionOnFieldName	org.eclipse.jdt.core/codeassist/org/eclipse/jdt/internal/codeassist/complete/CompletionOnFieldName.java	7	10	0	1	3	0	252
CompletionOnFieldType	org.eclipse.jdt.internal.codeassist.complete.CompletionOnFieldType	org.eclipse.jdt.core/codeassist/org/eclipse/jdt/internal/codeassist/complete/CompletionOnFieldType.java	7	4	0	1	1	0	0
CompletionOnImportReference	org.eclipse.jdt.internal.codeassist.complete.CompletionOnImportReference	org.eclipse.jdt.core/codeassist/org/eclipse/jdt/internal/codeassist/complete/CompletionOnImportReference.java	2	4	0	1	1	0	2
CompletionOnJavadocAllocationExpression	org.eclipse.jdt.internal.codeassist.complete.CompletionOnJavadocAllocationExpression	org.eclipse.jdt.core/codeassist/org/eclipse/jdt/internal/codeassist/complete/CompletionOnJavadocAllocationExpression.java	4	11	0	1	1	17.75	211.5
CompletionOnJavadocFieldReference	org.eclipse.jdt.internal.codeassist.complete.CompletionOnJavadocFieldReference	org.eclipse.jdt.core/codeassist/org/eclipse/jdt/internal/codeassist/complete/CompletionOnJavadocFieldReference.java	11	17	0	1	3	0	353.75
CompletionOnJavadocMessageSend	org.eclipse.jdt.internal.codeassist.complete.CompletionOnJavadocMessageSend	org.eclipse.jdt.core/codeassist/org/eclipse/jdt/internal/codeassist/complete/CompletionOnJavadocMessageSend.java	4	11	0	1	1	17.75	211.5
CompletionOnJavadocParamNameReference	org.eclipse.jdt.internal.codeassist.complete.CompletionOnJavadocParamNameReference	org.eclipse.jdt.core/codeassist/org/eclipse/jdt/internal/codeassist/complete/CompletionOnJavadocParamNameReference.java	6	8	0	1	1	0	687
CompletionOnJavadocQualifiedTypeReference	org.eclipse.jdt.internal.codeassist.complete.CompletionOnJavadocQualifiedTypeReference	org.eclipse.jdt.core/codeassist/org/eclipse/jdt/internal/codeassist/complete/CompletionOnJavadocQualifiedTypeReference.java	4	11	0	1	1	17.75	211.5
CompletionOnJavadocSingleTypeReference	org.eclipse.jdt.internal.codeassist.complete.CompletionOnJavadocSingleTypeReference	org.eclipse.jdt.core/codeassist/org/eclipse/jdt/internal/codeassist/complete/CompletionOnJavadocSingleTypeReference.java	4	11	0	1	1	17.75	211.5
CompletionOnJavadocTypeParamReference	org.eclipse.jdt.internal.codeassist.complete.CompletionOnJavadocTypeParamReference	org.eclipse.jdt.core/codeassist/org/eclipse/jdt/internal/codeassist/complete/CompletionOnJavadocTypeParamReference.java	6	8	0	1	1	0	687
CompletionOnKeyword1	org.eclipse.jdt.internal.codeassist.complete.CompletionOnKeyword1	org.eclipse.jdt.core/codeassist/org/eclipse/jdt/internal/codeassist/complete/CompletionOnKeyword1.java	5	10	0	1	0	0	21.75
CompletionOnKeyword2	org.eclipse.jdt.internal.codeassist.complete.CompletionOnKeyword2	org.eclipse.jdt.core/codeassist/org/eclipse/jdt/internal/codeassist/complete/CompletionOnKeyword2.java	4	7	0	1	1	304.5	28.25
CompletionOnKeyword3	org.eclipse.jdt.internal.codeassist.complete.CompletionOnKeyword3	org.eclipse.jdt.core/codeassist/org/eclipse/jdt/internal/codeassist/complete/CompletionOnKeyword3.java	5	9	0	1	0	0	21.75
CompletionOnLocalName	org.eclipse.jdt.internal.codeassist.complete.CompletionOnLocalName	org.eclipse.jdt.core/codeassist/org/eclipse/jdt/internal/codeassist/complete/CompletionOnLocalName.java	7	11	0	1	3	0	291.5
CompletionOnMarkerAnnotationName	org.eclipse.jdt.internal.codeassist.complete.CompletionOnMarkerAnnotationName	org.eclipse.jdt.core/codeassist/org/eclipse/jdt/internal/codeassist/complete/CompletionOnMarkerAnnotationName.java	10	9	0	1	4	0	158.25
CompletionOnMemberAccess	org.eclipse.jdt.internal.codeassist.complete.CompletionOnMemberAccess	org.eclipse.jdt.core/codeassist/org/eclipse/jdt/internal/codeassist/complete/CompletionOnMemberAccess.java	10	11	0	1	3	0	245.5
CompletionOnMemberValueName	org.eclipse.jdt.internal.codeassist.complete.CompletionOnMemberValueName	org.eclipse.jdt.core/codeassist/org/eclipse/jdt/internal/codeassist/complete/CompletionOnMemberValueName.java	1	3	0	1	0	0	0
CompletionOnMessageSend	org.eclipse.jdt.internal.codeassist.complete.CompletionOnMessageSend	org.eclipse.jdt.core/codeassist/org/eclipse/jdt/internal/codeassist/complete/CompletionOnMessageSend.java	7	11	0	1	4	0	126.75
CompletionOnMessageSendName	org.eclipse.jdt.internal.codeassist.complete.CompletionOnMessageSendName	org.eclipse.jdt.core/codeassist/org/eclipse/jdt/internal/codeassist/complete/CompletionOnMessageSendName.java	7	12	0	1	3	0	265.75
CompletionOnMethodName	org.eclipse.jdt.internal.codeassist.complete.CompletionOnMethodName	org.eclipse.jdt.core/codeassist/org/eclipse/jdt/internal/codeassist/complete/CompletionOnMethodName.java	8	11	0	1	5	0	162.25
CompletionOnMethodReturnType	org.eclipse.jdt.internal.codeassist.complete.CompletionOnMethodReturnType	org.eclipse.jdt.core/codeassist/org/eclipse/jdt/internal/codeassist/complete/CompletionOnMethodReturnType.java	7	6	0	1	1	0	171.75
CompletionOnMethodTypeParameter	org.eclipse.jdt.internal.codeassist.complete.CompletionOnMethodTypeParameter	org.eclipse.jdt.core/codeassist/org/eclipse/jdt/internal/codeassist/complete/CompletionOnMethodTypeParameter.java	8	7	0	1	2	0	164
CompletionOnPackageReference	org.eclipse.jdt.internal.codeassist.complete.CompletionOnPackageReference	org.eclipse.jdt.core/codeassist/org/eclipse/jdt/internal/codeassist/complete/CompletionOnPackageReference.java	3	4	0	1	1	0	8.75
CompletionOnParameterizedQualifiedTypeReference	org.eclipse.jdt.internal.codeassist.complete.CompletionOnParameterizedQualifiedTypeReference	org.eclipse.jdt.core/codeassist/org/eclipse/jdt/internal/codeassist/complete/CompletionOnParameterizedQualifiedTypeReference.java	8	14	0	2	2	0	318
CompletionOnQualifiedAllocationExpression	org.eclipse.jdt.internal.codeassist.complete.CompletionOnQualifiedAllocationExpression	org.eclipse.jdt.core/codeassist/org/eclipse/jdt/internal/codeassist/complete/CompletionOnQualifiedAllocationExpression.java	10	10	0	1	4	0	153.75
CompletionOnQualifiedNameReference	org.eclipse.jdt.internal.codeassist.complete.CompletionOnQualifiedNameReference	org.eclipse.jdt.core/codeassist/org/eclipse/jdt/internal/codeassist/complete/CompletionOnQualifiedNameReference.java	12	13	0	1	3	0	245.5
CompletionOnQualifiedTypeReference	org.eclipse.jdt.internal.codeassist.complete.CompletionOnQualifiedTypeReference	org.eclipse.jdt.core/codeassist/org/eclipse/jdt/internal/codeassist/complete/CompletionOnQualifiedTypeReference.java	8	19	0	2	3	1661.5	296.25
CompletionOnSingleNameReference	org.eclipse.jdt.internal.codeassist.complete.CompletionOnSingleNameReference	org.eclipse.jdt.core/codeassist/org/eclipse/jdt/internal/codeassist/complete/CompletionOnSingleNameReference.java	5	8	0	1	2	0	170.5
CompletionOnSingleTypeReference	org.eclipse.jdt.internal.codeassist.complete.CompletionOnSingleTypeReference	org.eclipse.jdt.core/codeassist/org/eclipse/jdt/internal/codeassist/complete/CompletionOnSingleTypeReference.java	8	17	0	2	1	50.25	380
CompletionOnStringLiteral	org.eclipse.jdt.internal.codeassist.complete.CompletionOnStringLiteral	org.eclipse.jdt.core/codeassist/org/eclipse/jdt/internal/codeassist/complete/CompletionOnStringLiteral.java	5	9	0	0	1	0	169.5
CompletionScanner	org.eclipse.jdt.internal.codeassist.complete.CompletionScanner	org.eclipse.jdt.core/codeassist/org/eclipse/jdt/internal/codeassist/complete/CompletionScanner.java	6	34	0	3	8	1173.75	936
InvalidCursorLocation	org.eclipse.jdt.internal.codeassist.complete.InvalidCursorLocation	org.eclipse.jdt.core/codeassist/org/eclipse/jdt/internal/codeassist/complete/InvalidCursorLocation.java	0	1	0	1	0	0	0
AssistAnnotation	org.eclipse.jdt.internal.codeassist.impl.AssistAnnotation	org.eclipse.jdt.core/codeassist/org/eclipse/jdt/internal/codeassist/impl/AssistAnnotation.java	3	3	0	5	0	49	0
AssistCompilationUnit	org.eclipse.jdt.internal.codeassist.impl.AssistCompilationUnit	org.eclipse.jdt.core/codeassist/org/eclipse/jdt/internal/codeassist/impl/AssistCompilationUnit.java	13	13	0	1	5	0	150.25
AssistImportContainer	org.eclipse.jdt.internal.codeassist.impl.AssistImportContainer	org.eclipse.jdt.core/codeassist/org/eclipse/jdt/internal/codeassist/impl/AssistImportContainer.java	5	5	0	2	1	0	2
AssistImportDeclaration	org.eclipse.jdt.internal.codeassist.impl.AssistImportDeclaration	org.eclipse.jdt.core/codeassist/org/eclipse/jdt/internal/codeassist/impl/AssistImportDeclaration.java	3	3	0	2	0	0	2
AssistInitializer	org.eclipse.jdt.internal.codeassist.impl.AssistInitializer	org.eclipse.jdt.core/codeassist/org/eclipse/jdt/internal/codeassist/impl/AssistInitializer.java	6	5	0	2	1	0	17.75
AssistOptions	org.eclipse.jdt.internal.codeassist.impl.AssistOptions	org.eclipse.jdt.core/codeassist/org/eclipse/jdt/internal/codeassist/impl/AssistOptions.java	1	5	0	2	3	243.25	136.5
AssistPackageDeclaration	org.eclipse.jdt.internal.codeassist.impl.AssistPackageDeclaration	org.eclipse.jdt.core/codeassist/org/eclipse/jdt/internal/codeassist/impl/AssistPackageDeclaration.java	5	5	0	2	1	0	2
AssistParser	org.eclipse.jdt.internal.codeassist.impl.AssistParser	org.eclipse.jdt.core/codeassist/org/eclipse/jdt/internal/codeassist/impl/AssistParser.java	38	172	0	3	9	304	922
AssistSourceField	org.eclipse.jdt.internal.codeassist.impl.AssistSourceField	org.eclipse.jdt.core/codeassist/org/eclipse/jdt/internal/codeassist/impl/AssistSourceField.java	10	13	0	2	3	78	405.25
AssistSourceMethod	org.eclipse.jdt.internal.codeassist.impl.AssistSourceMethod	org.eclipse.jdt.core/codeassist/org/eclipse/jdt/internal/codeassist/impl/AssistSourceMethod.java	12	15	0	2	4	39	266
AssistSourceType	org.eclipse.jdt.internal.codeassist.impl.AssistSourceType	org.eclipse.jdt.core/codeassist/org/eclipse/jdt/internal/codeassist/impl/AssistSourceType.java	18	25	0	5	8	6.75	117.75
AssistTypeParameter	org.eclipse.jdt.internal.codeassist.impl.AssistTypeParameter	org.eclipse.jdt.core/codeassist/org/eclipse/jdt/internal/codeassist/impl/AssistTypeParameter.java	3	3	0	3	0	49	0
SelectionJavadoc	org.eclipse.jdt.internal.codeassist.select.SelectionJavadoc	org.eclipse.jdt.core/codeassist/org/eclipse/jdt/internal/codeassist/select/SelectionJavadoc.java	17	10	0	1	3	59	50
SelectionJavadocParser	org.eclipse.jdt.internal.codeassist.select.SelectionJavadocParser	org.eclipse.jdt.core/codeassist/org/eclipse/jdt/internal/codeassist/select/SelectionJavadocParser.java	13	19	0	1	5	12.25	326.5
SelectionNodeFound	org.eclipse.jdt.internal.codeassist.select.SelectionNodeFound	org.eclipse.jdt.core/codeassist/org/eclipse/jdt/internal/codeassist/select/SelectionNodeFound.java	1	3	0	0	0	0	0
SelectionOnArgumentName	org.eclipse.jdt.internal.codeassist.select.SelectionOnArgumentName	org.eclipse.jdt.core/codeassist/org/eclipse/jdt/internal/codeassist/select/SelectionOnArgumentName.java	10	11	0	1	4	0	116
SelectionOnExplicitConstructorCall	org.eclipse.jdt.internal.codeassist.select.SelectionOnExplicitConstructorCall	org.eclipse.jdt.core/codeassist/org/eclipse/jdt/internal/codeassist/select/SelectionOnExplicitConstructorCall.java	7	11	0	1	4	0	126.75
SelectionOnFieldReference	org.eclipse.jdt.internal.codeassist.select.SelectionOnFieldReference	org.eclipse.jdt.core/codeassist/org/eclipse/jdt/internal/codeassist/select/SelectionOnFieldReference.java	6	10	0	1	2	0	217.25
SelectionOnFieldType	org.eclipse.jdt.internal.codeassist.select.SelectionOnFieldType	org.eclipse.jdt.core/codeassist/org/eclipse/jdt/internal/codeassist/select/SelectionOnFieldType.java	6	4	0	1	1	0	0
SelectionOnImportReference	org.eclipse.jdt.internal.codeassist.select.SelectionOnImportReference	org.eclipse.jdt.core/codeassist/org/eclipse/jdt/internal/codeassist/select/SelectionOnImportReference.java	2	4	0	1	1	0	2
SelectionOnLocalName	org.eclipse.jdt.internal.codeassist.select.SelectionOnLocalName	org.eclipse.jdt.core/codeassist/org/eclipse/jdt/internal/codeassist/select/SelectionOnLocalName.java	6	11	0	1	3	0	116.75
SelectionOnMessageSend	org.eclipse.jdt.internal.codeassist.select.SelectionOnMessageSend	org.eclipse.jdt.core/codeassist/org/eclipse/jdt/internal/codeassist/select/SelectionOnMessageSend.java	10	14	0	1	7	0	255.25
SelectionOnNameOfMemberValuePair	org.eclipse.jdt.internal.codeassist.select.SelectionOnNameOfMemberValuePair	org.eclipse.jdt.core/codeassist/org/eclipse/jdt/internal/codeassist/select/SelectionOnNameOfMemberValuePair.java	5	7	0	1	1	0	15.75
SelectionOnPackageReference	org.eclipse.jdt.internal.codeassist.select.SelectionOnPackageReference	org.eclipse.jdt.core/codeassist/org/eclipse/jdt/internal/codeassist/select/SelectionOnPackageReference.java	3	4	0	1	1	0	8.75
SelectionOnParameterizedQualifiedTypeReference	org.eclipse.jdt.internal.codeassist.select.SelectionOnParameterizedQualifiedTypeReference	org.eclipse.jdt.core/codeassist/org/eclipse/jdt/internal/codeassist/select/SelectionOnParameterizedQualifiedTypeReference.java	9	10	0	1	4	0	154
SelectionOnParameterizedSingleTypeReference	org.eclipse.jdt.internal.codeassist.select.SelectionOnParameterizedSingleTypeReference	org.eclipse.jdt.core/codeassist/org/eclipse/jdt/internal/codeassist/select/SelectionOnParameterizedSingleTypeReference.java	8	9	0	1	2	0	197.5
SelectionOnQualifiedAllocationExpression	org.eclipse.jdt.internal.codeassist.select.SelectionOnQualifiedAllocationExpression	org.eclipse.jdt.core/codeassist/org/eclipse/jdt/internal/codeassist/select/SelectionOnQualifiedAllocationExpression.java	14	15	0	1	5	0	166
SelectionOnQualifiedNameReference	org.eclipse.jdt.internal.codeassist.select.SelectionOnQualifiedNameReference	org.eclipse.jdt.core/codeassist/org/eclipse/jdt/internal/codeassist/select/SelectionOnQualifiedNameReference.java	13	14	0	1	4	0	316.75
SelectionOnQualifiedSuperReference	org.eclipse.jdt.internal.codeassist.select.SelectionOnQualifiedSuperReference	org.eclipse.jdt.core/codeassist/org/eclipse/jdt/internal/codeassist/select/SelectionOnQualifiedSuperReference.java	6	9	0	1	2	0	534.5
SelectionOnQualifiedTypeReference	org.eclipse.jdt.internal.codeassist.select.SelectionOnQualifiedTypeReference	org.eclipse.jdt.core/codeassist/org/eclipse/jdt/internal/codeassist/select/SelectionOnQualifiedTypeReference.java	10	14	0	2	5	0	148.5
SelectionOnSingleNameReference	org.eclipse.jdt.internal.codeassist.select.SelectionOnSingleNameReference	org.eclipse.jdt.core/codeassist/org/eclipse/jdt/internal/codeassist/select/SelectionOnSingleNameReference.java	13	15	0	1	5	0	166
SelectionOnSingleTypeReference	org.eclipse.jdt.internal.codeassist.select.SelectionOnSingleTypeReference	org.eclipse.jdt.core/codeassist/org/eclipse/jdt/internal/codeassist/select/SelectionOnSingleTypeReference.java	12	15	0	2	5	0	159.25
SelectionOnSuperReference	org.eclipse.jdt.internal.codeassist.select.SelectionOnSuperReference	org.eclipse.jdt.core/codeassist/org/eclipse/jdt/internal/codeassist/select/SelectionOnSuperReference.java	5	9	0	1	2	0	86.75
SelectionScanner	org.eclipse.jdt.internal.codeassist.select.SelectionScanner	org.eclipse.jdt.core/codeassist/org/eclipse/jdt/internal/codeassist/select/SelectionScanner.java	2	6	0	1	2	0	32.5
ASTVisitor	org.eclipse.jdt.internal.compiler.ASTVisitor	org.eclipse.jdt.core/compiler/org/eclipse/jdt/internal/compiler/ASTVisitor.java	95	239	0	2	0	711.75	550.25
AbstractAnnotationProcessorManager	org.eclipse.jdt.internal.compiler.AbstractAnnotationProcessorManager	org.eclipse.jdt.core/compiler/org/eclipse/jdt/internal/compiler/AbstractAnnotationProcessorManager.java	4	10	0	3	0	148	32.5
ClassFilePool	org.eclipse.jdt.internal.compiler.ClassFilePool	org.eclipse.jdt.core/compiler/org/eclipse/jdt/internal/compiler/ClassFilePool.java	2	7	0	2	2	0	28
ConfigurableOption	org.eclipse.jdt.internal.compiler.ConfigurableOption	org.eclipse.jdt.core/compiler/org/eclipse/jdt/internal/compiler/ConfigurableOption.java	1	11	0	0	4	0	163.75
DefaultErrorHandlingPolicies	org.eclipse.jdt.internal.compiler.DefaultErrorHandlingPolicies	org.eclipse.jdt.core/compiler/org/eclipse/jdt/internal/compiler/DefaultErrorHandlingPolicies.java	1	4	0	12	1	311	0
DocumentElementParser	org.eclipse.jdt.internal.compiler.DocumentElementParser	org.eclipse.jdt.core/model/org/eclipse/jdt/internal/compiler/DocumentElementParser.java	34	152	0	1	24	214.5	1995.5
ProcessTaskManager	org.eclipse.jdt.internal.compiler.ProcessTaskManager	org.eclipse.jdt.core/compiler/org/eclipse/jdt/internal/compiler/ProcessTaskManager.java	4	12	0	1	5	0	186.5
SourceElementNotifier	org.eclipse.jdt.internal.compiler.SourceElementNotifier	org.eclipse.jdt.core/model/org/eclipse/jdt/internal/compiler/SourceElementNotifier.java	39	53	0	3	9	7.75	465.25
SourceElementParser	org.eclipse.jdt.internal.compiler.SourceElementParser	org.eclipse.jdt.core/model/org/eclipse/jdt/internal/compiler/SourceElementParser.java	52	126	0	4	22	425.5	483.5
SourceElementRequestorAdapter	org.eclipse.jdt.internal.compiler.SourceElementRequestorAdapter	org.eclipse.jdt.core/model/org/eclipse/jdt/internal/compiler/SourceElementRequestorAdapter.java	7	25	0	0	0	17.75	139.75
SourceJavadocParser	org.eclipse.jdt.internal.compiler.SourceJavadocParser	org.eclipse.jdt.core/model/org/eclipse/jdt/internal/compiler/SourceJavadocParser.java	8	15	0	1	5	0	351
AND_AND_Expression	org.eclipse.jdt.internal.compiler.ast.AND_AND_Expression	org.eclipse.jdt.core/compiler/org/eclipse/jdt/internal/compiler/ast/AND_AND_Expression.java	13	41	0	1	9	19.75	482.25
AbstractMethodDeclaration	org.eclipse.jdt.internal.compiler.ast.AbstractMethodDeclaration	org.eclipse.jdt.core/compiler/org/eclipse/jdt/internal/compiler/ast/AbstractMethodDeclaration.java	44	84	0	36	18	2087.5	736.5
AbstractVariableDeclaration	org.eclipse.jdt.internal.compiler.ast.AbstractVariableDeclaration	org.eclipse.jdt.core/compiler/org/eclipse/jdt/internal/compiler/ast/AbstractVariableDeclaration.java	11	16	0	2	2	0	687
AnnotationMethodDeclaration	org.eclipse.jdt.internal.compiler.ast.AnnotationMethodDeclaration	org.eclipse.jdt.core/compiler/org/eclipse/jdt/internal/compiler/ast/AnnotationMethodDeclaration.java	22	41	0	1	13	51.75	754.25
Argument	org.eclipse.jdt.internal.compiler.ast.Argument	org.eclipse.jdt.core/compiler/org/eclipse/jdt/internal/compiler/ast/Argument.java	22	43	0	13	11	261	326.75
ArrayAllocationExpression	org.eclipse.jdt.internal.compiler.ast.ArrayAllocationExpression	org.eclipse.jdt.core/compiler/org/eclipse/jdt/internal/compiler/ast/ArrayAllocationExpression.java	15	35	0	1	7	6.75	556.5
ArrayInitializer	org.eclipse.jdt.internal.compiler.ast.ArrayInitializer	org.eclipse.jdt.core/compiler/org/eclipse/jdt/internal/compiler/ast/ArrayInitializer.java	19	47	0	3	13	20.75	650.5
ArrayQualifiedTypeReference	org.eclipse.jdt.internal.compiler.ast.ArrayQualifiedTypeReference	org.eclipse.jdt.core/compiler/org/eclipse/jdt/internal/compiler/ast/ArrayQualifiedTypeReference.java	13	21	0	4	5	119.75	171.25
ArrayReference	org.eclipse.jdt.internal.compiler.ast.ArrayReference	org.eclipse.jdt.core/compiler/org/eclipse/jdt/internal/compiler/ast/ArrayReference.java	18	43	0	1	8	6.75	483.5
ArrayTypeReference	org.eclipse.jdt.internal.compiler.ast.ArrayTypeReference	org.eclipse.jdt.core/compiler/org/eclipse/jdt/internal/compiler/ast/ArrayTypeReference.java	10	18	0	5	3	304	125.75
Assignment	org.eclipse.jdt.internal.compiler.ast.Assignment	org.eclipse.jdt.core/compiler/org/eclipse/jdt/internal/compiler/ast/Assignment.java	32	64	0	4	16	143	912.5
BinaryExpression	org.eclipse.jdt.internal.compiler.ast.BinaryExpression	org.eclipse.jdt.core/compiler/org/eclipse/jdt/internal/compiler/ast/BinaryExpression.java	20	126	0	4	13	630.75	3551.5
Block	org.eclipse.jdt.internal.compiler.ast.Block	org.eclipse.jdt.core/compiler/org/eclipse/jdt/internal/compiler/ast/Block.java	9	25	0	12	4	2445.75	538.25
BranchStatement	org.eclipse.jdt.internal.compiler.ast.BranchStatement	org.eclipse.jdt.core/compiler/org/eclipse/jdt/internal/compiler/ast/BranchStatement.java	6	9	0	0	2	0	78.75
BreakStatement	org.eclipse.jdt.internal.compiler.ast.BreakStatement	org.eclipse.jdt.core/compiler/org/eclipse/jdt/internal/compiler/ast/BreakStatement.java	12	23	0	0	9	0	419.75
CaseStatement	org.eclipse.jdt.internal.compiler.ast.CaseStatement	org.eclipse.jdt.core/compiler/org/eclipse/jdt/internal/compiler/ast/CaseStatement.java	25	35	0	2	11	16	302
CharLiteral	org.eclipse.jdt.internal.compiler.ast.CharLiteral	org.eclipse.jdt.core/compiler/org/eclipse/jdt/internal/compiler/ast/CharLiteral.java	9	13	0	0	3	0	340.5
ClassLiteralAccess	org.eclipse.jdt.internal.compiler.ast.ClassLiteralAccess	org.eclipse.jdt.core/compiler/org/eclipse/jdt/internal/compiler/ast/ClassLiteralAccess.java	22	32	0	1	9	14.75	301.25
CombinedBinaryExpression	org.eclipse.jdt.internal.compiler.ast.CombinedBinaryExpression	org.eclipse.jdt.core/compiler/org/eclipse/jdt/internal/compiler/ast/CombinedBinaryExpression.java	14	38	0	0	6	2883.5	451
CompoundAssignment	org.eclipse.jdt.internal.compiler.ast.CompoundAssignment	org.eclipse.jdt.core/compiler/org/eclipse/jdt/internal/compiler/ast/CompoundAssignment.java	19	34	0	1	10	43	400.25
ConditionalExpression	org.eclipse.jdt.internal.compiler.ast.ConditionalExpression	org.eclipse.jdt.core/compiler/org/eclipse/jdt/internal/compiler/ast/ConditionalExpression.java	21	62	0	0	13	229.25	576.75
ContinueStatement	org.eclipse.jdt.internal.compiler.ast.ContinueStatement	org.eclipse.jdt.core/compiler/org/eclipse/jdt/internal/compiler/ast/ContinueStatement.java	12	22	0	0	9	0	444
DoStatement	org.eclipse.jdt.internal.compiler.ast.DoStatement	org.eclipse.jdt.core/compiler/org/eclipse/jdt/internal/compiler/ast/DoStatement.java	17	50	0	0	11	229.25	579.5
DoubleLiteral	org.eclipse.jdt.internal.compiler.ast.DoubleLiteral	org.eclipse.jdt.core/compiler/org/eclipse/jdt/internal/compiler/ast/DoubleLiteral.java	9	12	0	0	4	0	217.75
EmptyStatement	org.eclipse.jdt.internal.compiler.ast.EmptyStatement	org.eclipse.jdt.core/compiler/org/eclipse/jdt/internal/compiler/ast/EmptyStatement.java	11	15	0	1	5	12.25	165.25
EqualExpression	org.eclipse.jdt.internal.compiler.ast.EqualExpression	org.eclipse.jdt.core/compiler/org/eclipse/jdt/internal/compiler/ast/EqualExpression.java	26	76	0	1	14	213.5	548.5
Expression	org.eclipse.jdt.internal.compiler.ast.Expression	org.eclipse.jdt.core/compiler/org/eclipse/jdt/internal/compiler/ast/Expression.java	31	95	0	92	18	836.5	739.25
ExtendedStringLiteral	org.eclipse.jdt.internal.compiler.ast.ExtendedStringLiteral	org.eclipse.jdt.core/compiler/org/eclipse/jdt/internal/compiler/ast/ExtendedStringLiteral.java	5	9	0	1	1	0	50.25
FalseLiteral	org.eclipse.jdt.internal.compiler.ast.FalseLiteral	org.eclipse.jdt.core/compiler/org/eclipse/jdt/internal/compiler/ast/FalseLiteral.java	9	14	0	0	2	0	358
FieldDeclaration	org.eclipse.jdt.internal.compiler.ast.FieldDeclaration	org.eclipse.jdt.core/compiler/org/eclipse/jdt/internal/compiler/ast/FieldDeclaration.java	38	76	0	17	23	274.75	1348.5
FloatLiteral	org.eclipse.jdt.internal.compiler.ast.FloatLiteral	org.eclipse.jdt.core/compiler/org/eclipse/jdt/internal/compiler/ast/FloatLiteral.java	9	12	0	0	4	0	217.75
ForStatement	org.eclipse.jdt.internal.compiler.ast.ForStatement	org.eclipse.jdt.core/compiler/org/eclipse/jdt/internal/compiler/ast/ForStatement.java	19	53	0	0	11	229.25	576.75
IfStatement	org.eclipse.jdt.internal.compiler.ast.IfStatement	org.eclipse.jdt.core/compiler/org/eclipse/jdt/internal/compiler/ast/IfStatement.java	16	42	0	0	11	14.5	751.25
ImportReference	org.eclipse.jdt.internal.compiler.ast.ImportReference	org.eclipse.jdt.core/compiler/org/eclipse/jdt/internal/compiler/ast/ImportReference.java	5	9	0	20	0	243.25	56.25
Initializer	org.eclipse.jdt.internal.compiler.ast.Initializer	org.eclipse.jdt.core/compiler/org/eclipse/jdt/internal/compiler/ast/Initializer.java	19	28	0	5	7	58	201.25
IntLiteral	org.eclipse.jdt.internal.compiler.ast.IntLiteral	org.eclipse.jdt.core/compiler/org/eclipse/jdt/internal/compiler/ast/IntLiteral.java	13	22	0	0	6	81	248.25
IntLiteralMinValue	org.eclipse.jdt.internal.compiler.ast.IntLiteralMinValue	org.eclipse.jdt.core/compiler/org/eclipse/jdt/internal/compiler/ast/IntLiteralMinValue.java	4	4	0	0	0	0	0
JavadocAllocationExpression	org.eclipse.jdt.internal.compiler.ast.JavadocAllocationExpression	org.eclipse.jdt.core/compiler/org/eclipse/jdt/internal/compiler/ast/JavadocAllocationExpression.java	22	44	0	1	12	186.25	571.75
JavadocArgumentExpression	org.eclipse.jdt.internal.compiler.ast.JavadocArgumentExpression	org.eclipse.jdt.core/compiler/org/eclipse/jdt/internal/compiler/ast/JavadocArgumentExpression.java	18	31	0	1	9	12.25	400.25
JavadocArrayQualifiedTypeReference	org.eclipse.jdt.internal.compiler.ast.JavadocArrayQualifiedTypeReference	org.eclipse.jdt.core/compiler/org/eclipse/jdt/internal/compiler/ast/JavadocArrayQualifiedTypeReference.java	10	14	0	1	2	0	572.5
JavadocArraySingleTypeReference	org.eclipse.jdt.internal.compiler.ast.JavadocArraySingleTypeReference	org.eclipse.jdt.core/compiler/org/eclipse/jdt/internal/compiler/ast/JavadocArraySingleTypeReference.java	9	14	0	1	2	0	555.5
JavadocImplicitTypeReference	org.eclipse.jdt.internal.compiler.ast.JavadocImplicitTypeReference	org.eclipse.jdt.core/compiler/org/eclipse/jdt/internal/compiler/ast/JavadocImplicitTypeReference.java	14	31	0	1	6	6.75	449.5
JavadocMessageSend	org.eclipse.jdt.internal.compiler.ast.JavadocMessageSend	org.eclipse.jdt.core/compiler/org/eclipse/jdt/internal/compiler/ast/JavadocMessageSend.java	19	43	0	2	10	179.25	444
JavadocQualifiedTypeReference	org.eclipse.jdt.internal.compiler.ast.JavadocQualifiedTypeReference	org.eclipse.jdt.core/compiler/org/eclipse/jdt/internal/compiler/ast/JavadocQualifiedTypeReference.java	13	26	0	2	7	0	530.5
JavadocReturnStatement	org.eclipse.jdt.internal.compiler.ast.JavadocReturnStatement	org.eclipse.jdt.core/compiler/org/eclipse/jdt/internal/compiler/ast/JavadocReturnStatement.java	11	16	0	2	4	51.25	320.75
JavadocSingleNameReference	org.eclipse.jdt.internal.compiler.ast.JavadocSingleNameReference	org.eclipse.jdt.core/compiler/org/eclipse/jdt/internal/compiler/ast/JavadocSingleNameReference.java	15	16	0	2	4	39	292.25
JavadocSingleTypeReference	org.eclipse.jdt.internal.compiler.ast.JavadocSingleTypeReference	org.eclipse.jdt.core/compiler/org/eclipse/jdt/internal/compiler/ast/JavadocSingleTypeReference.java	14	26	0	2	7	0	409.25
LabeledStatement	org.eclipse.jdt.internal.compiler.ast.LabeledStatement	org.eclipse.jdt.core/compiler/org/eclipse/jdt/internal/compiler/ast/LabeledStatement.java	15	31	0	0	11	0	967.25
Literal	org.eclipse.jdt.internal.compiler.ast.Literal	org.eclipse.jdt.core/compiler/org/eclipse/jdt/internal/compiler/ast/Literal.java	8	10	0	6	2	148	59.75
LocalDeclaration	org.eclipse.jdt.internal.compiler.ast.LocalDeclaration	org.eclipse.jdt.core/compiler/org/eclipse/jdt/internal/compiler/ast/LocalDeclaration.java	28	63	0	8	18	2789.75	1232.75
LongLiteral	org.eclipse.jdt.internal.compiler.ast.LongLiteral	org.eclipse.jdt.core/compiler/org/eclipse/jdt/internal/compiler/ast/LongLiteral.java	13	18	0	0	6	0	287
LongLiteralMinValue	org.eclipse.jdt.internal.compiler.ast.LongLiteralMinValue	org.eclipse.jdt.core/compiler/org/eclipse/jdt/internal/compiler/ast/LongLiteralMinValue.java	4	4	0	0	0	0	0
MagicLiteral	org.eclipse.jdt.internal.compiler.ast.MagicLiteral	org.eclipse.jdt.core/compiler/org/eclipse/jdt/internal/compiler/ast/MagicLiteral.java	1	4	0	0	0	0	0
MarkerAnnotation	org.eclipse.jdt.internal.compiler.ast.MarkerAnnotation	org.eclipse.jdt.core/compiler/org/eclipse/jdt/internal/compiler/ast/MarkerAnnotation.java	6	6	0	2	0	0	128.75
MemberValuePair	org.eclipse.jdt.internal.compiler.ast.MemberValuePair	org.eclipse.jdt.core/compiler/org/eclipse/jdt/internal/compiler/ast/MemberValuePair.java	23	35	0	8	10	61	156.5
NameReference	org.eclipse.jdt.internal.compiler.ast.NameReference	org.eclipse.jdt.core/compiler/org/eclipse/jdt/internal/compiler/ast/NameReference.java	7	10	0	4	0	444	21.75
NormalAnnotation	org.eclipse.jdt.internal.compiler.ast.NormalAnnotation	org.eclipse.jdt.core/compiler/org/eclipse/jdt/internal/compiler/ast/NormalAnnotation.java	8	11	0	4	2	148	51.25
NullLiteral	org.eclipse.jdt.internal.compiler.ast.NullLiteral	org.eclipse.jdt.core/compiler/org/eclipse/jdt/internal/compiler/ast/NullLiteral.java	9	14	0	0	1	420.5	338.25
NumberLiteral	org.eclipse.jdt.internal.compiler.ast.NumberLiteral	org.eclipse.jdt.core/compiler/org/eclipse/jdt/internal/compiler/ast/NumberLiteral.java	1	5	0	1	0	15	0
OR_OR_Expression	org.eclipse.jdt.internal.compiler.ast.OR_OR_Expression	org.eclipse.jdt.core/compiler/org/eclipse/jdt/internal/compiler/ast/OR_OR_Expression.java	13	41	0	1	9	19.75	482.25
OperatorExpression	org.eclipse.jdt.internal.compiler.ast.OperatorExpression	org.eclipse.jdt.core/compiler/org/eclipse/jdt/internal/compiler/ast/OperatorExpression.java	6	29	0	4	1	1694.5	129.5
PostfixExpression	org.eclipse.jdt.internal.compiler.ast.PostfixExpression	org.eclipse.jdt.core/compiler/org/eclipse/jdt/internal/compiler/ast/PostfixExpression.java	9	14	0	0	3	0	319
PrefixExpression	org.eclipse.jdt.internal.compiler.ast.PrefixExpression	org.eclipse.jdt.core/compiler/org/eclipse/jdt/internal/compiler/ast/PrefixExpression.java	7	10	0	1	1	4119	687
QualifiedThisReference	org.eclipse.jdt.internal.compiler.ast.QualifiedThisReference	org.eclipse.jdt.core/compiler/org/eclipse/jdt/internal/compiler/ast/QualifiedThisReference.java	18	32	0	1	11	6.25	325
QualifiedTypeReference	org.eclipse.jdt.internal.compiler.ast.QualifiedTypeReference	org.eclipse.jdt.core/compiler/org/eclipse/jdt/internal/compiler/ast/QualifiedTypeReference.java	20	42	0	10	11	913.25	356
SingleMemberAnnotation	org.eclipse.jdt.internal.compiler.ast.SingleMemberAnnotation	org.eclipse.jdt.core/compiler/org/eclipse/jdt/internal/compiler/ast/SingleMemberAnnotation.java	9	12	0	3	3	0	72.5
SingleTypeReference	org.eclipse.jdt.internal.compiler.ast.SingleTypeReference	org.eclipse.jdt.core/compiler/org/eclipse/jdt/internal/compiler/ast/SingleTypeReference.java	15	29	0	14	9	364.5	603.5
Statement	org.eclipse.jdt.internal.compiler.ast.Statement	org.eclipse.jdt.core/compiler/org/eclipse/jdt/internal/compiler/ast/Statement.java	13	25	0	27	8	120	178.75
StringLiteral	org.eclipse.jdt.internal.compiler.ast.StringLiteral	org.eclipse.jdt.core/compiler/org/eclipse/jdt/internal/compiler/ast/StringLiteral.java	13	22	0	1	5	12.25	401.75
StringLiteralConcatenation	org.eclipse.jdt.internal.compiler.ast.StringLiteralConcatenation	org.eclipse.jdt.core/compiler/org/eclipse/jdt/internal/compiler/ast/StringLiteralConcatenation.java	5	10	0	1	2	0	55.5
SubRoutineStatement	org.eclipse.jdt.internal.compiler.ast.SubRoutineStatement	org.eclipse.jdt.core/compiler/org/eclipse/jdt/internal/compiler/ast/SubRoutineStatement.java	5	12	0	8	1	267	49.5
SuperReference	org.eclipse.jdt.internal.compiler.ast.SuperReference	org.eclipse.jdt.core/compiler/org/eclipse/jdt/internal/compiler/ast/SuperReference.java	11	18	0	6	6	24.25	100
SynchronizedStatement	org.eclipse.jdt.internal.compiler.ast.SynchronizedStatement	org.eclipse.jdt.core/compiler/org/eclipse/jdt/internal/compiler/ast/SynchronizedStatement.java	20	56	0	1	12	159.5	576.75
ThisReference	org.eclipse.jdt.internal.compiler.ast.ThisReference	org.eclipse.jdt.core/compiler/org/eclipse/jdt/internal/compiler/ast/ThisReference.java	16	27	0	4	4	175.5	417
ThrowStatement	org.eclipse.jdt.internal.compiler.ast.ThrowStatement	org.eclipse.jdt.core/compiler/org/eclipse/jdt/internal/compiler/ast/ThrowStatement.java	15	25	0	1	7	12.25	263.5
TrueLiteral	org.eclipse.jdt.internal.compiler.ast.TrueLiteral	org.eclipse.jdt.core/compiler/org/eclipse/jdt/internal/compiler/ast/TrueLiteral.java	9	14	0	1	2	0	555.5
TypeParameter	org.eclipse.jdt.internal.compiler.ast.TypeParameter	org.eclipse.jdt.core/compiler/org/eclipse/jdt/internal/compiler/ast/TypeParameter.java	13	25	0	4	6	173.25	354.5
TypeReference	org.eclipse.jdt.internal.compiler.ast.TypeReference	org.eclipse.jdt.core/compiler/org/eclipse/jdt/internal/compiler/ast/TypeReference.java	23	42	0	36	10	541.5	762.5
UnaryExpression	org.eclipse.jdt.internal.compiler.ast.UnaryExpression	org.eclipse.jdt.core/compiler/org/eclipse/jdt/internal/compiler/ast/UnaryExpression.java	20	60	0	1	13	269	576.75
WhileStatement	org.eclipse.jdt.internal.compiler.ast.WhileStatement	org.eclipse.jdt.core/compiler/org/eclipse/jdt/internal/compiler/ast/WhileStatement.java	19	50	0	1	11	205.75	576.75
Wildcard	org.eclipse.jdt.internal.compiler.ast.Wildcard	org.eclipse.jdt.core/compiler/org/eclipse/jdt/internal/compiler/ast/Wildcard.java	13	27	0	2	6	0	488
ClasspathDirectory	org.eclipse.jdt.internal.compiler.batch.ClasspathDirectory	org.eclipse.jdt.core/batch/org/eclipse/jdt/internal/compiler/batch/ClasspathDirectory.java	11	23	0	1	7	6.25	460.75
ClasspathLocation	org.eclipse.jdt.internal.compiler.batch.ClasspathLocation	org.eclipse.jdt.core/batch/org/eclipse/jdt/internal/compiler/batch/ClasspathLocation.java	6	4	0	2	2	0	16.25
ClasspathSourceJar	org.eclipse.jdt.internal.compiler.batch.ClasspathSourceJar	org.eclipse.jdt.core/batch/org/eclipse/jdt/internal/compiler/batch/ClasspathSourceJar.java	7	9	0	1	0	0	386.25
CompilationUnit	org.eclipse.jdt.internal.compiler.batch.CompilationUnit	org.eclipse.jdt.core/batch/org/eclipse/jdt/internal/compiler/batch/CompilationUnit.java	4	13	0	2	4	0	99.75
FileFinder	org.eclipse.jdt.internal.compiler.batch.FileFinder	org.eclipse.jdt.core/batch/org/eclipse/jdt/internal/compiler/batch/FileFinder.java	0	2	0	1	2	0	29.25
FileSystem	org.eclipse.jdt.internal.compiler.batch.FileSystem	org.eclipse.jdt.core/batch/org/eclipse/jdt/internal/compiler/batch/FileSystem.java	12	31	0	1	10	0	745.75
AnnotationInfo	org.eclipse.jdt.internal.compiler.classfmt.AnnotationInfo	org.eclipse.jdt.core/compiler/org/eclipse/jdt/internal/compiler/classfmt/AnnotationInfo.java	19	35	0	8	16	664.5	819
AnnotationMethodInfo	org.eclipse.jdt.internal.compiler.classfmt.AnnotationMethodInfo	org.eclipse.jdt.core/compiler/org/eclipse/jdt/internal/compiler/classfmt/AnnotationMethodInfo.java	7	15	0	2	6	0	242.25
AnnotationMethodInfoWithAnnotations	org.eclipse.jdt.internal.compiler.classfmt.AnnotationMethodInfoWithAnnotations	org.eclipse.jdt.core/compiler/org/eclipse/jdt/internal/compiler/classfmt/AnnotationMethodInfoWithAnnotations.java	5	10	0	1	4	0	254.25
ClassFileReader	org.eclipse.jdt.internal.compiler.classfmt.ClassFileReader	org.eclipse.jdt.core/compiler/org/eclipse/jdt/internal/compiler/classfmt/ClassFileReader.java	19	103	0	7	15	1897	1491
ClassFileStruct	org.eclipse.jdt.internal.compiler.classfmt.ClassFileStruct	org.eclipse.jdt.core/compiler/org/eclipse/jdt/internal/compiler/classfmt/ClassFileStruct.java	0	10	0	12	3	1100	153.25
ClassFormatException	org.eclipse.jdt.internal.compiler.classfmt.ClassFormatException	org.eclipse.jdt.core/compiler/org/eclipse/jdt/internal/compiler/classfmt/ClassFormatException.java	0	9	0	1	0	95.75	0
ElementValuePairInfo	org.eclipse.jdt.internal.compiler.classfmt.ElementValuePairInfo	org.eclipse.jdt.core/compiler/org/eclipse/jdt/internal/compiler/classfmt/ElementValuePairInfo.java	1	4	0	1	1	0	6.5
FieldInfo	org.eclipse.jdt.internal.compiler.classfmt.FieldInfo	org.eclipse.jdt.core/compiler/org/eclipse/jdt/internal/compiler/classfmt/FieldInfo.java	21	59	0	4	20	243	1156.5
FieldInfoWithAnnotation	org.eclipse.jdt.internal.compiler.classfmt.FieldInfoWithAnnotation	org.eclipse.jdt.core/compiler/org/eclipse/jdt/internal/compiler/classfmt/FieldInfoWithAnnotation.java	4	10	0	1	5	0	195
InnerClassInfo	org.eclipse.jdt.internal.compiler.classfmt.InnerClassInfo	org.eclipse.jdt.core/compiler/org/eclipse/jdt/internal/compiler/classfmt/InnerClassInfo.java	2	11	0	1	2	0	94.5
MethodInfo	org.eclipse.jdt.internal.compiler.classfmt.MethodInfo	org.eclipse.jdt.core/compiler/org/eclipse/jdt/internal/compiler/classfmt/MethodInfo.java	11	42	0	6	8	297.5	534.25
MethodInfoWithAnnotations	org.eclipse.jdt.internal.compiler.classfmt.MethodInfoWithAnnotations	org.eclipse.jdt.core/compiler/org/eclipse/jdt/internal/compiler/classfmt/MethodInfoWithAnnotations.java	4	10	0	3	3	0	172.75
MethodInfoWithParameterAnnotations	org.eclipse.jdt.internal.compiler.classfmt.MethodInfoWithParameterAnnotations	org.eclipse.jdt.core/compiler/org/eclipse/jdt/internal/compiler/classfmt/MethodInfoWithParameterAnnotations.java	5	11	0	1	3	0	174.25
CachedIndexEntry	org.eclipse.jdt.internal.compiler.codegen.CachedIndexEntry	org.eclipse.jdt.core/compiler/org/eclipse/jdt/internal/compiler/codegen/CachedIndexEntry.java	0	1	0	1	0	0	0
CaseLabel	org.eclipse.jdt.internal.compiler.codegen.CaseLabel	org.eclipse.jdt.core/compiler/org/eclipse/jdt/internal/compiler/codegen/CaseLabel.java	3	15	0	3	2	209.25	188.5
CharArrayCache	org.eclipse.jdt.internal.compiler.codegen.CharArrayCache	org.eclipse.jdt.core/compiler/org/eclipse/jdt/internal/compiler/codegen/CharArrayCache.java	1	14	0	2	2	0	110.75
DoubleCache	org.eclipse.jdt.internal.compiler.codegen.DoubleCache	org.eclipse.jdt.core/compiler/org/eclipse/jdt/internal/compiler/codegen/DoubleCache.java	0	7	0	1	3	8.25	163.25
FloatCache	org.eclipse.jdt.internal.compiler.codegen.FloatCache	org.eclipse.jdt.core/compiler/org/eclipse/jdt/internal/compiler/codegen/FloatCache.java	0	7	0	1	3	8.25	163.25
IntegerCache	org.eclipse.jdt.internal.compiler.codegen.IntegerCache	org.eclipse.jdt.core/compiler/org/eclipse/jdt/internal/compiler/codegen/IntegerCache.java	0	10	0	1	1	12248.25	85
Label	org.eclipse.jdt.internal.compiler.codegen.Label	org.eclipse.jdt.core/compiler/org/eclipse/jdt/internal/compiler/codegen/Label.java	1	3	0	0	0	0	0
LongCache	org.eclipse.jdt.internal.compiler.codegen.LongCache	org.eclipse.jdt.core/compiler/org/eclipse/jdt/internal/compiler/codegen/LongCache.java	0	10	0	1	1	12248.25	85
ObjectCache	org.eclipse.jdt.internal.compiler.codegen.ObjectCache	org.eclipse.jdt.core/compiler/org/eclipse/jdt/internal/compiler/codegen/ObjectCache.java	0	10	0	1	2	3968	105.25
StackMapFrame	org.eclipse.jdt.internal.compiler.codegen.StackMapFrame	org.eclipse.jdt.core/compiler/org/eclipse/jdt/internal/compiler/codegen/StackMapFrame.java	3	21	0	1	3	0	277
VerificationTypeInfo	org.eclipse.jdt.internal.compiler.codegen.VerificationTypeInfo	org.eclipse.jdt.core/compiler/org/eclipse/jdt/internal/compiler/codegen/VerificationTypeInfo.java	3	17	0	2	2	0	94.5
AccessRestriction	org.eclipse.jdt.internal.compiler.env.AccessRestriction	org.eclipse.jdt.core/compiler/org/eclipse/jdt/internal/compiler/env/AccessRestriction.java	1	5	0	5	1	0	0
AccessRule	org.eclipse.jdt.internal.compiler.env.AccessRule	org.eclipse.jdt.core/compiler/org/eclipse/jdt/internal/compiler/env/AccessRule.java	2	9	0	5	2	30.75	227.5
AccessRuleSet	org.eclipse.jdt.internal.compiler.env.AccessRuleSet	org.eclipse.jdt.core/compiler/org/eclipse/jdt/internal/compiler/env/AccessRuleSet.java	4	10	0	11	5	2954.5	162
ClassSignature	org.eclipse.jdt.internal.compiler.env.ClassSignature	org.eclipse.jdt.core/compiler/org/eclipse/jdt/internal/compiler/env/ClassSignature.java	0	3	0	4	1	0	0
EnumConstantSignature	org.eclipse.jdt.internal.compiler.env.EnumConstantSignature	org.eclipse.jdt.core/compiler/org/eclipse/jdt/internal/compiler/env/EnumConstantSignature.java	0	4	0	4	1	0	0
NameEnvironmentAnswer	org.eclipse.jdt.internal.compiler.env.NameEnvironmentAnswer	org.eclipse.jdt.core/compiler/org/eclipse/jdt/internal/compiler/env/NameEnvironmentAnswer.java	4	14	0	7	1	160.25	46.25
ConditionalFlowInfo	org.eclipse.jdt.internal.compiler.flow.ConditionalFlowInfo	org.eclipse.jdt.core/compiler/org/eclipse/jdt/internal/compiler/flow/ConditionalFlowInfo.java	4	64	0	1	2	16	714.25
FinallyFlowContext	org.eclipse.jdt.internal.compiler.flow.FinallyFlowContext	org.eclipse.jdt.core/compiler/org/eclipse/jdt/internal/compiler/flow/FinallyFlowContext.java	11	31	0	1	7	15.75	379.5
FlowInfo	org.eclipse.jdt.internal.compiler.flow.FlowInfo	org.eclipse.jdt.core/compiler/org/eclipse/jdt/internal/compiler/flow/FlowInfo.java	4	42	0	50	3	598	170
InsideSubRoutineFlowContext	org.eclipse.jdt.internal.compiler.flow.InsideSubRoutineFlowContext	org.eclipse.jdt.core/compiler/org/eclipse/jdt/internal/compiler/flow/InsideSubRoutineFlowContext.java	5	11	0	2	3	35.25	170.25
LabelFlowContext	org.eclipse.jdt.internal.compiler.flow.LabelFlowContext	org.eclipse.jdt.core/compiler/org/eclipse/jdt/internal/compiler/flow/LabelFlowContext.java	7	9	0	1	3	0	103
LoopingFlowContext	org.eclipse.jdt.internal.compiler.flow.LoopingFlowContext	org.eclipse.jdt.core/compiler/org/eclipse/jdt/internal/compiler/flow/LoopingFlowContext.java	15	45	0	4	8	304.25	500
NullInfoRegistry	org.eclipse.jdt.internal.compiler.flow.NullInfoRegistry	org.eclipse.jdt.core/compiler/org/eclipse/jdt/internal/compiler/flow/NullInfoRegistry.java	4	10	0	4	3	25.25	290
SwitchFlowContext	org.eclipse.jdt.internal.compiler.flow.SwitchFlowContext	org.eclipse.jdt.core/compiler/org/eclipse/jdt/internal/compiler/flow/SwitchFlowContext.java	5	10	0	1	3	0	81.5
UnconditionalFlowInfo	org.eclipse.jdt.internal.compiler.flow.UnconditionalFlowInfo	org.eclipse.jdt.core/compiler/org/eclipse/jdt/internal/compiler/flow/UnconditionalFlowInfo.java	10	48	0	19	6	367	429.25
BooleanConstant	org.eclipse.jdt.internal.compiler.impl.BooleanConstant	org.eclipse.jdt.core/compiler/org/eclipse/jdt/internal/compiler/impl/BooleanConstant.java	2	6	0	7	0	57.75	0
ByteConstant	org.eclipse.jdt.internal.compiler.impl.ByteConstant	org.eclipse.jdt.core/compiler/org/eclipse/jdt/internal/compiler/impl/ByteConstant.java	2	12	0	3	0	707	12
CharConstant	org.eclipse.jdt.internal.compiler.impl.CharConstant	org.eclipse.jdt.core/compiler/org/eclipse/jdt/internal/compiler/impl/CharConstant.java	2	12	0	4	0	123.5	18
CompilerStats	org.eclipse.jdt.internal.compiler.impl.CompilerStats	org.eclipse.jdt.core/compiler/org/eclipse/jdt/internal/compiler/impl/CompilerStats.java	0	2	0	3	0	0	0
Constant	org.eclipse.jdt.internal.compiler.impl.Constant	org.eclipse.jdt.core/compiler/org/eclipse/jdt/internal/compiler/impl/Constant.java	13	45	0	34	13	1946	515.75
DoubleConstant	org.eclipse.jdt.internal.compiler.impl.DoubleConstant	org.eclipse.jdt.core/compiler/org/eclipse/jdt/internal/compiler/impl/DoubleConstant.java	2	12	0	4	1	431.75	53.75
FloatConstant	org.eclipse.jdt.internal.compiler.impl.FloatConstant	org.eclipse.jdt.core/compiler/org/eclipse/jdt/internal/compiler/impl/FloatConstant.java	2	12	0	4	0	123.5	18
IntConstant	org.eclipse.jdt.internal.compiler.impl.IntConstant	org.eclipse.jdt.core/compiler/org/eclipse/jdt/internal/compiler/impl/IntConstant.java	2	12	0	5	0	80	43.25
LongConstant	org.eclipse.jdt.internal.compiler.impl.LongConstant	org.eclipse.jdt.core/compiler/org/eclipse/jdt/internal/compiler/impl/LongConstant.java	2	12	0	4	0	123.5	18
ShortConstant	org.eclipse.jdt.internal.compiler.impl.ShortConstant	org.eclipse.jdt.core/compiler/org/eclipse/jdt/internal/compiler/impl/ShortConstant.java	2	12	0	3	0	707	12
StringConstant	org.eclipse.jdt.internal.compiler.impl.StringConstant	org.eclipse.jdt.core/compiler/org/eclipse/jdt/internal/compiler/impl/StringConstant.java	2	5	0	5	0	49	0
AnnotationBinding	org.eclipse.jdt.internal.compiler.lookup.AnnotationBinding	org.eclipse.jdt.core/compiler/org/eclipse/jdt/internal/compiler/lookup/AnnotationBinding.java	9	20	0	8	6	25.25	357
AnnotationHolder	org.eclipse.jdt.internal.compiler.lookup.AnnotationHolder	org.eclipse.jdt.core/compiler/org/eclipse/jdt/internal/compiler/lookup/AnnotationHolder.java	4	8	0	2	2	368.5	61
ArrayBinding	org.eclipse.jdt.internal.compiler.lookup.ArrayBinding	org.eclipse.jdt.core/compiler/org/eclipse/jdt/internal/compiler/lookup/ArrayBinding.java	14	51	0	19	7	325.25	787.75
BaseTypeBinding	org.eclipse.jdt.internal.compiler.lookup.BaseTypeBinding	org.eclipse.jdt.core/compiler/org/eclipse/jdt/internal/compiler/lookup/BaseTypeBinding.java	5	15	0	9	1	2112.75	36
BinaryLocalVariableBinding	org.eclipse.jdt.internal.compiler.lookup.BinaryLocalVariableBinding	org.eclipse.jdt.core/compiler/org/eclipse/jdt/internal/compiler/lookup/BinaryLocalVariableBinding.java	4	3	0	0	0	0	0
Binding	org.eclipse.jdt.internal.compiler.lookup.Binding	org.eclipse.jdt.core/compiler/org/eclipse/jdt/internal/compiler/lookup/Binding.java	8	9	0	91	0	0	82.5
CaptureBinding	org.eclipse.jdt.internal.compiler.lookup.CaptureBinding	org.eclipse.jdt.core/compiler/org/eclipse/jdt/internal/compiler/lookup/CaptureBinding.java	13	35	0	1	7	13.5	456.5
ElementValuePair	org.eclipse.jdt.internal.compiler.lookup.ElementValuePair	org.eclipse.jdt.core/compiler/org/eclipse/jdt/internal/compiler/lookup/ElementValuePair.java	13	12	0	4	1	0	257.5
ImportBinding	org.eclipse.jdt.internal.compiler.lookup.ImportBinding	org.eclipse.jdt.core/compiler/org/eclipse/jdt/internal/compiler/lookup/ImportBinding.java	3	8	0	5	3	73.25	114.25
ImportConflictBinding	org.eclipse.jdt.internal.compiler.lookup.ImportConflictBinding	org.eclipse.jdt.core/compiler/org/eclipse/jdt/internal/compiler/lookup/ImportConflictBinding.java	5	5	0	1	1	0	15.75
InferenceContext	org.eclipse.jdt.internal.compiler.lookup.InferenceContext	org.eclipse.jdt.core/compiler/org/eclipse/jdt/internal/compiler/lookup/InferenceContext.java	6	7	0	3	3	23.25	63.25
InnerEmulationDependency	org.eclipse.jdt.internal.compiler.lookup.InnerEmulationDependency	org.eclipse.jdt.core/compiler/org/eclipse/jdt/internal/compiler/lookup/InnerEmulationDependency.java	1	1	0	1	0	0	0
LocalTypeBinding	org.eclipse.jdt.internal.compiler.lookup.LocalTypeBinding	org.eclipse.jdt.core/compiler/org/eclipse/jdt/internal/compiler/lookup/LocalTypeBinding.java	24	40	0	9	12	337.5	321.25
LocalVariableBinding	org.eclipse.jdt.internal.compiler.lookup.LocalVariableBinding	org.eclipse.jdt.core/compiler/org/eclipse/jdt/internal/compiler/lookup/LocalVariableBinding.java	20	24	0	17	11	650.75	234
MemberTypeBinding	org.eclipse.jdt.internal.compiler.lookup.MemberTypeBinding	org.eclipse.jdt.core/compiler/org/eclipse/jdt/internal/compiler/lookup/MemberTypeBinding.java	9	17	0	1	4	0	224.25
MissingTypeBinding	org.eclipse.jdt.internal.compiler.lookup.MissingTypeBinding	org.eclipse.jdt.core/compiler/org/eclipse/jdt/internal/compiler/lookup/MissingTypeBinding.java	10	8	0	1	2	0	171.75
ParameterizedFieldBinding	org.eclipse.jdt.internal.compiler.lookup.ParameterizedFieldBinding	org.eclipse.jdt.core/compiler/org/eclipse/jdt/internal/compiler/lookup/ParameterizedFieldBinding.java	6	9	0	1	2	0	534.5
ParameterizedGenericMethodBinding	org.eclipse.jdt.internal.compiler.lookup.ParameterizedGenericMethodBinding	org.eclipse.jdt.core/compiler/org/eclipse/jdt/internal/compiler/lookup/ParameterizedGenericMethodBinding.java	18	49	0	2	13	14.5	540
ParameterizedMethodBinding	org.eclipse.jdt.internal.compiler.lookup.ParameterizedMethodBinding	org.eclipse.jdt.core/compiler/org/eclipse/jdt/internal/compiler/lookup/ParameterizedMethodBinding.java	12	24	0	4	4	89	345.75
ProblemBinding	org.eclipse.jdt.internal.compiler.lookup.ProblemBinding	org.eclipse.jdt.core/compiler/org/eclipse/jdt/internal/compiler/lookup/ProblemBinding.java	3	8	0	3	0	148	32.5
ProblemFieldBinding	org.eclipse.jdt.internal.compiler.lookup.ProblemFieldBinding	org.eclipse.jdt.core/compiler/org/eclipse/jdt/internal/compiler/lookup/ProblemFieldBinding.java	3	4	0	8	0	0	0
ProblemMethodBinding	org.eclipse.jdt.internal.compiler.lookup.ProblemMethodBinding	org.eclipse.jdt.core/compiler/org/eclipse/jdt/internal/compiler/lookup/ProblemMethodBinding.java	5	5	0	8	0	49	13.75
ProblemPackageBinding	org.eclipse.jdt.internal.compiler.lookup.ProblemPackageBinding	org.eclipse.jdt.core/compiler/org/eclipse/jdt/internal/compiler/lookup/ProblemPackageBinding.java	1	4	0	0	0	0	0
ProblemReferenceBinding	org.eclipse.jdt.internal.compiler.lookup.ProblemReferenceBinding	org.eclipse.jdt.core/compiler/org/eclipse/jdt/internal/compiler/lookup/ProblemReferenceBinding.java	4	9	0	18	5	2954.5	49.5
RawTypeBinding	org.eclipse.jdt.internal.compiler.lookup.RawTypeBinding	org.eclipse.jdt.core/compiler/org/eclipse/jdt/internal/compiler/lookup/RawTypeBinding.java	11	38	0	1	9	0	461.5
SignatureWrapper	org.eclipse.jdt.internal.compiler.lookup.SignatureWrapper	org.eclipse.jdt.core/compiler/org/eclipse/jdt/internal/compiler/lookup/SignatureWrapper.java	1	7	0	3	1	0	14.25
SyntheticArgumentBinding	org.eclipse.jdt.internal.compiler.lookup.SyntheticArgumentBinding	org.eclipse.jdt.core/compiler/org/eclipse/jdt/internal/compiler/lookup/SyntheticArgumentBinding.java	7	5	0	1	2	0	27.5
SyntheticFieldBinding	org.eclipse.jdt.internal.compiler.lookup.SyntheticFieldBinding	org.eclipse.jdt.core/compiler/org/eclipse/jdt/internal/compiler/lookup/SyntheticFieldBinding.java	6	2	0	1	0	0	0
UnresolvedReferenceBinding	org.eclipse.jdt.internal.compiler.lookup.UnresolvedReferenceBinding	org.eclipse.jdt.core/compiler/org/eclipse/jdt/internal/compiler/lookup/UnresolvedReferenceBinding.java	7	14	0	6	6	24.25	111
VariableBinding	org.eclipse.jdt.internal.compiler.lookup.VariableBinding	org.eclipse.jdt.core/compiler/org/eclipse/jdt/internal/compiler/lookup/VariableBinding.java	8	10	0	26	3	33.25	114.75
NLSTag	org.eclipse.jdt.internal.compiler.parser.NLSTag	org.eclipse.jdt.core/compiler/org/eclipse/jdt/internal/compiler/parser/NLSTag.java	0	2	0	2	0	0	0
RecoveredAnnotation	org.eclipse.jdt.internal.compiler.parser.RecoveredAnnotation	org.eclipse.jdt.core/compiler/org/eclipse/jdt/internal/compiler/parser/RecoveredAnnotation.java	13	28	0	7	9	166.75	180.5
RecoveredBlock	org.eclipse.jdt.internal.compiler.parser.RecoveredBlock	org.eclipse.jdt.core/compiler/org/eclipse/jdt/internal/compiler/parser/RecoveredBlock.java	25	51	0	2	9	242	488.5
RecoveredElement	org.eclipse.jdt.internal.compiler.parser.RecoveredElement	org.eclipse.jdt.core/compiler/org/eclipse/jdt/internal/compiler/parser/RecoveredElement.java	16	36	0	14	3	2176	313.25
RecoveredField	org.eclipse.jdt.internal.compiler.parser.RecoveredField	org.eclipse.jdt.core/compiler/org/eclipse/jdt/internal/compiler/parser/RecoveredField.java	13	27	0	1	7	6.25	452.5
RecoveredImport	org.eclipse.jdt.internal.compiler.parser.RecoveredImport	org.eclipse.jdt.core/compiler/org/eclipse/jdt/internal/compiler/parser/RecoveredImport.java	3	10	0	1	2	0	131.25
RecoveredInitializer	org.eclipse.jdt.internal.compiler.parser.RecoveredInitializer	org.eclipse.jdt.core/compiler/org/eclipse/jdt/internal/compiler/parser/RecoveredInitializer.java	20	38	0	1	8	13	461.5
RecoveredLocalVariable	org.eclipse.jdt.internal.compiler.parser.RecoveredLocalVariable	org.eclipse.jdt.core/compiler/org/eclipse/jdt/internal/compiler/parser/RecoveredLocalVariable.java	11	18	0	1	5	12.25	277.25
RecoveredMethod	org.eclipse.jdt.internal.compiler.parser.RecoveredMethod	org.eclipse.jdt.core/compiler/org/eclipse/jdt/internal/compiler/parser/RecoveredMethod.java	29	59	0	2	12	224.75	488.5
RecoveredStatement	org.eclipse.jdt.internal.compiler.parser.RecoveredStatement	org.eclipse.jdt.core/compiler/org/eclipse/jdt/internal/compiler/parser/RecoveredStatement.java	3	10	0	1	3	0	137
RecoveredType	org.eclipse.jdt.internal.compiler.parser.RecoveredType	org.eclipse.jdt.core/compiler/org/eclipse/jdt/internal/compiler/parser/RecoveredType.java	24	61	0	5	10	607.25	859.75
RecoveredUnit	org.eclipse.jdt.internal.compiler.parser.RecoveredUnit	org.eclipse.jdt.core/compiler/org/eclipse/jdt/internal/compiler/parser/RecoveredUnit.java	14	31	0	0	7	29.25	471
RecoveryScanner	org.eclipse.jdt.internal.compiler.parser.RecoveryScanner	org.eclipse.jdt.core/compiler/org/eclipse/jdt/internal/compiler/parser/RecoveryScanner.java	6	23	0	2	3	39.75	392.25
RecoveryScannerData	org.eclipse.jdt.internal.compiler.parser.RecoveryScannerData	org.eclipse.jdt.core/compiler/org/eclipse/jdt/internal/compiler/parser/RecoveryScannerData.java	0	1	0	2	0	0	0
ScannerHelper	org.eclipse.jdt.internal.compiler.parser.ScannerHelper	org.eclipse.jdt.core/compiler/org/eclipse/jdt/internal/compiler/parser/ScannerHelper.java	2	17	0	35	2	434.25	184.25
SourceTypeConverter	org.eclipse.jdt.internal.compiler.parser.SourceTypeConverter	org.eclipse.jdt.core/model/org/eclipse/jdt/internal/compiler/parser/SourceTypeConverter.java	59	83	0	5	16	20	465.25
TypeConverter	org.eclipse.jdt.internal.compiler.parser.TypeConverter	org.eclipse.jdt.core/model/org/eclipse/jdt/internal/compiler/parser/TypeConverter.java	21	20	0	2	12	64.25	368.5
DiagnoseParser	org.eclipse.jdt.internal.compiler.parser.diagnose.DiagnoseParser	org.eclipse.jdt.core/compiler/org/eclipse/jdt/internal/compiler/parser/diagnose/DiagnoseParser.java	17	76	0	0	13	135.25	2167.75
LexStream	org.eclipse.jdt.internal.compiler.parser.diagnose.LexStream	org.eclipse.jdt.core/compiler/org/eclipse/jdt/internal/compiler/parser/diagnose/LexStream.java	7	24	0	1	5	0	651
RangeUtil	org.eclipse.jdt.internal.compiler.parser.diagnose.RangeUtil	org.eclipse.jdt.core/compiler/org/eclipse/jdt/internal/compiler/parser/diagnose/RangeUtil.java	8	10	0	0	2	0	264.75
AbortCompilation	org.eclipse.jdt.internal.compiler.problem.AbortCompilation	org.eclipse.jdt.core/compiler/org/eclipse/jdt/internal/compiler/problem/AbortCompilation.java	6	17	0	9	4	391.25	668
AbortCompilationUnit	org.eclipse.jdt.internal.compiler.problem.AbortCompilationUnit	org.eclipse.jdt.core/compiler/org/eclipse/jdt/internal/compiler/problem/AbortCompilationUnit.java	3	4	0	2	0	148	21.75
AbortMethod	org.eclipse.jdt.internal.compiler.problem.AbortMethod	org.eclipse.jdt.core/compiler/org/eclipse/jdt/internal/compiler/problem/AbortMethod.java	3	2	0	5	0	0	0
AbortType	org.eclipse.jdt.internal.compiler.problem.AbortType	org.eclipse.jdt.core/compiler/org/eclipse/jdt/internal/compiler/problem/AbortType.java	3	2	0	4	0	0	0
DefaultProblem	org.eclipse.jdt.internal.compiler.problem.DefaultProblem	org.eclipse.jdt.core/compiler/org/eclipse/jdt/internal/compiler/problem/DefaultProblem.java	6	22	0	2	2	17.75	733
DefaultProblemFactory	org.eclipse.jdt.internal.compiler.problem.DefaultProblemFactory	org.eclipse.jdt.core/compiler/org/eclipse/jdt/internal/compiler/problem/DefaultProblemFactory.java	7	21	0	7	8	97	425.75
ProblemHandler	org.eclipse.jdt.internal.compiler.problem.ProblemHandler	org.eclipse.jdt.core/compiler/org/eclipse/jdt/internal/compiler/problem/ProblemHandler.java	9	18	0	1	1	50.25	395.5
ShouldNotImplement	org.eclipse.jdt.internal.compiler.problem.ShouldNotImplement	org.eclipse.jdt.core/compiler/org/eclipse/jdt/internal/compiler/problem/ShouldNotImplement.java	0	1	0	2	0	0	0
CompoundNameVector	org.eclipse.jdt.internal.compiler.util.CompoundNameVector	org.eclipse.jdt.core/compiler/org/eclipse/jdt/internal/compiler/util/CompoundNameVector.java	1	10	0	1	3	0	98.75
FloatUtil	org.eclipse.jdt.internal.compiler.util.FloatUtil	org.eclipse.jdt.core/compiler/org/eclipse/jdt/internal/compiler/util/FloatUtil.java	0	3	0	2	2	0	26.25
GenericXMLWriter	org.eclipse.jdt.internal.compiler.util.GenericXMLWriter	org.eclipse.jdt.core/compiler/org/eclipse/jdt/internal/compiler/util/GenericXMLWriter.java	0	10	0	4	5	257.75	95.75
HashSetOfInt	org.eclipse.jdt.internal.compiler.util.HashSetOfInt	org.eclipse.jdt.core/compiler/org/eclipse/jdt/internal/compiler/util/HashSetOfInt.java	0	9	0	1	3	494.25	156.25
HashtableOfInt	org.eclipse.jdt.internal.compiler.util.HashtableOfInt	org.eclipse.jdt.core/compiler/org/eclipse/jdt/internal/compiler/util/HashtableOfInt.java	0	8	0	2	1	143	68.75
HashtableOfIntValues	org.eclipse.jdt.internal.compiler.util.HashtableOfIntValues	org.eclipse.jdt.core/compiler/org/eclipse/jdt/internal/compiler/util/HashtableOfIntValues.java	1	12	0	2	3	96.5	193.25
HashtableOfLong	org.eclipse.jdt.internal.compiler.util.HashtableOfLong	org.eclipse.jdt.core/compiler/org/eclipse/jdt/internal/compiler/util/HashtableOfLong.java	0	8	0	1	1	84.75	85
HashtableOfObject	org.eclipse.jdt.internal.compiler.util.HashtableOfObject	org.eclipse.jdt.core/compiler/org/eclipse/jdt/internal/compiler/util/HashtableOfObject.java	1	13	0	14	3	712	159.25
HashtableOfObjectToInt	org.eclipse.jdt.internal.compiler.util.HashtableOfObjectToInt	org.eclipse.jdt.core/compiler/org/eclipse/jdt/internal/compiler/util/HashtableOfObjectToInt.java	0	11	0	6	2	705.25	82.75
HashtableOfObjectToIntArray	org.eclipse.jdt.internal.compiler.util.HashtableOfObjectToIntArray	org.eclipse.jdt.core/compiler/org/eclipse/jdt/internal/compiler/util/HashtableOfObjectToIntArray.java	0	11	0	1	2	3968	79.5
HashtableOfPackage	org.eclipse.jdt.internal.compiler.util.HashtableOfPackage	org.eclipse.jdt.core/compiler/org/eclipse/jdt/internal/compiler/util/HashtableOfPackage.java	2	11	0	2	2	0	91
HashtableOfType	org.eclipse.jdt.internal.compiler.util.HashtableOfType	org.eclipse.jdt.core/compiler/org/eclipse/jdt/internal/compiler/util/HashtableOfType.java	2	10	0	2	2	0	91
Messages	org.eclipse.jdt.internal.compiler.util.Messages	org.eclipse.jdt.core/compiler/org/eclipse/jdt/internal/compiler/util/Messages.java	1	9	0	6	8	82.75	416.5
ObjectVector	org.eclipse.jdt.internal.compiler.util.ObjectVector	org.eclipse.jdt.core/compiler/org/eclipse/jdt/internal/compiler/util/ObjectVector.java	0	15	0	7	2	6802.75	127
SimpleLookupTable	org.eclipse.jdt.internal.compiler.util.SimpleLookupTable	org.eclipse.jdt.core/compiler/org/eclipse/jdt/internal/compiler/util/SimpleLookupTable.java	0	12	0	23	2	1312	85.5
SimpleNameVector	org.eclipse.jdt.internal.compiler.util.SimpleNameVector	org.eclipse.jdt.core/compiler/org/eclipse/jdt/internal/compiler/util/SimpleNameVector.java	1	11	0	1	2	0	116
SimpleSet	org.eclipse.jdt.internal.compiler.util.SimpleSet	org.eclipse.jdt.core/compiler/org/eclipse/jdt/internal/compiler/util/SimpleSet.java	0	11	0	21	3	813	85.5
SimpleSetOfCharArray	org.eclipse.jdt.internal.compiler.util.SimpleSetOfCharArray	org.eclipse.jdt.core/compiler/org/eclipse/jdt/internal/compiler/util/SimpleSetOfCharArray.java	1	13	0	3	4	29.25	225.25
ASTHolderCUInfo	org.eclipse.jdt.internal.core.ASTHolderCUInfo	org.eclipse.jdt.core/model/org/eclipse/jdt/internal/core/ASTHolderCUInfo.java	2	0	0	1	0	0	0
AnnotatableInfo	org.eclipse.jdt.internal.core.AnnotatableInfo	org.eclipse.jdt.core/model/org/eclipse/jdt/internal/core/AnnotatableInfo.java	2	0	0	1	0	0	0
AnnotationInfo	org.eclipse.jdt.internal.core.AnnotationInfo	org.eclipse.jdt.core/model/org/eclipse/jdt/internal/core/AnnotationInfo.java	2	0	0	1	0	0	0
BasicCompilationUnit	org.eclipse.jdt.internal.core.BasicCompilationUnit	org.eclipse.jdt.core/model/org/eclipse/jdt/internal/core/BasicCompilationUnit.java	5	17	0	4	3	209.25	377.75
BatchInitializationMonitor	org.eclipse.jdt.internal.core.BatchInitializationMonitor	org.eclipse.jdt.core/model/org/eclipse/jdt/internal/core/BatchInitializationMonitor.java	0	10	0	1	0	124.5	0
BatchOperation	org.eclipse.jdt.internal.core.BatchOperation	org.eclipse.jdt.core/model/org/eclipse/jdt/internal/core/BatchOperation.java	4	6	0	1	0	0	21.75
BecomeWorkingCopyOperation	org.eclipse.jdt.internal.core.BecomeWorkingCopyOperation	org.eclipse.jdt.core/model/org/eclipse/jdt/internal/core/BecomeWorkingCopyOperation.java	10	18	0	2	6	50	272
BinaryTypeConverter	org.eclipse.jdt.internal.core.BinaryTypeConverter	org.eclipse.jdt.core/model/org/eclipse/jdt/internal/core/BinaryTypeConverter.java	34	56	0	1	15	17.25	409.75
Buffer	org.eclipse.jdt.internal.core.Buffer	org.eclipse.jdt.core/model/org/eclipse/jdt/internal/core/Buffer.java	8	29	0	1	5	0	550.5
BufferCache	org.eclipse.jdt.internal.core.BufferCache	org.eclipse.jdt.core/model/org/eclipse/jdt/internal/core/BufferCache.java	5	10	0	1	2	0	55.5
BufferFactoryWrapper	org.eclipse.jdt.internal.core.BufferFactoryWrapper	org.eclipse.jdt.core/model/org/eclipse/jdt/internal/core/BufferFactoryWrapper.java	4	8	0	3	3	23.25	85
BufferManager	org.eclipse.jdt.internal.core.BufferManager	org.eclipse.jdt.core/model/org/eclipse/jdt/internal/core/BufferManager.java	10	21	0	7	8	48.5	114
CancelableProblemFactory	org.eclipse.jdt.internal.core.CancelableProblemFactory	org.eclipse.jdt.core/model/org/eclipse/jdt/internal/core/CancelableProblemFactory.java	3	7	0	0	1	6.75	0
ChangeClasspathOperation	org.eclipse.jdt.internal.core.ChangeClasspathOperation	org.eclipse.jdt.core/model/org/eclipse/jdt/internal/core/ChangeClasspathOperation.java	11	23	0	3	9	43.75	323.75
ClassFile	org.eclipse.jdt.internal.core.ClassFile	org.eclipse.jdt.core/model/org/eclipse/jdt/internal/core/ClassFile.java	58	138	0	22	34	3033	951.5
ClassFileWorkingCopy	org.eclipse.jdt.internal.core.ClassFileWorkingCopy	org.eclipse.jdt.core/model/org/eclipse/jdt/internal/core/ClassFileWorkingCopy.java	21	35	0	1	11	12.25	376.25
ClasspathAccessRule	org.eclipse.jdt.internal.core.ClasspathAccessRule	org.eclipse.jdt.core/model/org/eclipse/jdt/internal/core/ClasspathAccessRule.java	3	7	0	3	1	0	39.75
ClasspathAttribute	org.eclipse.jdt.internal.core.ClasspathAttribute	org.eclipse.jdt.core/model/org/eclipse/jdt/internal/core/ClasspathAttribute.java	2	7	0	3	2	0	43.25
CommitWorkingCopyOperation	org.eclipse.jdt.internal.core.CommitWorkingCopyOperation	org.eclipse.jdt.core/model/org/eclipse/jdt/internal/core/CommitWorkingCopyOperation.java	19	44	0	1	13	155	1203.25
CompilationUnitElementInfo	org.eclipse.jdt.internal.core.CompilationUnitElementInfo	org.eclipse.jdt.core/model/org/eclipse/jdt/internal/core/CompilationUnitElementInfo.java	3	4	0	3	1	23.25	2
CompilationUnitProblemFinder	org.eclipse.jdt.internal.core.CompilationUnitProblemFinder	org.eclipse.jdt.core/model/org/eclipse/jdt/internal/core/CompilationUnitProblemFinder.java	33	32	0	1	6	40.25	375.25
CopyElementsOperation	org.eclipse.jdt.internal.core.CopyElementsOperation	org.eclipse.jdt.core/model/org/eclipse/jdt/internal/core/CopyElementsOperation.java	27	47	0	0	21	65.25	931.5
CreateCompilationUnitOperation	org.eclipse.jdt.internal.core.CreateCompilationUnitOperation	org.eclipse.jdt.core/model/org/eclipse/jdt/internal/core/CreateCompilationUnitOperation.java	17	33	0	2	12	12.5	419.25
CreateElementInCUOperation	org.eclipse.jdt.internal.core.CreateElementInCUOperation	org.eclipse.jdt.core/model/org/eclipse/jdt/internal/core/CreateElementInCUOperation.java	19	55	0	8	11	524.75	1010.25
CreateFieldOperation	org.eclipse.jdt.internal.core.CreateFieldOperation	org.eclipse.jdt.core/model/org/eclipse/jdt/internal/core/CreateFieldOperation.java	18	30	0	2	12	28.5	414.5
CreateImportOperation	org.eclipse.jdt.internal.core.CreateImportOperation	org.eclipse.jdt.core/model/org/eclipse/jdt/internal/core/CreateImportOperation.java	24	35	0	2	15	28.5	823.25
CreateInitializerOperation	org.eclipse.jdt.internal.core.CreateInitializerOperation	org.eclipse.jdt.core/model/org/eclipse/jdt/internal/core/CreateInitializerOperation.java	15	20	0	2	10	12.25	195.75
CreateMethodOperation	org.eclipse.jdt.internal.core.CreateMethodOperation	org.eclipse.jdt.core/model/org/eclipse/jdt/internal/core/CreateMethodOperation.java	17	29	0	2	10	100	353.75
CreatePackageDeclarationOperation	org.eclipse.jdt.internal.core.CreatePackageDeclarationOperation	org.eclipse.jdt.core/model/org/eclipse/jdt/internal/core/CreatePackageDeclarationOperation.java	22	26	0	2	11	12.25	283.5
CreatePackageFragmentOperation	org.eclipse.jdt.internal.core.CreatePackageFragmentOperation	org.eclipse.jdt.core/model/org/eclipse/jdt/internal/core/CreatePackageFragmentOperation.java	17	31	0	1	8	6.25	344.25
CreateTypeHierarchyOperation	org.eclipse.jdt.internal.core.CreateTypeHierarchyOperation	org.eclipse.jdt.core/model/org/eclipse/jdt/internal/core/CreateTypeHierarchyOperation.java	14	17	0	4	4	39	110.25
CreateTypeOperation	org.eclipse.jdt.internal.core.CreateTypeOperation	org.eclipse.jdt.core/model/org/eclipse/jdt/internal/core/CreateTypeOperation.java	15	22	0	3	8	77.5	276
DefaultWorkingCopyOwner	org.eclipse.jdt.internal.core.DefaultWorkingCopyOwner	org.eclipse.jdt.core/model/org/eclipse/jdt/internal/core/DefaultWorkingCopyOwner.java	3	4	0	0	1	0	0
DeleteElementsOperation	org.eclipse.jdt.internal.core.DeleteElementsOperation	org.eclipse.jdt.core/model/org/eclipse/jdt/internal/core/DeleteElementsOperation.java	18	45	0	2	14	140.25	1170.5
DeletePackageFragmentRootOperation	org.eclipse.jdt.internal.core.DeletePackageFragmentRootOperation	org.eclipse.jdt.core/model/org/eclipse/jdt/internal/core/DeletePackageFragmentRootOperation.java	14	28	0	1	11	6.25	444.5
DeleteResourceElementsOperation	org.eclipse.jdt.internal.core.DeleteResourceElementsOperation	org.eclipse.jdt.core/model/org/eclipse/jdt/internal/core/DeleteResourceElementsOperation.java	13	21	0	1	8	0	376.25
DiscardWorkingCopyOperation	org.eclipse.jdt.internal.core.DiscardWorkingCopyOperation	org.eclipse.jdt.core/model/org/eclipse/jdt/internal/core/DiscardWorkingCopyOperation.java	12	21	0	1	8	0	279.75
DocumentAdapter	org.eclipse.jdt.internal.core.DocumentAdapter	org.eclipse.jdt.core/model/org/eclipse/jdt/internal/core/DocumentAdapter.java	1	6	0	1	1	0	88
ElementCache	org.eclipse.jdt.internal.core.ElementCache	org.eclipse.jdt.core/model/org/eclipse/jdt/internal/core/ElementCache.java	8	12	0	1	4	0	206
ExternalFolderChange	org.eclipse.jdt.internal.core.ExternalFolderChange	org.eclipse.jdt.core/model/org/eclipse/jdt/internal/core/ExternalFolderChange.java	5	9	0	3	3	23.25	91.75
ExternalJavaProject	org.eclipse.jdt.internal.core.ExternalJavaProject	org.eclipse.jdt.core/model/org/eclipse/jdt/internal/core/ExternalJavaProject.java	8	14	0	1	4	0	352.5
ExternalPackageFragmentRoot	org.eclipse.jdt.internal.core.ExternalPackageFragmentRoot	org.eclipse.jdt.core/model/org/eclipse/jdt/internal/core/ExternalPackageFragmentRoot.java	6	18	0	1	5	0	382.75
ImportContainer	org.eclipse.jdt.internal.core.ImportContainer	org.eclipse.jdt.core/model/org/eclipse/jdt/internal/core/ImportContainer.java	15	31	0	1	11	12.5	405.5
ImportDeclaration	org.eclipse.jdt.internal.core.ImportDeclaration	org.eclipse.jdt.core/model/org/eclipse/jdt/internal/core/ImportDeclaration.java	9	23	0	2	4	39.75	351.5
ImportDeclarationElementInfo	org.eclipse.jdt.internal.core.ImportDeclarationElementInfo	org.eclipse.jdt.core/model/org/eclipse/jdt/internal/core/ImportDeclarationElementInfo.java	2	0	0	1	0	0	0
Initializer	org.eclipse.jdt.internal.core.Initializer	org.eclipse.jdt.core/model/org/eclipse/jdt/internal/core/Initializer.java	13	29	0	3	9	6.25	588
InitializerElementInfo	org.eclipse.jdt.internal.core.InitializerElementInfo	org.eclipse.jdt.core/model/org/eclipse/jdt/internal/core/InitializerElementInfo.java	1	0	0	1	0	0	0
JarEntryDirectory	org.eclipse.jdt.internal.core.JarEntryDirectory	org.eclipse.jdt.core/model/org/eclipse/jdt/internal/core/JarEntryDirectory.java	2	11	0	1	2	0	94.5
JarEntryFile	org.eclipse.jdt.internal.core.JarEntryFile	org.eclipse.jdt.core/model/org/eclipse/jdt/internal/core/JarEntryFile.java	7	16	0	0	7	0	248.25
JarEntryResource	org.eclipse.jdt.internal.core.JarEntryResource	org.eclipse.jdt.core/model/org/eclipse/jdt/internal/core/JarEntryResource.java	7	16	0	4	6	150.75	95
JarPackageFragment	org.eclipse.jdt.internal.core.JarPackageFragment	org.eclipse.jdt.core/model/org/eclipse/jdt/internal/core/JarPackageFragment.java	22	32	0	1	11	17.25	413.5
JarPackageFragmentInfo	org.eclipse.jdt.internal.core.JarPackageFragmentInfo	org.eclipse.jdt.core/model/org/eclipse/jdt/internal/core/JarPackageFragmentInfo.java	1	1	0	1	0	0	0
JarPackageFragmentRoot	org.eclipse.jdt.internal.core.JarPackageFragmentRoot	org.eclipse.jdt.core/model/org/eclipse/jdt/internal/core/JarPackageFragmentRoot.java	21	54	0	4	19	17	856
JarPackageFragmentRootInfo	org.eclipse.jdt.internal.core.JarPackageFragmentRootInfo	org.eclipse.jdt.core/model/org/eclipse/jdt/internal/core/JarPackageFragmentRootInfo.java	3	1	0	2	0	0	2
JavaCorePreferenceInitializer	org.eclipse.jdt.internal.core.JavaCorePreferenceInitializer	org.eclipse.jdt.core/model/org/eclipse/jdt/internal/core/JavaCorePreferenceInitializer.java	4	5	0	0	4	0	62.75
JavaCorePreferenceModifyListener	org.eclipse.jdt.internal.core.JavaCorePreferenceModifyListener	org.eclipse.jdt.core/model/org/eclipse/jdt/internal/core/JavaCorePreferenceModifyListener.java	4	7	0	0	2	0	36.75
JavaElementDelta	org.eclipse.jdt.internal.core.JavaElementDelta	org.eclipse.jdt.core/model/org/eclipse/jdt/internal/core/JavaElementDelta.java	5	53	0	11	5	14825	2001.75
JavaElementDeltaBuilder	org.eclipse.jdt.internal.core.JavaElementDeltaBuilder	org.eclipse.jdt.core/model/org/eclipse/jdt/internal/core/JavaElementDeltaBuilder.java	20	54	0	3	14	150	625.5
JavaElementInfo	org.eclipse.jdt.internal.core.JavaElementInfo	org.eclipse.jdt.core/model/org/eclipse/jdt/internal/core/JavaElementInfo.java	2	6	0	15	2	311	51.25
JavaElementRequestor	org.eclipse.jdt.internal.core.JavaElementRequestor	org.eclipse.jdt.core/model/org/eclipse/jdt/internal/core/JavaElementRequestor.java	6	15	0	1	0	116.75	271.75
JavaModelInfo	org.eclipse.jdt.internal.core.JavaModelInfo	org.eclipse.jdt.core/model/org/eclipse/jdt/internal/core/JavaModelInfo.java	3	3	0	1	2	0	8.75
JavaModelOperation	org.eclipse.jdt.internal.core.JavaModelOperation	org.eclipse.jdt.core/model/org/eclipse/jdt/internal/core/JavaModelOperation.java	21	94	0	36	17	509.5	1570.5
JavaModelStatus	org.eclipse.jdt.internal.core.JavaModelStatus	org.eclipse.jdt.core/model/org/eclipse/jdt/internal/core/JavaModelStatus.java	12	38	0	4	11	105.75	710
LRUCacheEnumerator	org.eclipse.jdt.internal.core.LRUCacheEnumerator	org.eclipse.jdt.core/model/org/eclipse/jdt/internal/core/LRUCacheEnumerator.java	1	3	0	1	0	0	0
Member	org.eclipse.jdt.internal.core.Member	org.eclipse.jdt.core/model/org/eclipse/jdt/internal/core/Member.java	31	78	0	11	23	3419.5	1002.25
MemberElementInfo	org.eclipse.jdt.internal.core.MemberElementInfo	org.eclipse.jdt.core/model/org/eclipse/jdt/internal/core/MemberElementInfo.java	1	6	0	8	0	57.75	0
MemberValuePair	org.eclipse.jdt.internal.core.MemberValuePair	org.eclipse.jdt.core/model/org/eclipse/jdt/internal/core/MemberValuePair.java	2	7	0	0	3	2589.25	96.25
ModelUpdater	org.eclipse.jdt.internal.core.ModelUpdater	org.eclipse.jdt.core/model/org/eclipse/jdt/internal/core/ModelUpdater.java	12	28	0	1	9	0	542.25
MoveElementsOperation	org.eclipse.jdt.internal.core.MoveElementsOperation	org.eclipse.jdt.core/model/org/eclipse/jdt/internal/core/MoveElementsOperation.java	3	4	0	1	0	0	21.75
MovePackageFragmentRootOperation	org.eclipse.jdt.internal.core.MovePackageFragmentRootOperation	org.eclipse.jdt.core/model/org/eclipse/jdt/internal/core/MovePackageFragmentRootOperation.java	13	33	0	1	13	0	663.25
MoveResourceElementsOperation	org.eclipse.jdt.internal.core.MoveResourceElementsOperation	org.eclipse.jdt.core/model/org/eclipse/jdt/internal/core/MoveResourceElementsOperation.java	3	4	0	1	0	0	21.75
MultiOperation	org.eclipse.jdt.internal.core.MultiOperation	org.eclipse.jdt.core/model/org/eclipse/jdt/internal/core/MultiOperation.java	13	42	0	7	11	248.25	516.25
NameLookup	org.eclipse.jdt.internal.core.NameLookup	org.eclipse.jdt.core/model/org/eclipse/jdt/internal/core/NameLookup.java	39	89	0	6	25	851.75	1232
NamedMember	org.eclipse.jdt.internal.core.NamedMember	org.eclipse.jdt.core/model/org/eclipse/jdt/internal/core/NamedMember.java	22	41	0	11	13	516.75	389.75
NonJavaResource	org.eclipse.jdt.internal.core.NonJavaResource	org.eclipse.jdt.core/model/org/eclipse/jdt/internal/core/NonJavaResource.java	5	17	0	1	5	0	301
NullBuffer	org.eclipse.jdt.internal.core.NullBuffer	org.eclipse.jdt.core/model/org/eclipse/jdt/internal/core/NullBuffer.java	2	2	0	1	0	0	0
Openable	org.eclipse.jdt.internal.core.Openable	org.eclipse.jdt.core/model/org/eclipse/jdt/internal/core/Openable.java	31	88	0	27	16	4015	930
OpenableElementInfo	org.eclipse.jdt.internal.core.OpenableElementInfo	org.eclipse.jdt.core/model/org/eclipse/jdt/internal/core/OpenableElementInfo.java	1	2	0	3	0	9.75	0
OverflowingLRUCache	org.eclipse.jdt.internal.core.OverflowingLRUCache	org.eclipse.jdt.core/model/org/eclipse/jdt/internal/core/OverflowingLRUCache.java	6	31	0	4	4	132.25	318.25
PackageDeclaration	org.eclipse.jdt.internal.core.PackageDeclaration	org.eclipse.jdt.core/model/org/eclipse/jdt/internal/core/PackageDeclaration.java	5	14	0	2	3	0	677.5
PackageFragment	org.eclipse.jdt.internal.core.PackageFragment	org.eclipse.jdt.core/model/org/eclipse/jdt/internal/core/PackageFragment.java	34	98	0	6	25	1197.75	1627
PackageFragmentInfo	org.eclipse.jdt.internal.core.PackageFragmentInfo	org.eclipse.jdt.core/model/org/eclipse/jdt/internal/core/PackageFragmentInfo.java	5	7	0	3	2	23.25	42.75
PackageFragmentRootInfo	org.eclipse.jdt.internal.core.PackageFragmentRootInfo	org.eclipse.jdt.core/model/org/eclipse/jdt/internal/core/PackageFragmentRootInfo.java	15	23	0	4	9	128	218.25
ReconcileWorkingCopyOperation	org.eclipse.jdt.internal.core.ReconcileWorkingCopyOperation	org.eclipse.jdt.core/model/org/eclipse/jdt/internal/core/ReconcileWorkingCopyOperation.java	27	42	0	2	15	40.25	551.5
Region	org.eclipse.jdt.internal.core.Region	org.eclipse.jdt.core/model/org/eclipse/jdt/internal/core/Region.java	3	10	0	5	3	1129.5	270.75
RenameElementsOperation	org.eclipse.jdt.internal.core.RenameElementsOperation	org.eclipse.jdt.core/model/org/eclipse/jdt/internal/core/RenameElementsOperation.java	10	14	0	1	2	0	572.5
RenameResourceElementsOperation	org.eclipse.jdt.internal.core.RenameResourceElementsOperation	org.eclipse.jdt.core/model/org/eclipse/jdt/internal/core/RenameResourceElementsOperation.java	8	12	0	2	4	0	181.25
ResolvedBinaryField	org.eclipse.jdt.internal.core.ResolvedBinaryField	org.eclipse.jdt.core/model/org/eclipse/jdt/internal/core/ResolvedBinaryField.java	4	7	0	3	1	148	31.5
ResolvedBinaryMethod	org.eclipse.jdt.internal.core.ResolvedBinaryMethod	org.eclipse.jdt.core/model/org/eclipse/jdt/internal/core/ResolvedBinaryMethod.java	4	7	0	3	1	148	31.5
ResolvedBinaryType	org.eclipse.jdt.internal.core.ResolvedBinaryType	org.eclipse.jdt.core/model/org/eclipse/jdt/internal/core/ResolvedBinaryType.java	5	10	0	4	2	23.25	72
ResolvedSourceField	org.eclipse.jdt.internal.core.ResolvedSourceField	org.eclipse.jdt.core/model/org/eclipse/jdt/internal/core/ResolvedSourceField.java	4	7	0	3	1	148	31.5
ResolvedSourceMethod	org.eclipse.jdt.internal.core.ResolvedSourceMethod	org.eclipse.jdt.core/model/org/eclipse/jdt/internal/core/ResolvedSourceMethod.java	4	7	0	3	1	148	31.5
ResolvedSourceType	org.eclipse.jdt.internal.core.ResolvedSourceType	org.eclipse.jdt.core/model/org/eclipse/jdt/internal/core/ResolvedSourceType.java	5	10	0	3	2	62	93.5
SearchableEnvironmentRequestor	org.eclipse.jdt.internal.core.SearchableEnvironmentRequestor	org.eclipse.jdt.core/model/org/eclipse/jdt/internal/core/SearchableEnvironmentRequestor.java	18	19	0	1	10	0	327.75
SelectionRequestor	org.eclipse.jdt.internal.core.SelectionRequestor	org.eclipse.jdt.core/model/org/eclipse/jdt/internal/core/SelectionRequestor.java	50	89	0	3	31	72.5	724.25
SetContainerOperation	org.eclipse.jdt.internal.core.SetContainerOperation	org.eclipse.jdt.core/model/org/eclipse/jdt/internal/core/SetContainerOperation.java	15	30	0	1	13	0	343.5
SetVariablesOperation	org.eclipse.jdt.internal.core.SetVariablesOperation	org.eclipse.jdt.core/model/org/eclipse/jdt/internal/core/SetVariablesOperation.java	13	33	0	1	11	0	706.5
SimpleDelta	org.eclipse.jdt.internal.core.SimpleDelta	org.eclipse.jdt.core/model/org/eclipse/jdt/internal/core/SimpleDelta.java	1	10	0	3	1	194.75	18
SingleTypeRequestor	org.eclipse.jdt.internal.core.SingleTypeRequestor	org.eclipse.jdt.core/model/org/eclipse/jdt/internal/core/SingleTypeRequestor.java	6	9	0	0	0	0	300.5
SortElementsOperation	org.eclipse.jdt.internal.core.SortElementsOperation	org.eclipse.jdt.core/model/org/eclipse/jdt/internal/core/SortElementsOperation.java	20	42	0	1	15	32.5	959
SourceAnnotationMethodInfo	org.eclipse.jdt.internal.core.SourceAnnotationMethodInfo	org.eclipse.jdt.core/model/org/eclipse/jdt/internal/core/SourceAnnotationMethodInfo.java	2	1	0	1	0	0	0
SourceConstructorInfo	org.eclipse.jdt.internal.core.SourceConstructorInfo	org.eclipse.jdt.core/model/org/eclipse/jdt/internal/core/SourceConstructorInfo.java	1	4	0	1	0	15	0
SourceField	org.eclipse.jdt.internal.core.SourceField	org.eclipse.jdt.core/model/org/eclipse/jdt/internal/core/SourceField.java	16	33	0	3	19	169.75	554.75
SourceFieldElementInfo	org.eclipse.jdt.internal.core.SourceFieldElementInfo	org.eclipse.jdt.core/model/org/eclipse/jdt/internal/core/SourceFieldElementInfo.java	3	5	0	3	0	148	15.75
SourceMethod	org.eclipse.jdt.internal.core.SourceMethod	org.eclipse.jdt.core/model/org/eclipse/jdt/internal/core/SourceMethod.java	23	73	0	4	18	312.75	1358.75
SourceMethodElementInfo	org.eclipse.jdt.internal.core.SourceMethodElementInfo	org.eclipse.jdt.core/model/org/eclipse/jdt/internal/core/SourceMethodElementInfo.java	8	12	0	5	2	148	71
SourceMethodInfo	org.eclipse.jdt.internal.core.SourceMethodInfo	org.eclipse.jdt.core/model/org/eclipse/jdt/internal/core/SourceMethodInfo.java	1	4	0	1	0	15	0
SourceRange	org.eclipse.jdt.internal.core.SourceRange	org.eclipse.jdt.core/model/org/eclipse/jdt/internal/core/SourceRange.java	1	8	0	10	2	489.75	98.5
SourceRefElement	org.eclipse.jdt.internal.core.SourceRefElement	org.eclipse.jdt.core/model/org/eclipse/jdt/internal/core/SourceRefElement.java	22	60	0	19	13	4404	783.5
SourceRefElementInfo	org.eclipse.jdt.internal.core.SourceRefElementInfo	org.eclipse.jdt.core/model/org/eclipse/jdt/internal/core/SourceRefElementInfo.java	3	6	0	3	1	23.25	31
SourceType	org.eclipse.jdt.internal.core.SourceType	org.eclipse.jdt.core/model/org/eclipse/jdt/internal/core/SourceType.java	56	135	0	6	39	295.25	1615
SourceTypeElementInfo	org.eclipse.jdt.internal.core.SourceTypeElementInfo	org.eclipse.jdt.core/model/org/eclipse/jdt/internal/core/SourceTypeElementInfo.java	18	30	0	11	6	304	154
TypeParameter	org.eclipse.jdt.internal.core.TypeParameter	org.eclipse.jdt.core/model/org/eclipse/jdt/internal/core/TypeParameter.java	13	23	0	7	6	179.25	91.75
TypeParameterElementInfo	org.eclipse.jdt.internal.core.TypeParameterElementInfo	org.eclipse.jdt.core/model/org/eclipse/jdt/internal/core/TypeParameterElementInfo.java	1	0	0	2	0	0	0
TypeVector	org.eclipse.jdt.internal.core.TypeVector	org.eclipse.jdt.core/model/org/eclipse/jdt/internal/core/TypeVector.java	1	13	0	2	3	48.25	114.25
UserLibrary	org.eclipse.jdt.internal.core.UserLibrary	org.eclipse.jdt.core/model/org/eclipse/jdt/internal/core/UserLibrary.java	8	21	0	2	18	370.5	585.75
UserLibraryClasspathContainer	org.eclipse.jdt.internal.core.UserLibraryClasspathContainer	org.eclipse.jdt.core/model/org/eclipse/jdt/internal/core/UserLibraryClasspathContainer.java	7	12	0	2	3	0	122.75
UserLibraryClasspathContainerInitializer	org.eclipse.jdt.internal.core.UserLibraryClasspathContainerInitializer	org.eclipse.jdt.core/model/org/eclipse/jdt/internal/core/UserLibraryClasspathContainerInitializer.java	10	19	0	0	8	0	419.75
UserLibraryManager	org.eclipse.jdt.internal.core.UserLibraryManager	org.eclipse.jdt.core/model/org/eclipse/jdt/internal/core/UserLibraryManager.java	9	18	0	5	9	44	201
VerboseElementCache	org.eclipse.jdt.internal.core.VerboseElementCache	org.eclipse.jdt.core/model/org/eclipse/jdt/internal/core/VerboseElementCache.java	4	9	0	1	9	186	304.25
XMLWriter	org.eclipse.jdt.internal.core.XMLWriter	org.eclipse.jdt.core/model/org/eclipse/jdt/internal/core/XMLWriter.java	3	3	0	2	0	0	2
AbortIncrementalBuildException	org.eclipse.jdt.internal.core.builder.AbortIncrementalBuildException	org.eclipse.jdt.core/model/org/eclipse/jdt/internal/core/builder/AbortIncrementalBuildException.java	0	1	0	2	0	0	0
BuildNotifier	org.eclipse.jdt.internal.core.builder.BuildNotifier	org.eclipse.jdt.core/model/org/eclipse/jdt/internal/core/builder/BuildNotifier.java	5	22	0	6	6	21.5	558
ClasspathDirectory	org.eclipse.jdt.internal.core.builder.ClasspathDirectory	org.eclipse.jdt.core/model/org/eclipse/jdt/internal/core/builder/ClasspathDirectory.java	9	21	0	3	6	88.75	305.5
ClasspathJar	org.eclipse.jdt.internal.core.builder.ClasspathJar	org.eclipse.jdt.core/model/org/eclipse/jdt/internal/core/builder/ClasspathJar.java	10	25	0	2	9	0	451
ClasspathLocation	org.eclipse.jdt.internal.core.builder.ClasspathLocation	org.eclipse.jdt.core/model/org/eclipse/jdt/internal/core/builder/ClasspathLocation.java	5	16	0	4	2	3793.5	275.75
ClasspathMultiDirectory	org.eclipse.jdt.internal.core.builder.ClasspathMultiDirectory	org.eclipse.jdt.core/model/org/eclipse/jdt/internal/core/builder/ClasspathMultiDirectory.java	3	8	0	2	3	0	133.75
CompilationParticipantResult	org.eclipse.jdt.internal.core.builder.CompilationParticipantResult	org.eclipse.jdt.core/model/org/eclipse/jdt/internal/core/builder/CompilationParticipantResult.java	2	4	0	1	1	0	2
ImageBuilderInternalException	org.eclipse.jdt.internal.core.builder.ImageBuilderInternalException	org.eclipse.jdt.core/model/org/eclipse/jdt/internal/core/builder/ImageBuilderInternalException.java	0	3	0	2	0	0	0
JavaBuilder	org.eclipse.jdt.internal.core.builder.JavaBuilder	org.eclipse.jdt.core/model/org/eclipse/jdt/internal/core/builder/JavaBuilder.java	26	83	0	7	21	290.25	1627
MissingSourceFileException	org.eclipse.jdt.internal.core.builder.MissingSourceFileException	org.eclipse.jdt.core/model/org/eclipse/jdt/internal/core/builder/MissingSourceFileException.java	0	1	0	1	0	0	0
NameEnvironment	org.eclipse.jdt.internal.core.builder.NameEnvironment	org.eclipse.jdt.core/model/org/eclipse/jdt/internal/core/builder/NameEnvironment.java	20	54	0	3	16	0	749.25
NameSet	org.eclipse.jdt.internal.core.builder.NameSet	org.eclipse.jdt.core/model/org/eclipse/jdt/internal/core/builder/NameSet.java	1	6	0	1	1	0	88
ProblemFactory	org.eclipse.jdt.internal.core.builder.ProblemFactory	org.eclipse.jdt.core/model/org/eclipse/jdt/internal/core/builder/ProblemFactory.java	2	5	0	2	1	0	6.5
QualifiedNameSet	org.eclipse.jdt.internal.core.builder.QualifiedNameSet	org.eclipse.jdt.core/model/org/eclipse/jdt/internal/core/builder/QualifiedNameSet.java	1	7	0	1	1	0	85.25
SourceFile	org.eclipse.jdt.internal.core.builder.SourceFile	org.eclipse.jdt.core/model/org/eclipse/jdt/internal/core/builder/SourceFile.java	6	18	0	5	6	48.5	302.5
StringSet	org.eclipse.jdt.internal.core.builder.StringSet	org.eclipse.jdt.core/model/org/eclipse/jdt/internal/core/builder/StringSet.java	0	6	0	3	1	488	0
WorkQueue	org.eclipse.jdt.internal.core.builder.WorkQueue	org.eclipse.jdt.core/model/org/eclipse/jdt/internal/core/builder/WorkQueue.java	2	13	0	3	1	87	18
NaiveASTFlattener	org.eclipse.jdt.internal.core.dom.NaiveASTFlattener	org.eclipse.jdt.core/dom/org/eclipse/jdt/internal/core/dom/NaiveASTFlattener.java	99	299	0	1	7	711.75	550.25
ASTRewriteFlattener	org.eclipse.jdt.internal.core.dom.rewrite.ASTRewriteFlattener	org.eclipse.jdt.core/dom/org/eclipse/jdt/internal/core/dom/rewrite/ASTRewriteFlattener.java	92	113	0	4	5	437.5	386.5
ASTRewriteFormatter	org.eclipse.jdt.internal.core.dom.rewrite.ASTRewriteFormatter	org.eclipse.jdt.core/dom/org/eclipse/jdt/internal/core/dom/rewrite/ASTRewriteFormatter.java	15	31	0	5	7	317.75	518
LineCommentEndOffsets	org.eclipse.jdt.internal.core.dom.rewrite.LineCommentEndOffsets	org.eclipse.jdt.core/dom/org/eclipse/jdt/internal/core/dom/rewrite/LineCommentEndOffsets.java	4	8	0	1	4	0	85.25
LineInformation	org.eclipse.jdt.internal.core.dom.rewrite.LineInformation	org.eclipse.jdt.core/dom/org/eclipse/jdt/internal/core/dom/rewrite/LineInformation.java	1	4	0	3	0	45.5	0
ListRewriteEvent	org.eclipse.jdt.internal.core.dom.rewrite.ListRewriteEvent	org.eclipse.jdt.core/dom/org/eclipse/jdt/internal/core/dom/rewrite/ListRewriteEvent.java	3	24	0	3	4	38.5	166.75
NodeInfoStore	org.eclipse.jdt.internal.core.dom.rewrite.NodeInfoStore	org.eclipse.jdt.core/dom/org/eclipse/jdt/internal/core/dom/rewrite/NodeInfoStore.java	14	20	0	5	10	289.75	559.25
NodeRewriteEvent	org.eclipse.jdt.internal.core.dom.rewrite.NodeRewriteEvent	org.eclipse.jdt.core/dom/org/eclipse/jdt/internal/core/dom/rewrite/NodeRewriteEvent.java	1	8	0	4	2	30.75	59.75
RewriteEvent	org.eclipse.jdt.internal.core.dom.rewrite.RewriteEvent	org.eclipse.jdt.core/dom/org/eclipse/jdt/internal/core/dom/rewrite/RewriteEvent.java	0	5	0	6	0	115	0
RewriteEventStore	org.eclipse.jdt.internal.core.dom.rewrite.RewriteEventStore	org.eclipse.jdt.core/dom/org/eclipse/jdt/internal/core/dom/rewrite/RewriteEventStore.java	14	81	0	6	16	377	1393
SourceModifier	org.eclipse.jdt.internal.core.dom.rewrite.SourceModifier	org.eclipse.jdt.core/dom/org/eclipse/jdt/internal/core/dom/rewrite/SourceModifier.java	1	5	0	1	1	0	26
TokenScanner	org.eclipse.jdt.internal.core.dom.rewrite.TokenScanner	org.eclipse.jdt.core/dom/org/eclipse/jdt/internal/core/dom/rewrite/TokenScanner.java	4	23	0	1	1	21.75	153.75
TrackedNodePosition	org.eclipse.jdt.internal.core.dom.rewrite.TrackedNodePosition	org.eclipse.jdt.core/dom/org/eclipse/jdt/internal/core/dom/rewrite/TrackedNodePosition.java	2	5	0	1	1	0	49.5
EvaluationContextWrapper	org.eclipse.jdt.internal.core.eval.EvaluationContextWrapper	org.eclipse.jdt.core/model/org/eclipse/jdt/internal/core/eval/EvaluationContextWrapper.java	37	62	0	1	14	25.75	344.75
GlobalVariableWrapper	org.eclipse.jdt.internal.core.eval.GlobalVariableWrapper	org.eclipse.jdt.core/model/org/eclipse/jdt/internal/core/eval/GlobalVariableWrapper.java	2	7	0	1	1	137.5	42.75
RequestorWrapper	org.eclipse.jdt.internal.core.eval.RequestorWrapper	org.eclipse.jdt.core/model/org/eclipse/jdt/internal/core/eval/RequestorWrapper.java	7	13	0	1	3	0	160.5
ChangeCollector	org.eclipse.jdt.internal.core.hierarchy.ChangeCollector	org.eclipse.jdt.core/model/org/eclipse/jdt/internal/core/hierarchy/ChangeCollector.java	12	44	0	1	13	0	1251
HierarchyBinaryType	org.eclipse.jdt.internal.core.hierarchy.HierarchyBinaryType	org.eclipse.jdt.core/model/org/eclipse/jdt/internal/core/hierarchy/HierarchyBinaryType.java	10	31	0	0	6	4	632
HierarchyBuilder	org.eclipse.jdt.internal.core.hierarchy.HierarchyBuilder	org.eclipse.jdt.core/model/org/eclipse/jdt/internal/core/hierarchy/HierarchyBuilder.java	31	50	0	5	18	168	433.75
HierarchyResolver	org.eclipse.jdt.internal.core.hierarchy.HierarchyResolver	org.eclipse.jdt.core/model/org/eclipse/jdt/internal/core/hierarchy/HierarchyResolver.java	60	100	0	3	35	117.25	724.25
HierarchyType	org.eclipse.jdt.internal.core.hierarchy.HierarchyType	org.eclipse.jdt.core/model/org/eclipse/jdt/internal/core/hierarchy/HierarchyType.java	4	6	0	1	3	0	42
IndexBasedHierarchyBuilder	org.eclipse.jdt.internal.core.hierarchy.IndexBasedHierarchyBuilder	org.eclipse.jdt.core/model/org/eclipse/jdt/internal/core/hierarchy/IndexBasedHierarchyBuilder.java	43	61	0	1	28	311.75	627.5
RegionBasedHierarchyBuilder	org.eclipse.jdt.internal.core.hierarchy.RegionBasedHierarchyBuilder	org.eclipse.jdt.core/model/org/eclipse/jdt/internal/core/hierarchy/RegionBasedHierarchyBuilder.java	19	29	0	1	11	12.25	445.5
RegionBasedTypeHierarchy	org.eclipse.jdt.internal.core.hierarchy.RegionBasedTypeHierarchy	org.eclipse.jdt.core/model/org/eclipse/jdt/internal/core/hierarchy/RegionBasedTypeHierarchy.java	17	27	0	0	9	0	267
DiskIndex	org.eclipse.jdt.internal.core.index.DiskIndex	org.eclipse.jdt.core/search/org/eclipse/jdt/internal/core/index/DiskIndex.java	14	60	0	2	20	147.5	1278.25
EntryResult	org.eclipse.jdt.internal.core.index.EntryResult	org.eclipse.jdt.core/search/org/eclipse/jdt/internal/core/index/EntryResult.java	5	11	0	4	4	24.25	98
MemoryIndex	org.eclipse.jdt.internal.core.index.MemoryIndex	org.eclipse.jdt.core/search/org/eclipse/jdt/internal/core/index/MemoryIndex.java	7	20	0	1	7	0	403.25
AbstractDOMBuilder	org.eclipse.jdt.internal.core.jdom.AbstractDOMBuilder	org.eclipse.jdt.core/model/org/eclipse/jdt/internal/core/jdom/AbstractDOMBuilder.java	9	17	0	2	3	0	362
CompilationUnit	org.eclipse.jdt.internal.core.jdom.CompilationUnit	org.eclipse.jdt.core/model/org/eclipse/jdt/internal/core/jdom/CompilationUnit.java	1	6	0	1	1	0	88
DOMBuilder	org.eclipse.jdt.internal.core.jdom.DOMBuilder	org.eclipse.jdt.core/model/org/eclipse/jdt/internal/core/jdom/DOMBuilder.java	25	67	0	2	8	210.5	465
DOMCompilationUnit	org.eclipse.jdt.internal.core.jdom.DOMCompilationUnit	org.eclipse.jdt.core/model/org/eclipse/jdt/internal/core/jdom/DOMCompilationUnit.java	13	33	0	1	9	14.5	677.75
DOMField	org.eclipse.jdt.internal.core.jdom.DOMField	org.eclipse.jdt.core/model/org/eclipse/jdt/internal/core/jdom/DOMField.java	17	90	0	2	14	158.5	9041.5
DOMImport	org.eclipse.jdt.internal.core.jdom.DOMImport	org.eclipse.jdt.core/model/org/eclipse/jdt/internal/core/jdom/DOMImport.java	9	30	0	1	6	0	572
DOMInitializer	org.eclipse.jdt.internal.core.jdom.DOMInitializer	org.eclipse.jdt.core/model/org/eclipse/jdt/internal/core/jdom/DOMInitializer.java	10	40	0	1	7	0	365
DOMMember	org.eclipse.jdt.internal.core.jdom.DOMMember	org.eclipse.jdt.core/model/org/eclipse/jdt/internal/core/jdom/DOMMember.java	6	41	0	4	6	257.5	560.5
DOMMethod	org.eclipse.jdt.internal.core.jdom.DOMMethod	org.eclipse.jdt.core/model/org/eclipse/jdt/internal/core/jdom/DOMMethod.java	13	82	0	2	11	63	3219.25
DOMNode	org.eclipse.jdt.internal.core.jdom.DOMNode	org.eclipse.jdt.core/model/org/eclipse/jdt/internal/core/jdom/DOMNode.java	12	68	0	11	11	29351.75	435.25
DOMPackage	org.eclipse.jdt.internal.core.jdom.DOMPackage	org.eclipse.jdt.core/model/org/eclipse/jdt/internal/core/jdom/DOMPackage.java	9	27	0	1	5	6.75	420
DOMType	org.eclipse.jdt.internal.core.jdom.DOMType	org.eclipse.jdt.core/model/org/eclipse/jdt/internal/core/jdom/DOMType.java	17	82	0	4	11	946.25	924.75
SiblingEnumeration	org.eclipse.jdt.internal.core.jdom.SiblingEnumeration	org.eclipse.jdt.core/model/org/eclipse/jdt/internal/core/jdom/SiblingEnumeration.java	1	4	0	2	1	0	4.5
SimpleDOMBuilder	org.eclipse.jdt.internal.core.jdom.SimpleDOMBuilder	org.eclipse.jdt.core/model/org/eclipse/jdt/internal/core/jdom/SimpleDOMBuilder.java	24	41	0	1	13	10	526.25
AbstractJavaSearchScope	org.eclipse.jdt.internal.core.search.AbstractJavaSearchScope	org.eclipse.jdt.core/search/org/eclipse/jdt/internal/core/search/AbstractJavaSearchScope.java	3	2	0	1	0	0	0
AbstractSearchScope	org.eclipse.jdt.internal.core.search.AbstractSearchScope	org.eclipse.jdt.core/search/org/eclipse/jdt/internal/core/search/AbstractSearchScope.java	2	5	0	1	0	0	21.75
HierarchyScope	org.eclipse.jdt.internal.core.search.HierarchyScope	org.eclipse.jdt.core/search/org/eclipse/jdt/internal/core/search/HierarchyScope.java	22	42	0	1	18	0	539
IndexQueryRequestor	org.eclipse.jdt.internal.core.search.IndexQueryRequestor	org.eclipse.jdt.core/search/org/eclipse/jdt/internal/core/search/IndexQueryRequestor.java	3	1	0	6	0	0	0
JavaSearchDocument	org.eclipse.jdt.internal.core.search.JavaSearchDocument	org.eclipse.jdt.core/search/org/eclipse/jdt/internal/core/search/JavaSearchDocument.java	7	11	0	1	3	0	291.5
JavaSearchParticipant	org.eclipse.jdt.internal.core.search.JavaSearchParticipant	org.eclipse.jdt.core/search/org/eclipse/jdt/internal/core/search/JavaSearchParticipant.java	12	22	0	3	7	114.25	356.5
JavaSearchTypeNameMatch	org.eclipse.jdt.internal.core.search.JavaSearchTypeNameMatch	org.eclipse.jdt.core/search/org/eclipse/jdt/internal/core/search/JavaSearchTypeNameMatch.java	2	10	0	3	2	0	110.5
JavaWorkspaceScope	org.eclipse.jdt.internal.core.search.JavaWorkspaceScope	org.eclipse.jdt.core/search/org/eclipse/jdt/internal/core/search/JavaWorkspaceScope.java	17	28	0	2	11	64.25	354
PathCollector	org.eclipse.jdt.internal.core.search.PathCollector	org.eclipse.jdt.core/search/org/eclipse/jdt/internal/core/search/PathCollector.java	4	2	0	3	0	0	2
PatternSearchJob	org.eclipse.jdt.internal.core.search.PatternSearchJob	org.eclipse.jdt.core/search/org/eclipse/jdt/internal/core/search/PatternSearchJob.java	12	17	0	4	7	59.75	330
SubTypeSearchJob	org.eclipse.jdt.internal.core.search.SubTypeSearchJob	org.eclipse.jdt.core/search/org/eclipse/jdt/internal/core/search/SubTypeSearchJob.java	8	11	0	1	3	0	252
TypeNameMatchRequestorWrapper	org.eclipse.jdt.internal.core.search.TypeNameMatchRequestorWrapper	org.eclipse.jdt.core/search/org/eclipse/jdt/internal/core/search/TypeNameMatchRequestorWrapper.java	19	21	0	0	14	8.75	391
TypeNameRequestorWrapper	org.eclipse.jdt.internal.core.search.TypeNameRequestorWrapper	org.eclipse.jdt.core/search/org/eclipse/jdt/internal/core/search/TypeNameRequestorWrapper.java	3	3	0	0	1	0	0
AbstractIndexer	org.eclipse.jdt.internal.core.search.indexing.AbstractIndexer	org.eclipse.jdt.core/search/org/eclipse/jdt/internal/core/search/indexing/AbstractIndexer.java	11	31	0	2	8	0	441.5
AddFolderToIndex	org.eclipse.jdt.internal.core.search.indexing.AddFolderToIndex	org.eclipse.jdt.core/search/org/eclipse/jdt/internal/core/search/indexing/AddFolderToIndex.java	8	10	0	1	2	0	343.5
BinaryIndexer	org.eclipse.jdt.internal.core.search.indexing.BinaryIndexer	org.eclipse.jdt.core/search/org/eclipse/jdt/internal/core/search/indexing/BinaryIndexer.java	20	88	0	1	15	124.75	1548
IndexAllProject	org.eclipse.jdt.internal.core.search.indexing.IndexAllProject	org.eclipse.jdt.core/search/org/eclipse/jdt/internal/core/search/indexing/IndexAllProject.java	13	32	0	1	13	0	545.75
IndexBinaryFolder	org.eclipse.jdt.internal.core.search.indexing.IndexBinaryFolder	org.eclipse.jdt.core/search/org/eclipse/jdt/internal/core/search/indexing/IndexBinaryFolder.java	8	20	0	1	9	0	348.75
IndexRequest	org.eclipse.jdt.internal.core.search.indexing.IndexRequest	org.eclipse.jdt.core/search/org/eclipse/jdt/internal/core/search/indexing/IndexRequest.java	2	8	0	2	3	35	528.75
IndexingParser	org.eclipse.jdt.internal.core.search.indexing.IndexingParser	org.eclipse.jdt.core/search/org/eclipse/jdt/internal/core/search/indexing/IndexingParser.java	9	5	0	1	0	0	128.75
ReadWriteMonitor	org.eclipse.jdt.internal.core.search.indexing.ReadWriteMonitor	org.eclipse.jdt.core/search/org/eclipse/jdt/internal/core/search/indexing/ReadWriteMonitor.java	0	7	0	10	2	1635.5	155
RemoveFolderFromIndex	org.eclipse.jdt.internal.core.search.indexing.RemoveFolderFromIndex	org.eclipse.jdt.core/search/org/eclipse/jdt/internal/core/search/indexing/RemoveFolderFromIndex.java	6	12	0	1	5	0	254.25
RemoveFromIndex	org.eclipse.jdt.internal.core.search.indexing.RemoveFromIndex	org.eclipse.jdt.core/search/org/eclipse/jdt/internal/core/search/indexing/RemoveFromIndex.java	4	8	0	1	2	0	90
SaveIndex	org.eclipse.jdt.internal.core.search.indexing.SaveIndex	org.eclipse.jdt.core/search/org/eclipse/jdt/internal/core/search/indexing/SaveIndex.java	6	9	0	2	3	0	71.5
SourceIndexerRequestor	org.eclipse.jdt.internal.core.search.indexing.SourceIndexerRequestor	org.eclipse.jdt.core/search/org/eclipse/jdt/internal/core/search/indexing/SourceIndexerRequestor.java	16	58	0	1	7	208.5	766.5
AndLocator	org.eclipse.jdt.internal.core.search.matching.AndLocator	org.eclipse.jdt.core/search/org/eclipse/jdt/internal/core/search/matching/AndLocator.java	21	43	0	1	1	248.25	597
ClasspathSourceDirectory	org.eclipse.jdt.internal.core.search.matching.ClasspathSourceDirectory	org.eclipse.jdt.core/search/org/eclipse/jdt/internal/core/search/matching/ClasspathSourceDirectory.java	6	18	0	1	5	0	382.75
ImportMatchLocatorParser	org.eclipse.jdt.internal.core.search.matching.ImportMatchLocatorParser	org.eclipse.jdt.core/search/org/eclipse/jdt/internal/core/search/matching/ImportMatchLocatorParser.java	6	11	0	1	0	0	21.75
JavaSearchNameEnvironment	org.eclipse.jdt.internal.core.search.matching.JavaSearchNameEnvironment	org.eclipse.jdt.core/search/org/eclipse/jdt/internal/core/search/matching/JavaSearchNameEnvironment.java	20	34	0	1	16	53	437.5
LocalVariablePattern	org.eclipse.jdt.internal.core.search.matching.LocalVariablePattern	org.eclipse.jdt.core/search/org/eclipse/jdt/internal/core/search/matching/LocalVariablePattern.java	16	16	0	1	11	0	305.75
MatchLocatorParser	org.eclipse.jdt.internal.core.search.matching.MatchLocatorParser	org.eclipse.jdt.core/search/org/eclipse/jdt/internal/core/search/matching/MatchLocatorParser.java	49	153	0	1	13	272.75	787
MatchingNodeSet	org.eclipse.jdt.internal.core.search.matching.MatchingNodeSet	org.eclipse.jdt.core/search/org/eclipse/jdt/internal/core/search/matching/MatchingNodeSet.java	9	18	0	13	7	182.25	564.75
MemberDeclarationVisitor	org.eclipse.jdt.internal.core.search.matching.MemberDeclarationVisitor	org.eclipse.jdt.core/search/org/eclipse/jdt/internal/core/search/matching/MemberDeclarationVisitor.java	22	27	0	0	6	1.25	237
OrLocator	org.eclipse.jdt.internal.core.search.matching.OrLocator	org.eclipse.jdt.core/search/org/eclipse/jdt/internal/core/search/matching/OrLocator.java	26	52	0	1	5	180.5	597
PackageDeclarationLocator	org.eclipse.jdt.internal.core.search.matching.PackageDeclarationLocator	org.eclipse.jdt.core/search/org/eclipse/jdt/internal/core/search/matching/PackageDeclarationLocator.java	3	5	0	1	1	0	8.75
PossibleMatch	org.eclipse.jdt.internal.core.search.matching.PossibleMatch	org.eclipse.jdt.core/search/org/eclipse/jdt/internal/core/search/matching/PossibleMatch.java	16	35	0	2	12	152.75	486.75
PossibleMatchSet	org.eclipse.jdt.internal.core.search.matching.PossibleMatchSet	org.eclipse.jdt.core/search/org/eclipse/jdt/internal/core/search/matching/PossibleMatchSet.java	7	16	0	1	7	0	407.25
SuperTypeNamesCollector	org.eclipse.jdt.internal.core.search.matching.SuperTypeNamesCollector	org.eclipse.jdt.core/search/org/eclipse/jdt/internal/core/search/matching/SuperTypeNamesCollector.java	41	44	0	2	25	160.5	1195
TypeParameterPattern	org.eclipse.jdt.internal.core.search.matching.TypeParameterPattern	org.eclipse.jdt.core/search/org/eclipse/jdt/internal/core/search/matching/TypeParameterPattern.java	17	18	0	1	12	0	346.25
VariablePattern	org.eclipse.jdt.internal.core.search.matching.VariablePattern	org.eclipse.jdt.core/search/org/eclipse/jdt/internal/core/search/matching/VariablePattern.java	3	4	0	1	1	0	8.75
JobManager	org.eclipse.jdt.internal.core.search.processing.JobManager	org.eclipse.jdt.core/search/org/eclipse/jdt/internal/core/search/processing/JobManager.java	4	25	0	10	6	168.25	512.25
ASTNodeFinder	org.eclipse.jdt.internal.core.util.ASTNodeFinder	org.eclipse.jdt.core/model/org/eclipse/jdt/internal/core/util/ASTNodeFinder.java	19	16	0	3	10	64.25	307.5
Annotation	org.eclipse.jdt.internal.core.util.Annotation	org.eclipse.jdt.core/model/org/eclipse/jdt/internal/core/util/Annotation.java	8	13	0	4	4	23.25	117
AnnotationComponent	org.eclipse.jdt.internal.core.util.AnnotationComponent	org.eclipse.jdt.core/model/org/eclipse/jdt/internal/core/util/AnnotationComponent.java	8	12	0	1	4	0	206
AnnotationComponentValue	org.eclipse.jdt.internal.core.util.AnnotationComponentValue	org.eclipse.jdt.core/model/org/eclipse/jdt/internal/core/util/AnnotationComponentValue.java	8	22	0	2	4	39.75	331.5
AnnotationDefaultAttribute	org.eclipse.jdt.internal.core.util.AnnotationDefaultAttribute	org.eclipse.jdt.core/model/org/eclipse/jdt/internal/core/util/AnnotationDefaultAttribute.java	6	4	0	1	1	0	0
BindingKeyParser	org.eclipse.jdt.internal.core.util.BindingKeyParser	org.eclipse.jdt.core/model/org/eclipse/jdt/internal/core/util/BindingKeyParser.java	3	80	0	2	4	21	666.5
BindingKeyResolver	org.eclipse.jdt.internal.core.util.BindingKeyResolver	org.eclipse.jdt.core/model/org/eclipse/jdt/internal/core/util/BindingKeyResolver.java	27	73	0	1	14	459.5	615.25
CharArrayBuffer	org.eclipse.jdt.internal.core.util.CharArrayBuffer	org.eclipse.jdt.core/model/org/eclipse/jdt/internal/core/util/CharArrayBuffer.java	1	10	0	9	2	435.75	75
ClassFileAttribute	org.eclipse.jdt.internal.core.util.ClassFileAttribute	org.eclipse.jdt.core/model/org/eclipse/jdt/internal/core/util/ClassFileAttribute.java	6	10	0	4	3	46.5	93.5
ClassFileReader	org.eclipse.jdt.internal.core.util.ClassFileReader	org.eclipse.jdt.core/model/org/eclipse/jdt/internal/core/util/ClassFileReader.java	23	41	0	1	11	55.25	409.75
ClassFileStruct	org.eclipse.jdt.internal.core.util.ClassFileStruct	org.eclipse.jdt.core/model/org/eclipse/jdt/internal/core/util/ClassFileStruct.java	0	11	0	32	3	639.5	111
CodeSnippetParsingUtil	org.eclipse.jdt.internal.core.util.CodeSnippetParsingUtil	org.eclipse.jdt.core/model/org/eclipse/jdt/internal/core/util/CodeSnippetParsingUtil.java	18	30	0	2	13	28.5	530.75
ConstantPool	org.eclipse.jdt.internal.core.util.ConstantPool	org.eclipse.jdt.core/model/org/eclipse/jdt/internal/core/util/ConstantPool.java	5	38	0	1	2	16	548
ConstantPoolEntry	org.eclipse.jdt.internal.core.util.ConstantPoolEntry	org.eclipse.jdt.core/model/org/eclipse/jdt/internal/core/util/ConstantPoolEntry.java	1	44	0	1	0	365.25	920.75
ConstantValueAttribute	org.eclipse.jdt.internal.core.util.ConstantValueAttribute	org.eclipse.jdt.core/model/org/eclipse/jdt/internal/core/util/ConstantValueAttribute.java	6	6	0	1	2	0	50.5
DOMFinder	org.eclipse.jdt.internal.core.util.DOMFinder	org.eclipse.jdt.core/model/org/eclipse/jdt/internal/core/util/DOMFinder.java	28	45	0	2	6	30.5	424.75
DefaultStackMapFrame	org.eclipse.jdt.internal.core.util.DefaultStackMapFrame	org.eclipse.jdt.core/model/org/eclipse/jdt/internal/core/util/DefaultStackMapFrame.java	6	11	0	1	2	0	232.75
EnclosingMethodAttribute	org.eclipse.jdt.internal.core.util.EnclosingMethodAttribute	org.eclipse.jdt.core/model/org/eclipse/jdt/internal/core/util/EnclosingMethodAttribute.java	7	17	0	1	3	1628.5	131.5
ExceptionAttribute	org.eclipse.jdt.internal.core.util.ExceptionAttribute	org.eclipse.jdt.core/model/org/eclipse/jdt/internal/core/util/ExceptionAttribute.java	9	10	0	1	3	0	223.25
ExceptionTableEntry	org.eclipse.jdt.internal.core.util.ExceptionTableEntry	org.eclipse.jdt.core/model/org/eclipse/jdt/internal/core/util/ExceptionTableEntry.java	6	11	0	1	3	0	116.75
FieldInfo	org.eclipse.jdt.internal.core.util.FieldInfo	org.eclipse.jdt.core/model/org/eclipse/jdt/internal/core/util/FieldInfo.java	15	25	0	1	8	12.25	293
HandleFactory	org.eclipse.jdt.internal.core.util.HandleFactory	org.eclipse.jdt.core/model/org/eclipse/jdt/internal/core/util/HandleFactory.java	32	44	0	5	18	321	699
HashSetOfArray	org.eclipse.jdt.internal.core.util.HashSetOfArray	org.eclipse.jdt.core/model/org/eclipse/jdt/internal/core/util/HashSetOfArray.java	1	13	0	1	4	0	275.75
HashSetOfCharArrayArray	org.eclipse.jdt.internal.core.util.HashSetOfCharArrayArray	org.eclipse.jdt.core/model/org/eclipse/jdt/internal/core/util/HashSetOfCharArrayArray.java	2	14	0	1	5	0	324.5
HashtableOfArrayToObject	org.eclipse.jdt.internal.core.util.HashtableOfArrayToObject	org.eclipse.jdt.core/model/org/eclipse/jdt/internal/core/util/HashtableOfArrayToObject.java	1	16	0	8	4	3258.5	134.5
InnerClassesAttribute	org.eclipse.jdt.internal.core.util.InnerClassesAttribute	org.eclipse.jdt.core/model/org/eclipse/jdt/internal/core/util/InnerClassesAttribute.java	7	6	0	1	2	0	164
InnerClassesAttributeEntry	org.eclipse.jdt.internal.core.util.InnerClassesAttributeEntry	org.eclipse.jdt.core/model/org/eclipse/jdt/internal/core/util/InnerClassesAttributeEntry.java	6	14	0	1	3	1621.75	222
JavaElementFinder	org.eclipse.jdt.internal.core.util.JavaElementFinder	org.eclipse.jdt.core/model/org/eclipse/jdt/internal/core/util/JavaElementFinder.java	16	37	0	0	9	23.5	481
KeyKind	org.eclipse.jdt.internal.core.util.KeyKind	org.eclipse.jdt.core/model/org/eclipse/jdt/internal/core/util/KeyKind.java	1	20	0	1	0	371	5.25
KeyToSignature	org.eclipse.jdt.internal.core.util.KeyToSignature	org.eclipse.jdt.core/model/org/eclipse/jdt/internal/core/util/KeyToSignature.java	5	41	0	2	3	16	451.75
LRUCache	org.eclipse.jdt.internal.core.util.LRUCache	org.eclipse.jdt.core/model/org/eclipse/jdt/internal/core/util/LRUCache.java	5	30	0	9	7	3571.5	334.5
LineNumberAttribute	org.eclipse.jdt.internal.core.util.LineNumberAttribute	org.eclipse.jdt.core/model/org/eclipse/jdt/internal/core/util/LineNumberAttribute.java	5	5	0	1	1	0	15.75
LocalVariableAttribute	org.eclipse.jdt.internal.core.util.LocalVariableAttribute	org.eclipse.jdt.core/model/org/eclipse/jdt/internal/core/util/LocalVariableAttribute.java	7	6	0	1	2	0	164
LocalVariableTableEntry	org.eclipse.jdt.internal.core.util.LocalVariableTableEntry	org.eclipse.jdt.core/model/org/eclipse/jdt/internal/core/util/LocalVariableTableEntry.java	6	13	0	1	3	0	250.5
LocalVariableTypeAttribute	org.eclipse.jdt.internal.core.util.LocalVariableTypeAttribute	org.eclipse.jdt.core/model/org/eclipse/jdt/internal/core/util/LocalVariableTypeAttribute.java	7	6	0	1	2	0	164
LocalVariableTypeTableEntry	org.eclipse.jdt.internal.core.util.LocalVariableTypeTableEntry	org.eclipse.jdt.core/model/org/eclipse/jdt/internal/core/util/LocalVariableTypeTableEntry.java	6	13	0	1	3	0	250.5
MementoTokenizer	org.eclipse.jdt.internal.core.util.MementoTokenizer	org.eclipse.jdt.core/model/org/eclipse/jdt/internal/core/util/MementoTokenizer.java	1	3	0	12	2	0	28.75
MethodInfo	org.eclipse.jdt.internal.core.util.MethodInfo	org.eclipse.jdt.core/model/org/eclipse/jdt/internal/core/util/MethodInfo.java	21	33	0	1	12	12.25	445.5
ParameterAnnotation	org.eclipse.jdt.internal.core.util.ParameterAnnotation	org.eclipse.jdt.core/model/org/eclipse/jdt/internal/core/util/ParameterAnnotation.java	6	7	0	2	2	0	48
PublicScanner	org.eclipse.jdt.internal.core.util.PublicScanner	org.eclipse.jdt.core/model/org/eclipse/jdt/internal/core/util/PublicScanner.java	10	75	0	0	9	161.25	291.25
RecordedParsingInformation	org.eclipse.jdt.internal.core.util.RecordedParsingInformation	org.eclipse.jdt.core/model/org/eclipse/jdt/internal/core/util/RecordedParsingInformation.java	2	2	0	1	0	0	0
ReferenceInfoAdapter	org.eclipse.jdt.internal.core.util.ReferenceInfoAdapter	org.eclipse.jdt.core/model/org/eclipse/jdt/internal/core/util/ReferenceInfoAdapter.java	0	9	0	0	0	12.25	0
ResourceCompilationUnit	org.eclipse.jdt.internal.core.util.ResourceCompilationUnit	org.eclipse.jdt.core/model/org/eclipse/jdt/internal/core/util/ResourceCompilationUnit.java	3	4	0	0	2	0	0
RuntimeInvisibleAnnotationsAttribute	org.eclipse.jdt.internal.core.util.RuntimeInvisibleAnnotationsAttribute	org.eclipse.jdt.core/model/org/eclipse/jdt/internal/core/util/RuntimeInvisibleAnnotationsAttribute.java	7	7	0	3	2	0	17.75
RuntimeInvisibleParameterAnnotationsAttribute	org.eclipse.jdt.internal.core.util.RuntimeInvisibleParameterAnnotationsAttribute	org.eclipse.jdt.core/model/org/eclipse/jdt/internal/core/util/RuntimeInvisibleParameterAnnotationsAttribute.java	7	7	0	1	2	0	189.75
RuntimeVisibleAnnotationsAttribute	org.eclipse.jdt.internal.core.util.RuntimeVisibleAnnotationsAttribute	org.eclipse.jdt.core/model/org/eclipse/jdt/internal/core/util/RuntimeVisibleAnnotationsAttribute.java	7	7	0	3	2	0	17.75
RuntimeVisibleParameterAnnotationsAttribute	org.eclipse.jdt.internal.core.util.RuntimeVisibleParameterAnnotationsAttribute	org.eclipse.jdt.core/model/org/eclipse/jdt/internal/core/util/RuntimeVisibleParameterAnnotationsAttribute.java	7	7	0	1	2	0	189.75
SignatureAttribute	org.eclipse.jdt.internal.core.util.SignatureAttribute	org.eclipse.jdt.core/model/org/eclipse/jdt/internal/core/util/SignatureAttribute.java	7	9	0	3	3	23.25	114.75
SimpleDocument	org.eclipse.jdt.internal.core.util.SimpleDocument	org.eclipse.jdt.core/model/org/eclipse/jdt/internal/core/util/SimpleDocument.java	0	45	0	1	1	481.25	976.25
SimpleWordSet	org.eclipse.jdt.internal.core.util.SimpleWordSet	org.eclipse.jdt.core/model/org/eclipse/jdt/internal/core/util/SimpleWordSet.java	1	6	0	1	1	0	88
SourceFileAttribute	org.eclipse.jdt.internal.core.util.SourceFileAttribute	org.eclipse.jdt.core/model/org/eclipse/jdt/internal/core/util/SourceFileAttribute.java	7	9	0	1	3	0	103
StackMapAttribute	org.eclipse.jdt.internal.core.util.StackMapAttribute	org.eclipse.jdt.core/model/org/eclipse/jdt/internal/core/util/StackMapAttribute.java	7	9	0	1	3	0	103
StackMapFrame	org.eclipse.jdt.internal.core.util.StackMapFrame	org.eclipse.jdt.core/model/org/eclipse/jdt/internal/core/util/StackMapFrame.java	6	12	0	1	2	0	130
StackMapTableAttribute	org.eclipse.jdt.internal.core.util.StackMapTableAttribute	org.eclipse.jdt.core/model/org/eclipse/jdt/internal/core/util/StackMapTableAttribute.java	7	9	0	1	3	0	103
ToStringSorter	org.eclipse.jdt.internal.core.util.ToStringSorter	org.eclipse.jdt.core/model/org/eclipse/jdt/internal/core/util/ToStringSorter.java	0	3	0	1	2	0	26.25
VerificationInfo	org.eclipse.jdt.internal.core.util.VerificationInfo	org.eclipse.jdt.core/model/org/eclipse/jdt/internal/core/util/VerificationInfo.java	6	12	0	2	3	0	117.5
WeakHashSet	org.eclipse.jdt.internal.core.util.WeakHashSet	org.eclipse.jdt.core/model/org/eclipse/jdt/internal/core/util/WeakHashSet.java	1	12	0	1	2	0	138
WeakHashSetOfCharArray	org.eclipse.jdt.internal.core.util.WeakHashSetOfCharArray	org.eclipse.jdt.core/model/org/eclipse/jdt/internal/core/util/WeakHashSetOfCharArray.java	2	14	0	0	3	7.5	331
CodeSnippetCompiler	org.eclipse.jdt.internal.eval.CodeSnippetCompiler	org.eclipse.jdt.core/eval/org/eclipse/jdt/internal/eval/CodeSnippetCompiler.java	8	4	0	1	1	0	0
CodeSnippetEnvironment	org.eclipse.jdt.internal.eval.CodeSnippetEnvironment	org.eclipse.jdt.core/eval/org/eclipse/jdt/internal/eval/CodeSnippetEnvironment.java	10	17	0	1	2	0	264.75
CodeSnippetEvaluator	org.eclipse.jdt.internal.eval.CodeSnippetEvaluator	org.eclipse.jdt.core/eval/org/eclipse/jdt/internal/eval/CodeSnippetEvaluator.java	24	31	0	0	9	13.5	276.25
CodeSnippetFieldReference	org.eclipse.jdt.internal.eval.CodeSnippetFieldReference	org.eclipse.jdt.core/eval/org/eclipse/jdt/internal/eval/CodeSnippetFieldReference.java	29	54	0	1	14	172.25	357.75
CodeSnippetParser	org.eclipse.jdt.internal.eval.CodeSnippetParser	org.eclipse.jdt.core/eval/org/eclipse/jdt/internal/eval/CodeSnippetParser.java	42	111	0	1	22	459	948.5
CodeSnippetSkeleton	org.eclipse.jdt.internal.eval.CodeSnippetSkeleton	org.eclipse.jdt.core/eval/org/eclipse/jdt/internal/eval/CodeSnippetSkeleton.java	10	25	0	1	2	50.25	223.75
CodeSnippetSuperReference	org.eclipse.jdt.internal.eval.CodeSnippetSuperReference	org.eclipse.jdt.core/eval/org/eclipse/jdt/internal/eval/CodeSnippetSuperReference.java	8	11	0	1	2	0	534.5
CodeSnippetThisReference	org.eclipse.jdt.internal.eval.CodeSnippetThisReference	org.eclipse.jdt.core/eval/org/eclipse/jdt/internal/eval/CodeSnippetThisReference.java	17	22	0	1	5	1.25	341.5
CodeSnippetToCuMapper	org.eclipse.jdt.internal.eval.CodeSnippetToCuMapper	org.eclipse.jdt.core/eval/org/eclipse/jdt/internal/eval/CodeSnippetToCuMapper.java	4	7	0	2	2	86.5	207
CodeSnippetTypeDeclaration	org.eclipse.jdt.internal.eval.CodeSnippetTypeDeclaration	org.eclipse.jdt.core/eval/org/eclipse/jdt/internal/eval/CodeSnippetTypeDeclaration.java	11	18	0	1	7	0	350.5
EvaluationContext	org.eclipse.jdt.internal.eval.EvaluationContext	org.eclipse.jdt.core/eval/org/eclipse/jdt/internal/eval/EvaluationContext.java	37	53	0	4	16	16	302
EvaluationResult	org.eclipse.jdt.internal.eval.EvaluationResult	org.eclipse.jdt.core/eval/org/eclipse/jdt/internal/eval/EvaluationResult.java	2	16	0	3	5	101.25	367
Evaluator	org.eclipse.jdt.internal.eval.Evaluator	org.eclipse.jdt.core/eval/org/eclipse/jdt/internal/eval/Evaluator.java	14	12	0	3	5	128.5	125.75
GlobalVariable	org.eclipse.jdt.internal.eval.GlobalVariable	org.eclipse.jdt.core/eval/org/eclipse/jdt/internal/eval/GlobalVariable.java	0	5	0	3	1	290.75	0
InstallException	org.eclipse.jdt.internal.eval.InstallException	org.eclipse.jdt.core/eval/org/eclipse/jdt/internal/eval/InstallException.java	0	2	0	0	0	73.25	0
VariablesEvaluator	org.eclipse.jdt.internal.eval.VariablesEvaluator	org.eclipse.jdt.core/eval/org/eclipse/jdt/internal/eval/VariablesEvaluator.java	19	28	0	1	9	13.5	334
VariablesInfo	org.eclipse.jdt.internal.eval.VariablesInfo	org.eclipse.jdt.core/eval/org/eclipse/jdt/internal/eval/VariablesInfo.java	3	4	0	2	1	0	6.5
AbortFormatting	org.eclipse.jdt.internal.formatter.AbortFormatting	org.eclipse.jdt.core/formatter/org/eclipse/jdt/internal/formatter/AbortFormatting.java	0	2	0	1	1	0	0
BinaryExpressionFragmentBuilder	org.eclipse.jdt.internal.formatter.BinaryExpressionFragmentBuilder	org.eclipse.jdt.core/formatter/org/eclipse/jdt/internal/formatter/BinaryExpressionFragmentBuilder.java	47	51	0	1	1	421.75	386.5
CascadingMethodInvocationFragmentBuilder	org.eclipse.jdt.internal.formatter.CascadingMethodInvocationFragmentBuilder	org.eclipse.jdt.core/formatter/org/eclipse/jdt/internal/formatter/CascadingMethodInvocationFragmentBuilder.java	5	5	0	1	0	0	128.75
DefaultCodeFormatter	org.eclipse.jdt.internal.formatter.DefaultCodeFormatter	org.eclipse.jdt.core/formatter/org/eclipse/jdt/internal/formatter/DefaultCodeFormatter.java	21	49	0	2	10	179.25	488.5
FormatJavadoc	org.eclipse.jdt.internal.formatter.FormatJavadoc	org.eclipse.jdt.core/formatter/org/eclipse/jdt/internal/formatter/FormatJavadoc.java	2	6	0	2	2	0	31
FormatJavadocBlock	org.eclipse.jdt.internal.formatter.FormatJavadocBlock	org.eclipse.jdt.core/formatter/org/eclipse/jdt/internal/formatter/FormatJavadocBlock.java	5	34	0	4	4	132.25	371.25
FormatJavadocNode	org.eclipse.jdt.internal.formatter.FormatJavadocNode	org.eclipse.jdt.core/formatter/org/eclipse/jdt/internal/formatter/FormatJavadocNode.java	1	10	0	5	0	211.75	38
FormatJavadocReference	org.eclipse.jdt.internal.formatter.FormatJavadocReference	org.eclipse.jdt.core/formatter/org/eclipse/jdt/internal/formatter/FormatJavadocReference.java	1	6	0	2	1	0	5.25
FormatJavadocText	org.eclipse.jdt.internal.formatter.FormatJavadocText	org.eclipse.jdt.core/formatter/org/eclipse/jdt/internal/formatter/FormatJavadocText.java	3	23	0	3	4	38.5	166.75
Location	org.eclipse.jdt.internal.formatter.Location	org.eclipse.jdt.core/formatter/org/eclipse/jdt/internal/formatter/Location.java	2	3	0	1	1	0	6.5
OptimizedReplaceEdit	org.eclipse.jdt.internal.formatter.OptimizedReplaceEdit	org.eclipse.jdt.core/formatter/org/eclipse/jdt/internal/formatter/OptimizedReplaceEdit.java	0	2	0	1	0	0	0
Alignment	org.eclipse.jdt.internal.formatter.align.Alignment	org.eclipse.jdt.core/formatter/org/eclipse/jdt/internal/formatter/align/Alignment.java	3	16	0	2	5	0	191.75
AlignmentException	org.eclipse.jdt.internal.formatter.align.AlignmentException	org.eclipse.jdt.core/formatter/org/eclipse/jdt/internal/formatter/align/AlignmentException.java	0	3	0	0	1	0	0
CommentFormatterUtil	org.eclipse.jdt.internal.formatter.comment.CommentFormatterUtil	org.eclipse.jdt.core/formatter/org/eclipse/jdt/internal/formatter/comment/CommentFormatterUtil.java	3	7	0	2	1	0	26
CommentLine	org.eclipse.jdt.internal.formatter.comment.CommentLine	org.eclipse.jdt.core/formatter/org/eclipse/jdt/internal/formatter/comment/CommentLine.java	4	31	0	6	5	28977.5	481
CommentRange	org.eclipse.jdt.internal.formatter.comment.CommentRange	org.eclipse.jdt.core/formatter/org/eclipse/jdt/internal/formatter/comment/CommentRange.java	3	15	0	5	1	2052.5	46.75
CommentRegion	org.eclipse.jdt.internal.formatter.comment.CommentRegion	org.eclipse.jdt.core/formatter/org/eclipse/jdt/internal/formatter/comment/CommentRegion.java	11	45	0	6	7	1181	421.5
HTMLEntity2JavaReader	org.eclipse.jdt.internal.formatter.comment.HTMLEntity2JavaReader	org.eclipse.jdt.core/formatter/org/eclipse/jdt/internal/formatter/comment/HTMLEntity2JavaReader.java	2	8	0	2	5	64.5	162.75
Java2HTMLEntityReader	org.eclipse.jdt.internal.formatter.comment.Java2HTMLEntityReader	org.eclipse.jdt.core/formatter/org/eclipse/jdt/internal/formatter/comment/Java2HTMLEntityReader.java	2	6	0	2	3	48.5	18.5
JavaDocLine	org.eclipse.jdt.internal.formatter.comment.JavaDocLine	org.eclipse.jdt.core/formatter/org/eclipse/jdt/internal/formatter/comment/JavaDocLine.java	4	9	0	1	2	0	65
JavaDocRegion	org.eclipse.jdt.internal.formatter.comment.JavaDocRegion	org.eclipse.jdt.core/formatter/org/eclipse/jdt/internal/formatter/comment/JavaDocRegion.java	15	36	0	1	12	0	650.25
MultiCommentLine	org.eclipse.jdt.internal.formatter.comment.MultiCommentLine	org.eclipse.jdt.core/formatter/org/eclipse/jdt/internal/formatter/comment/MultiCommentLine.java	9	34	0	1	6	0	318.5
MultiCommentRegion	org.eclipse.jdt.internal.formatter.comment.MultiCommentRegion	org.eclipse.jdt.core/formatter/org/eclipse/jdt/internal/formatter/comment/MultiCommentRegion.java	8	28	0	3	4	50.75	890.5
SingleCommentLine	org.eclipse.jdt.internal.formatter.comment.SingleCommentLine	org.eclipse.jdt.core/formatter/org/eclipse/jdt/internal/formatter/comment/SingleCommentLine.java	3	17	0	1	3	0	170.25
SubstitutionTextReader	org.eclipse.jdt.internal.formatter.comment.SubstitutionTextReader	org.eclipse.jdt.core/formatter/org/eclipse/jdt/internal/formatter/comment/SubstitutionTextReader.java	1	13	0	2	3	48.25	114.25
CodeFormatter	org.eclipse.jdt.internal.formatter.old.CodeFormatter	org.eclipse.jdt.core/formatter/org/eclipse/jdt/internal/formatter/old/CodeFormatter.java	7	8	0	1	5	0	259.5
