# Supplementary material for: Vovel metrics—novel coupling metrics for improved software fault prediction
Source: PeerJ Comput Sci. 2021 Jun 10;7:e590. doi: 10.7717/peerj-cs.590 (PMC8205299; doi:10.7717/peerj-cs.590)
Supplement: Supplemental Information 4 [file peerj-cs-07-590-s004.csv]

	CBOs	RFCs	StrengthIns	StrengthOuts	Labels	FanIns	FanOuts	VovelFiles	FaultFiles
0	1	2	9	0	0.0	0.0	1.0	0 /Volumes/DriveB/Datasets/Datasets/BugPredictio... 1 /Volumes/DriveB/Datasets/Datasets/BugPredictio... 2 /Volumes/DriveB/Datasets/Datasets/BugPredictio... 3 /Volumes/DriveB/Datasets/Datasets/BugPredictio... 4 /Volumes/DriveB/Datasets/Datasets/BugPredictio... ... 521 /Volumes/DriveB/Datasets/Datasets/BugPredictio... 522 /Volumes/DriveB/Datasets/Datasets/BugPredictio... 523 /Volumes/DriveB/Dataset…	src/org.eclipse.equinox.launcher/src/org/eclipse/core/launcher/Main.java
1	0	15	115	63	0.0	2.0	2.0	0 /Volumes/DriveB/Datasets/Datasets/BugPredictio... 1 /Volumes/DriveB/Datasets/Datasets/BugPredictio... 2 /Volumes/DriveB/Datasets/Datasets/BugPredictio... 3 /Volumes/DriveB/Datasets/Datasets/BugPredictio... 4 /Volumes/DriveB/Datasets/Datasets/BugPredictio... ... 521 /Volumes/DriveB/Datasets/Datasets/BugPredictio... 522 /Volumes/DriveB/Datasets/Datasets/BugPredictio... 523 /Volumes/DriveB/Dataset…	src/org.eclipse.equinox.launcher/src/org/eclipse/equinox/launcher/JNIBridge.java
2	5	76	4700	5462	1.0	3.0	37.0	0 /Volumes/DriveB/Datasets/Datasets/BugPredictio... 1 /Volumes/DriveB/Datasets/Datasets/BugPredictio... 2 /Volumes/DriveB/Datasets/Datasets/BugPredictio... 3 /Volumes/DriveB/Datasets/Datasets/BugPredictio... 4 /Volumes/DriveB/Datasets/Datasets/BugPredictio... ... 521 /Volumes/DriveB/Datasets/Datasets/BugPredictio... 522 /Volumes/DriveB/Datasets/Datasets/BugPredictio... 523 /Volumes/DriveB/Dataset…	src/org.eclipse.equinox.launcher/src/org/eclipse/equinox/launcher/Main.java
3	2	15	2	1150	1.0	0.0	16.0	0 /Volumes/DriveB/Datasets/Datasets/BugPredictio... 1 /Volumes/DriveB/Datasets/Datasets/BugPredictio... 2 /Volumes/DriveB/Datasets/Datasets/BugPredictio... 3 /Volumes/DriveB/Datasets/Datasets/BugPredictio... 4 /Volumes/DriveB/Datasets/Datasets/BugPredictio... ... 521 /Volumes/DriveB/Datasets/Datasets/BugPredictio... 522 /Volumes/DriveB/Datasets/Datasets/BugPredictio... 523 /Volumes/DriveB/Dataset…	src/org.eclipse.equinox.launcher/src/org/eclipse/equinox/launcher/WebStartMain.java
4	7	32	7639	371	0.0	1.0	16.0	0 /Volumes/DriveB/Datasets/Datasets/BugPredictio... 1 /Volumes/DriveB/Datasets/Datasets/BugPredictio... 2 /Volumes/DriveB/Datasets/Datasets/BugPredictio... 3 /Volumes/DriveB/Datasets/Datasets/BugPredictio... 4 /Volumes/DriveB/Datasets/Datasets/BugPredictio... ... 521 /Volumes/DriveB/Datasets/Datasets/BugPredictio... 522 /Volumes/DriveB/Datasets/Datasets/BugPredictio... 523 /Volumes/DriveB/Dataset…	src/org.eclipse.osgi/console/src/org/eclipse/osgi/framework/internal/core/FrameworkCommandInterpreter.java
5	36	162	24	6557	1.0	1.0	45.0	0 /Volumes/DriveB/Datasets/Datasets/BugPredictio... 1 /Volumes/DriveB/Datasets/Datasets/BugPredictio... 2 /Volumes/DriveB/Datasets/Datasets/BugPredictio... 3 /Volumes/DriveB/Datasets/Datasets/BugPredictio... 4 /Volumes/DriveB/Datasets/Datasets/BugPredictio... ... 521 /Volumes/DriveB/Datasets/Datasets/BugPredictio... 522 /Volumes/DriveB/Datasets/Datasets/BugPredictio... 523 /Volumes/DriveB/Dataset…	src/org.eclipse.osgi/console/src/org/eclipse/osgi/framework/internal/core/FrameworkCommandProvider.java
6	13	38	148	276	1.0	2.0	21.0	0 /Volumes/DriveB/Datasets/Datasets/BugPredictio... 1 /Volumes/DriveB/Datasets/Datasets/BugPredictio... 2 /Volumes/DriveB/Datasets/Datasets/BugPredictio... 3 /Volumes/DriveB/Datasets/Datasets/BugPredictio... 4 /Volumes/DriveB/Datasets/Datasets/BugPredictio... ... 521 /Volumes/DriveB/Datasets/Datasets/BugPredictio... 522 /Volumes/DriveB/Datasets/Datasets/BugPredictio... 523 /Volumes/DriveB/Dataset…	src/org.eclipse.osgi/console/src/org/eclipse/osgi/framework/internal/core/FrameworkConsole.java
7	2	11	3741	0				0 /Volumes/DriveB/Datasets/Datasets/BugPredictio... 1 /Volumes/DriveB/Datasets/Datasets/BugPredictio... 2 /Volumes/DriveB/Datasets/Datasets/BugPredictio... 3 /Volumes/DriveB/Datasets/Datasets/BugPredictio... 4 /Volumes/DriveB/Datasets/Datasets/BugPredictio... ... 521 /Volumes/DriveB/Datasets/Datasets/BugPredictio... 522 /Volumes/DriveB/Datasets/Datasets/BugPredictio... 523 /Volumes/DriveB/Dataset…	src/org.eclipse.osgi/core/adaptor/org/eclipse/osgi/framework/adaptor/BundleClassLoader.java
8	6	26	9090	0				0 /Volumes/DriveB/Datasets/Datasets/BugPredictio... 1 /Volumes/DriveB/Datasets/Datasets/BugPredictio... 2 /Volumes/DriveB/Datasets/Datasets/BugPredictio... 3 /Volumes/DriveB/Datasets/Datasets/BugPredictio... 4 /Volumes/DriveB/Datasets/Datasets/BugPredictio... ... 521 /Volumes/DriveB/Datasets/Datasets/BugPredictio... 522 /Volumes/DriveB/Datasets/Datasets/BugPredictio... 523 /Volumes/DriveB/Dataset…	src/org.eclipse.osgi/core/adaptor/org/eclipse/osgi/framework/adaptor/BundleData.java
9	2	3	130	0				0 /Volumes/DriveB/Datasets/Datasets/BugPredictio... 1 /Volumes/DriveB/Datasets/Datasets/BugPredictio... 2 /Volumes/DriveB/Datasets/Datasets/BugPredictio... 3 /Volumes/DriveB/Datasets/Datasets/BugPredictio... 4 /Volumes/DriveB/Datasets/Datasets/BugPredictio... ... 521 /Volumes/DriveB/Datasets/Datasets/BugPredictio... 522 /Volumes/DriveB/Datasets/Datasets/BugPredictio... 523 /Volumes/DriveB/Dataset…	src/org.eclipse.osgi/core/adaptor/org/eclipse/osgi/framework/adaptor/BundleOperation.java
10	1	1	69	0				0 /Volumes/DriveB/Datasets/Datasets/BugPredictio... 1 /Volumes/DriveB/Datasets/Datasets/BugPredictio... 2 /Volumes/DriveB/Datasets/Datasets/BugPredictio... 3 /Volumes/DriveB/Datasets/Datasets/BugPredictio... 4 /Volumes/DriveB/Datasets/Datasets/BugPredictio... ... 521 /Volumes/DriveB/Datasets/Datasets/BugPredictio... 522 /Volumes/DriveB/Datasets/Datasets/BugPredictio... 523 /Volumes/DriveB/Dataset…	src/org.eclipse.osgi/core/adaptor/org/eclipse/osgi/framework/adaptor/BundleWatcher.java
11	0	4	280	0				0 /Volumes/DriveB/Datasets/Datasets/BugPredictio... 1 /Volumes/DriveB/Datasets/Datasets/BugPredictio... 2 /Volumes/DriveB/Datasets/Datasets/BugPredictio... 3 /Volumes/DriveB/Datasets/Datasets/BugPredictio... 4 /Volumes/DriveB/Datasets/Datasets/BugPredictio... ... 521 /Volumes/DriveB/Datasets/Datasets/BugPredictio... 522 /Volumes/DriveB/Datasets/Datasets/BugPredictio... 523 /Volumes/DriveB/Dataset…	src/org.eclipse.osgi/core/adaptor/org/eclipse/osgi/framework/adaptor/ClassLoaderDelegate.java
12	2	8	287	0				0 /Volumes/DriveB/Datasets/Datasets/BugPredictio... 1 /Volumes/DriveB/Datasets/Datasets/BugPredictio... 2 /Volumes/DriveB/Datasets/Datasets/BugPredictio... 3 /Volumes/DriveB/Datasets/Datasets/BugPredictio... 4 /Volumes/DriveB/Datasets/Datasets/BugPredictio... ... 521 /Volumes/DriveB/Datasets/Datasets/BugPredictio... 522 /Volumes/DriveB/Datasets/Datasets/BugPredictio... 523 /Volumes/DriveB/Dataset…	src/org.eclipse.osgi/core/adaptor/org/eclipse/osgi/framework/adaptor/ClassLoaderDelegateHook.java
13	1	1	621	0				0 /Volumes/DriveB/Datasets/Datasets/BugPredictio... 1 /Volumes/DriveB/Datasets/Datasets/BugPredictio... 2 /Volumes/DriveB/Datasets/Datasets/BugPredictio... 3 /Volumes/DriveB/Datasets/Datasets/BugPredictio... 4 /Volumes/DriveB/Datasets/Datasets/BugPredictio... ... 521 /Volumes/DriveB/Datasets/Datasets/BugPredictio... 522 /Volumes/DriveB/Datasets/Datasets/BugPredictio... 523 /Volumes/DriveB/Dataset…	src/org.eclipse.osgi/core/adaptor/org/eclipse/osgi/framework/adaptor/EventPublisher.java
14	0	12	5816	30	0.0	4.0	3.0	0 /Volumes/DriveB/Datasets/Datasets/BugPredictio... 1 /Volumes/DriveB/Datasets/Datasets/BugPredictio... 2 /Volumes/DriveB/Datasets/Datasets/BugPredictio... 3 /Volumes/DriveB/Datasets/Datasets/BugPredictio... 4 /Volumes/DriveB/Datasets/Datasets/BugPredictio... ... 521 /Volumes/DriveB/Datasets/Datasets/BugPredictio... 522 /Volumes/DriveB/Datasets/Datasets/BugPredictio... 523 /Volumes/DriveB/Dataset…	src/org.eclipse.osgi/core/adaptor/org/eclipse/osgi/framework/adaptor/FilePath.java
15	11	25	5351	0				0 /Volumes/DriveB/Datasets/Datasets/BugPredictio... 1 /Volumes/DriveB/Datasets/Datasets/BugPredictio... 2 /Volumes/DriveB/Datasets/Datasets/BugPredictio... 3 /Volumes/DriveB/Datasets/Datasets/BugPredictio... 4 /Volumes/DriveB/Datasets/Datasets/BugPredictio... ... 521 /Volumes/DriveB/Datasets/Datasets/BugPredictio... 522 /Volumes/DriveB/Datasets/Datasets/BugPredictio... 523 /Volumes/DriveB/Dataset…	src/org.eclipse.osgi/core/adaptor/org/eclipse/osgi/framework/adaptor/FrameworkAdaptor.java
16	0	5	280	0				0 /Volumes/DriveB/Datasets/Datasets/BugPredictio... 1 /Volumes/DriveB/Datasets/Datasets/BugPredictio... 2 /Volumes/DriveB/Datasets/Datasets/BugPredictio... 3 /Volumes/DriveB/Datasets/Datasets/BugPredictio... 4 /Volumes/DriveB/Datasets/Datasets/BugPredictio... ... 521 /Volumes/DriveB/Datasets/Datasets/BugPredictio... 522 /Volumes/DriveB/Datasets/Datasets/BugPredictio... 523 /Volumes/DriveB/Dataset…	src/org.eclipse.osgi/core/adaptor/org/eclipse/osgi/framework/adaptor/PermissionStorage.java
17	4	5	121	0				0 /Volumes/DriveB/Datasets/Datasets/BugPredictio... 1 /Volumes/DriveB/Datasets/Datasets/BugPredictio... 2 /Volumes/DriveB/Datasets/Datasets/BugPredictio... 3 /Volumes/DriveB/Datasets/Datasets/BugPredictio... 4 /Volumes/DriveB/Datasets/Datasets/BugPredictio... ... 521 /Volumes/DriveB/Datasets/Datasets/BugPredictio... 522 /Volumes/DriveB/Datasets/Datasets/BugPredictio... 523 /Volumes/DriveB/Dataset…	src/org.eclipse.osgi/core/adaptor/org/eclipse/osgi/framework/adaptor/ServiceRegistry.java
18	0	2	50	0				0 /Volumes/DriveB/Datasets/Datasets/BugPredictio... 1 /Volumes/DriveB/Datasets/Datasets/BugPredictio... 2 /Volumes/DriveB/Datasets/Datasets/BugPredictio... 3 /Volumes/DriveB/Datasets/Datasets/BugPredictio... 4 /Volumes/DriveB/Datasets/Datasets/BugPredictio... ... 521 /Volumes/DriveB/Datasets/Datasets/BugPredictio... 522 /Volumes/DriveB/Datasets/Datasets/BugPredictio... 523 /Volumes/DriveB/Dataset…	src/org.eclipse.osgi/core/adaptor/org/eclipse/osgi/framework/adaptor/StatusException.java
19	5	28	57776	117	1.0	6.0	5.0	0 /Volumes/DriveB/Datasets/Datasets/BugPredictio... 1 /Volumes/DriveB/Datasets/Datasets/BugPredictio... 2 /Volumes/DriveB/Datasets/Datasets/BugPredictio... 3 /Volumes/DriveB/Datasets/Datasets/BugPredictio... 4 /Volumes/DriveB/Datasets/Datasets/BugPredictio... ... 521 /Volumes/DriveB/Datasets/Datasets/BugPredictio... 522 /Volumes/DriveB/Datasets/Datasets/BugPredictio... 523 /Volumes/DriveB/Dataset…	src/org.eclipse.osgi/core/adaptor/org/eclipse/osgi/framework/util/Headers.java
20	0	3	481	0				0 /Volumes/DriveB/Datasets/Datasets/BugPredictio... 1 /Volumes/DriveB/Datasets/Datasets/BugPredictio... 2 /Volumes/DriveB/Datasets/Datasets/BugPredictio... 3 /Volumes/DriveB/Datasets/Datasets/BugPredictio... 4 /Volumes/DriveB/Datasets/Datasets/BugPredictio... ... 521 /Volumes/DriveB/Datasets/Datasets/BugPredictio... 522 /Volumes/DriveB/Datasets/Datasets/BugPredictio... 523 /Volumes/DriveB/Dataset…	src/org.eclipse.osgi/core/adaptor/org/eclipse/osgi/framework/util/KeyedElement.java
21	2	30	13744	205	0.0	7.0	6.0	0 /Volumes/DriveB/Datasets/Datasets/BugPredictio... 1 /Volumes/DriveB/Datasets/Datasets/BugPredictio... 2 /Volumes/DriveB/Datasets/Datasets/BugPredictio... 3 /Volumes/DriveB/Datasets/Datasets/BugPredictio... 4 /Volumes/DriveB/Datasets/Datasets/BugPredictio... ... 521 /Volumes/DriveB/Datasets/Datasets/BugPredictio... 522 /Volumes/DriveB/Datasets/Datasets/BugPredictio... 523 /Volumes/DriveB/Dataset…	src/org.eclipse.osgi/core/adaptor/org/eclipse/osgi/framework/util/KeyedHashSet.java
22	2	3	11077	0				0 /Volumes/DriveB/Datasets/Datasets/BugPredictio... 1 /Volumes/DriveB/Datasets/Datasets/BugPredictio... 2 /Volumes/DriveB/Datasets/Datasets/BugPredictio... 3 /Volumes/DriveB/Datasets/Datasets/BugPredictio... 4 /Volumes/DriveB/Datasets/Datasets/BugPredictio... ... 521 /Volumes/DriveB/Datasets/Datasets/BugPredictio... 522 /Volumes/DriveB/Datasets/Datasets/BugPredictio... 523 /Volumes/DriveB/Dataset…	src/org.eclipse.osgi/core/adaptor/org/eclipse/osgi/service/resolver/BaseDescription.java
23	1	3	7105	0				0 /Volumes/DriveB/Datasets/Datasets/BugPredictio... 1 /Volumes/DriveB/Datasets/Datasets/BugPredictio... 2 /Volumes/DriveB/Datasets/Datasets/BugPredictio... 3 /Volumes/DriveB/Datasets/Datasets/BugPredictio... 4 /Volumes/DriveB/Datasets/Datasets/BugPredictio... ... 521 /Volumes/DriveB/Datasets/Datasets/BugPredictio... 522 /Volumes/DriveB/Datasets/Datasets/BugPredictio... 523 /Volumes/DriveB/Dataset…	src/org.eclipse.osgi/core/adaptor/org/eclipse/osgi/service/resolver/BundleDelta.java
24	9	28	9707	0				0 /Volumes/DriveB/Datasets/Datasets/BugPredictio... 1 /Volumes/DriveB/Datasets/Datasets/BugPredictio... 2 /Volumes/DriveB/Datasets/Datasets/BugPredictio... 3 /Volumes/DriveB/Datasets/Datasets/BugPredictio... 4 /Volumes/DriveB/Datasets/Datasets/BugPredictio... ... 521 /Volumes/DriveB/Datasets/Datasets/BugPredictio... 522 /Volumes/DriveB/Datasets/Datasets/BugPredictio... 523 /Volumes/DriveB/Dataset…	src/org.eclipse.osgi/core/adaptor/org/eclipse/osgi/service/resolver/BundleDescription.java
25	1	2	528	0				0 /Volumes/DriveB/Datasets/Datasets/BugPredictio... 1 /Volumes/DriveB/Datasets/Datasets/BugPredictio... 2 /Volumes/DriveB/Datasets/Datasets/BugPredictio... 3 /Volumes/DriveB/Datasets/Datasets/BugPredictio... 4 /Volumes/DriveB/Datasets/Datasets/BugPredictio... ... 521 /Volumes/DriveB/Datasets/Datasets/BugPredictio... 522 /Volumes/DriveB/Datasets/Datasets/BugPredictio... 523 /Volumes/DriveB/Dataset…	src/org.eclipse.osgi/core/adaptor/org/eclipse/osgi/service/resolver/BundleSpecification.java
26	1	5	11818	15	1.0	9.0	2.0	0 /Volumes/DriveB/Datasets/Datasets/BugPredictio... 1 /Volumes/DriveB/Datasets/Datasets/BugPredictio... 2 /Volumes/DriveB/Datasets/Datasets/BugPredictio... 3 /Volumes/DriveB/Datasets/Datasets/BugPredictio... 4 /Volumes/DriveB/Datasets/Datasets/BugPredictio... ... 521 /Volumes/DriveB/Datasets/Datasets/BugPredictio... 522 /Volumes/DriveB/Datasets/Datasets/BugPredictio... 523 /Volumes/DriveB/Dataset…	src/org.eclipse.osgi/core/adaptor/org/eclipse/osgi/service/resolver/DisabledInfo.java
27	2	5	3485	0				0 /Volumes/DriveB/Datasets/Datasets/BugPredictio... 1 /Volumes/DriveB/Datasets/Datasets/BugPredictio... 2 /Volumes/DriveB/Datasets/Datasets/BugPredictio... 3 /Volumes/DriveB/Datasets/Datasets/BugPredictio... 4 /Volumes/DriveB/Datasets/Datasets/BugPredictio... ... 521 /Volumes/DriveB/Datasets/Datasets/BugPredictio... 522 /Volumes/DriveB/Datasets/Datasets/BugPredictio... 523 /Volumes/DriveB/Dataset…	src/org.eclipse.osgi/core/adaptor/org/eclipse/osgi/service/resolver/ExportPackageDescription.java
28	1	2	0	0				0 /Volumes/DriveB/Datasets/Datasets/BugPredictio... 1 /Volumes/DriveB/Datasets/Datasets/BugPredictio... 2 /Volumes/DriveB/Datasets/Datasets/BugPredictio... 3 /Volumes/DriveB/Datasets/Datasets/BugPredictio... 4 /Volumes/DriveB/Datasets/Datasets/BugPredictio... ... 521 /Volumes/DriveB/Datasets/Datasets/BugPredictio... 522 /Volumes/DriveB/Datasets/Datasets/BugPredictio... 523 /Volumes/DriveB/Dataset…	src/org.eclipse.osgi/core/adaptor/org/eclipse/osgi/service/resolver/GenericDescription.java
29	2	4	485	0				0 /Volumes/DriveB/Datasets/Datasets/BugPredictio... 1 /Volumes/DriveB/Datasets/Datasets/BugPredictio... 2 /Volumes/DriveB/Datasets/Datasets/BugPredictio... 3 /Volumes/DriveB/Datasets/Datasets/BugPredictio... 4 /Volumes/DriveB/Datasets/Datasets/BugPredictio... ... 521 /Volumes/DriveB/Datasets/Datasets/BugPredictio... 522 /Volumes/DriveB/Datasets/Datasets/BugPredictio... 523 /Volumes/DriveB/Dataset…	src/org.eclipse.osgi/core/adaptor/org/eclipse/osgi/service/resolver/GenericSpecification.java
30	2	2	435	0				0 /Volumes/DriveB/Datasets/Datasets/BugPredictio... 1 /Volumes/DriveB/Datasets/Datasets/BugPredictio... 2 /Volumes/DriveB/Datasets/Datasets/BugPredictio... 3 /Volumes/DriveB/Datasets/Datasets/BugPredictio... 4 /Volumes/DriveB/Datasets/Datasets/BugPredictio... ... 521 /Volumes/DriveB/Datasets/Datasets/BugPredictio... 522 /Volumes/DriveB/Datasets/Datasets/BugPredictio... 523 /Volumes/DriveB/Dataset…	src/org.eclipse.osgi/core/adaptor/org/eclipse/osgi/service/resolver/HostSpecification.java
31	2	5	329	0				0 /Volumes/DriveB/Datasets/Datasets/BugPredictio... 1 /Volumes/DriveB/Datasets/Datasets/BugPredictio... 2 /Volumes/DriveB/Datasets/Datasets/BugPredictio... 3 /Volumes/DriveB/Datasets/Datasets/BugPredictio... 4 /Volumes/DriveB/Datasets/Datasets/BugPredictio... ... 521 /Volumes/DriveB/Datasets/Datasets/BugPredictio... 522 /Volumes/DriveB/Datasets/Datasets/BugPredictio... 523 /Volumes/DriveB/Dataset…	src/org.eclipse.osgi/core/adaptor/org/eclipse/osgi/service/resolver/ImportPackageSpecification.java
32	3	8	887	0				0 /Volumes/DriveB/Datasets/Datasets/BugPredictio... 1 /Volumes/DriveB/Datasets/Datasets/BugPredictio... 2 /Volumes/DriveB/Datasets/Datasets/BugPredictio... 3 /Volumes/DriveB/Datasets/Datasets/BugPredictio... 4 /Volumes/DriveB/Datasets/Datasets/BugPredictio... ... 521 /Volumes/DriveB/Datasets/Datasets/BugPredictio... 522 /Volumes/DriveB/Datasets/Datasets/BugPredictio... 523 /Volumes/DriveB/Dataset…	src/org.eclipse.osgi/core/adaptor/org/eclipse/osgi/service/resolver/NativeCodeDescription.java
33	2	2	497	0				0 /Volumes/DriveB/Datasets/Datasets/BugPredictio... 1 /Volumes/DriveB/Datasets/Datasets/BugPredictio... 2 /Volumes/DriveB/Datasets/Datasets/BugPredictio... 3 /Volumes/DriveB/Datasets/Datasets/BugPredictio... 4 /Volumes/DriveB/Datasets/Datasets/BugPredictio... ... 521 /Volumes/DriveB/Datasets/Datasets/BugPredictio... 522 /Volumes/DriveB/Datasets/Datasets/BugPredictio... 523 /Volumes/DriveB/Dataset…	src/org.eclipse.osgi/core/adaptor/org/eclipse/osgi/service/resolver/NativeCodeSpecification.java
34	6	8	2873	0				0 /Volumes/DriveB/Datasets/Datasets/BugPredictio... 1 /Volumes/DriveB/Datasets/Datasets/BugPredictio... 2 /Volumes/DriveB/Datasets/Datasets/BugPredictio... 3 /Volumes/DriveB/Datasets/Datasets/BugPredictio... 4 /Volumes/DriveB/Datasets/Datasets/BugPredictio... ... 521 /Volumes/DriveB/Datasets/Datasets/BugPredictio... 522 /Volumes/DriveB/Datasets/Datasets/BugPredictio... 523 /Volumes/DriveB/Dataset…	src/org.eclipse.osgi/core/adaptor/org/eclipse/osgi/service/resolver/PlatformAdmin.java
35	3	10	330	0				0 /Volumes/DriveB/Datasets/Datasets/BugPredictio... 1 /Volumes/DriveB/Datasets/Datasets/BugPredictio... 2 /Volumes/DriveB/Datasets/Datasets/BugPredictio... 3 /Volumes/DriveB/Datasets/Datasets/BugPredictio... 4 /Volumes/DriveB/Datasets/Datasets/BugPredictio... ... 521 /Volumes/DriveB/Datasets/Datasets/BugPredictio... 522 /Volumes/DriveB/Datasets/Datasets/BugPredictio... 523 /Volumes/DriveB/Dataset…	src/org.eclipse.osgi/core/adaptor/org/eclipse/osgi/service/resolver/Resolver.java
36	2	4	133	0				0 /Volumes/DriveB/Datasets/Datasets/BugPredictio... 1 /Volumes/DriveB/Datasets/Datasets/BugPredictio... 2 /Volumes/DriveB/Datasets/Datasets/BugPredictio... 3 /Volumes/DriveB/Datasets/Datasets/BugPredictio... 4 /Volumes/DriveB/Datasets/Datasets/BugPredictio... ... 521 /Volumes/DriveB/Datasets/Datasets/BugPredictio... 522 /Volumes/DriveB/Datasets/Datasets/BugPredictio... 523 /Volumes/DriveB/Dataset…	src/org.eclipse.osgi/core/adaptor/org/eclipse/osgi/service/resolver/ResolverError.java
37	13	44	8284	0				0 /Volumes/DriveB/Datasets/Datasets/BugPredictio... 1 /Volumes/DriveB/Datasets/Datasets/BugPredictio... 2 /Volumes/DriveB/Datasets/Datasets/BugPredictio... 3 /Volumes/DriveB/Datasets/Datasets/BugPredictio... 4 /Volumes/DriveB/Datasets/Datasets/BugPredictio... ... 521 /Volumes/DriveB/Datasets/Datasets/BugPredictio... 522 /Volumes/DriveB/Datasets/Datasets/BugPredictio... 523 /Volumes/DriveB/Dataset…	src/org.eclipse.osgi/core/adaptor/org/eclipse/osgi/service/resolver/State.java
38	2	3	42	0				0 /Volumes/DriveB/Datasets/Datasets/BugPredictio... 1 /Volumes/DriveB/Datasets/Datasets/BugPredictio... 2 /Volumes/DriveB/Datasets/Datasets/BugPredictio... 3 /Volumes/DriveB/Datasets/Datasets/BugPredictio... 4 /Volumes/DriveB/Datasets/Datasets/BugPredictio... ... 521 /Volumes/DriveB/Datasets/Datasets/BugPredictio... 522 /Volumes/DriveB/Datasets/Datasets/BugPredictio... 523 /Volumes/DriveB/Dataset…	src/org.eclipse.osgi/core/adaptor/org/eclipse/osgi/service/resolver/StateDelta.java
39	6	11	446	0				0 /Volumes/DriveB/Datasets/Datasets/BugPredictio... 1 /Volumes/DriveB/Datasets/Datasets/BugPredictio... 2 /Volumes/DriveB/Datasets/Datasets/BugPredictio... 3 /Volumes/DriveB/Datasets/Datasets/BugPredictio... 4 /Volumes/DriveB/Datasets/Datasets/BugPredictio... ... 521 /Volumes/DriveB/Datasets/Datasets/BugPredictio... 522 /Volumes/DriveB/Datasets/Datasets/BugPredictio... 523 /Volumes/DriveB/Dataset…	src/org.eclipse.osgi/core/adaptor/org/eclipse/osgi/service/resolver/StateHelper.java
40	14	28	7111	0				0 /Volumes/DriveB/Datasets/Datasets/BugPredictio... 1 /Volumes/DriveB/Datasets/Datasets/BugPredictio... 2 /Volumes/DriveB/Datasets/Datasets/BugPredictio... 3 /Volumes/DriveB/Datasets/Datasets/BugPredictio... 4 /Volumes/DriveB/Datasets/Datasets/BugPredictio... ... 521 /Volumes/DriveB/Datasets/Datasets/BugPredictio... 522 /Volumes/DriveB/Datasets/Datasets/BugPredictio... 523 /Volumes/DriveB/Dataset…	src/org.eclipse.osgi/core/adaptor/org/eclipse/osgi/service/resolver/StateObjectFactory.java
41	3	6	755	0				0 /Volumes/DriveB/Datasets/Datasets/BugPredictio... 1 /Volumes/DriveB/Datasets/Datasets/BugPredictio... 2 /Volumes/DriveB/Datasets/Datasets/BugPredictio... 3 /Volumes/DriveB/Datasets/Datasets/BugPredictio... 4 /Volumes/DriveB/Datasets/Datasets/BugPredictio... ... 521 /Volumes/DriveB/Datasets/Datasets/BugPredictio... 522 /Volumes/DriveB/Datasets/Datasets/BugPredictio... 523 /Volumes/DriveB/Dataset…	src/org.eclipse.osgi/core/adaptor/org/eclipse/osgi/service/resolver/VersionConstraint.java
42	1	13	305	121	1.0	11.0	4.0	0 /Volumes/DriveB/Datasets/Datasets/BugPredictio... 1 /Volumes/DriveB/Datasets/Datasets/BugPredictio... 2 /Volumes/DriveB/Datasets/Datasets/BugPredictio... 3 /Volumes/DriveB/Datasets/Datasets/BugPredictio... 4 /Volumes/DriveB/Datasets/Datasets/BugPredictio... ... 521 /Volumes/DriveB/Datasets/Datasets/BugPredictio... 522 /Volumes/DriveB/Datasets/Datasets/BugPredictio... 523 /Volumes/DriveB/Dataset…	src/org.eclipse.osgi/core/adaptor/org/eclipse/osgi/service/resolver/VersionRange.java
43	0	7	0	35	1.0	2.0	3.0	0 /Volumes/DriveB/Datasets/Datasets/BugPredictio... 1 /Volumes/DriveB/Datasets/Datasets/BugPredictio... 2 /Volumes/DriveB/Datasets/Datasets/BugPredictio... 3 /Volumes/DriveB/Datasets/Datasets/BugPredictio... 4 /Volumes/DriveB/Datasets/Datasets/BugPredictio... ... 521 /Volumes/DriveB/Datasets/Datasets/BugPredictio... 522 /Volumes/DriveB/Datasets/Datasets/BugPredictio... 523 /Volumes/DriveB/Dataset…	src/org.eclipse.osgi/core/adaptor/org/eclipse/osgi/util/TextProcessor.java
44	1	2	15	0				0 /Volumes/DriveB/Datasets/Datasets/BugPredictio... 1 /Volumes/DriveB/Datasets/Datasets/BugPredictio... 2 /Volumes/DriveB/Datasets/Datasets/BugPredictio... 3 /Volumes/DriveB/Datasets/Datasets/BugPredictio... 4 /Volumes/DriveB/Datasets/Datasets/BugPredictio... ... 521 /Volumes/DriveB/Datasets/Datasets/BugPredictio... 522 /Volumes/DriveB/Datasets/Datasets/BugPredictio... 523 /Volumes/DriveB/Dataset…	src/org.eclipse.osgi/core/framework/org/eclipse/osgi/event/BatchBundleListener.java
45	1	8	0	0				0 /Volumes/DriveB/Datasets/Datasets/BugPredictio... 1 /Volumes/DriveB/Datasets/Datasets/BugPredictio... 2 /Volumes/DriveB/Datasets/Datasets/BugPredictio... 3 /Volumes/DriveB/Datasets/Datasets/BugPredictio... 4 /Volumes/DriveB/Datasets/Datasets/BugPredictio... ... 521 /Volumes/DriveB/Datasets/Datasets/BugPredictio... 522 /Volumes/DriveB/Datasets/Datasets/BugPredictio... 523 /Volumes/DriveB/Dataset…	src/org.eclipse.osgi/core/framework/org/eclipse/osgi/framework/console/CommandInterpreter.java
46	0	1	0	0				0 /Volumes/DriveB/Datasets/Datasets/BugPredictio... 1 /Volumes/DriveB/Datasets/Datasets/BugPredictio... 2 /Volumes/DriveB/Datasets/Datasets/BugPredictio... 3 /Volumes/DriveB/Datasets/Datasets/BugPredictio... 4 /Volumes/DriveB/Datasets/Datasets/BugPredictio... ... 521 /Volumes/DriveB/Datasets/Datasets/BugPredictio... 522 /Volumes/DriveB/Datasets/Datasets/BugPredictio... 523 /Volumes/DriveB/Dataset…	src/org.eclipse.osgi/core/framework/org/eclipse/osgi/framework/console/CommandProvider.java
47	0	1	75	0				0 /Volumes/DriveB/Datasets/Datasets/BugPredictio... 1 /Volumes/DriveB/Datasets/Datasets/BugPredictio... 2 /Volumes/DriveB/Datasets/Datasets/BugPredictio... 3 /Volumes/DriveB/Datasets/Datasets/BugPredictio... 4 /Volumes/DriveB/Datasets/Datasets/BugPredictio... ... 521 /Volumes/DriveB/Datasets/Datasets/BugPredictio... 522 /Volumes/DriveB/Datasets/Datasets/BugPredictio... 523 /Volumes/DriveB/Dataset…	src/org.eclipse.osgi/core/framework/org/eclipse/osgi/framework/eventmgr/EventDispatcher.java
48	1	8	156	0				0 /Volumes/DriveB/Datasets/Datasets/BugPredictio... 1 /Volumes/DriveB/Datasets/Datasets/BugPredictio... 2 /Volumes/DriveB/Datasets/Datasets/BugPredictio... 3 /Volumes/DriveB/Datasets/Datasets/BugPredictio... 4 /Volumes/DriveB/Datasets/Datasets/BugPredictio... ... 521 /Volumes/DriveB/Datasets/Datasets/BugPredictio... 522 /Volumes/DriveB/Datasets/Datasets/BugPredictio... 523 /Volumes/DriveB/Dataset…	src/org.eclipse.osgi/core/framework/org/eclipse/osgi/framework/eventmgr/EventListeners.java
49	3	9	49	57				0 /Volumes/DriveB/Datasets/Datasets/BugPredictio... 1 /Volumes/DriveB/Datasets/Datasets/BugPredictio... 2 /Volumes/DriveB/Datasets/Datasets/BugPredictio... 3 /Volumes/DriveB/Datasets/Datasets/BugPredictio... 4 /Volumes/DriveB/Datasets/Datasets/BugPredictio... ... 521 /Volumes/DriveB/Datasets/Datasets/BugPredictio... 522 /Volumes/DriveB/Datasets/Datasets/BugPredictio... 523 /Volumes/DriveB/Dataset…	src/org.eclipse.osgi/core/framework/org/eclipse/osgi/framework/eventmgr/EventManager.java
50	5	9	195	367				0 /Volumes/DriveB/Datasets/Datasets/BugPredictio... 1 /Volumes/DriveB/Datasets/Datasets/BugPredictio... 2 /Volumes/DriveB/Datasets/Datasets/BugPredictio... 3 /Volumes/DriveB/Datasets/Datasets/BugPredictio... 4 /Volumes/DriveB/Datasets/Datasets/BugPredictio... ... 521 /Volumes/DriveB/Datasets/Datasets/BugPredictio... 522 /Volumes/DriveB/Datasets/Datasets/BugPredictio... 523 /Volumes/DriveB/Dataset…	src/org.eclipse.osgi/core/framework/org/eclipse/osgi/framework/eventmgr/ListenerQueue.java
51	36	113	4520	1909	1.0	32.0	31.0	0 /Volumes/DriveB/Datasets/Datasets/BugPredictio... 1 /Volumes/DriveB/Datasets/Datasets/BugPredictio... 2 /Volumes/DriveB/Datasets/Datasets/BugPredictio... 3 /Volumes/DriveB/Datasets/Datasets/BugPredictio... 4 /Volumes/DriveB/Datasets/Datasets/BugPredictio... ... 521 /Volumes/DriveB/Datasets/Datasets/BugPredictio... 522 /Volumes/DriveB/Datasets/Datasets/BugPredictio... 523 /Volumes/DriveB/Dataset…	src/org.eclipse.osgi/core/framework/org/eclipse/osgi/framework/internal/core/AbstractBundle.java
52	3	7	119	374	0.0	2.0	7.0	0 /Volumes/DriveB/Datasets/Datasets/BugPredictio... 1 /Volumes/DriveB/Datasets/Datasets/BugPredictio... 2 /Volumes/DriveB/Datasets/Datasets/BugPredictio... 3 /Volumes/DriveB/Datasets/Datasets/BugPredictio... 4 /Volumes/DriveB/Datasets/Datasets/BugPredictio... ... 521 /Volumes/DriveB/Datasets/Datasets/BugPredictio... 522 /Volumes/DriveB/Datasets/Datasets/BugPredictio... 523 /Volumes/DriveB/Dataset…	src/org.eclipse.osgi/core/framework/org/eclipse/osgi/framework/internal/core/AliasMapper.java
53	4	16	272	4	0.0	2.0	5.0	0 /Volumes/DriveB/Datasets/Datasets/BugPredictio... 1 /Volumes/DriveB/Datasets/Datasets/BugPredictio... 2 /Volumes/DriveB/Datasets/Datasets/BugPredictio... 3 /Volumes/DriveB/Datasets/Datasets/BugPredictio... 4 /Volumes/DriveB/Datasets/Datasets/BugPredictio... ... 521 /Volumes/DriveB/Datasets/Datasets/BugPredictio... 522 /Volumes/DriveB/Datasets/Datasets/BugPredictio... 523 /Volumes/DriveB/Dataset…	src/org.eclipse.osgi/core/framework/org/eclipse/osgi/framework/internal/core/BundleCombinedPermissions.java
54	35	90	6438	1752	1.0	8.0	29.0	0 /Volumes/DriveB/Datasets/Datasets/BugPredictio... 1 /Volumes/DriveB/Datasets/Datasets/BugPredictio... 2 /Volumes/DriveB/Datasets/Datasets/BugPredictio... 3 /Volumes/DriveB/Datasets/Datasets/BugPredictio... 4 /Volumes/DriveB/Datasets/Datasets/BugPredictio... ... 521 /Volumes/DriveB/Datasets/Datasets/BugPredictio... 522 /Volumes/DriveB/Datasets/Datasets/BugPredictio... 523 /Volumes/DriveB/Dataset…	src/org.eclipse.osgi/core/framework/org/eclipse/osgi/framework/internal/core/BundleContextImpl.java
55	16	31	25	329	1.0	2.0	11.0	0 /Volumes/DriveB/Datasets/Datasets/BugPredictio... 1 /Volumes/DriveB/Datasets/Datasets/BugPredictio... 2 /Volumes/DriveB/Datasets/Datasets/BugPredictio... 3 /Volumes/DriveB/Datasets/Datasets/BugPredictio... 4 /Volumes/DriveB/Datasets/Datasets/BugPredictio... ... 521 /Volumes/DriveB/Datasets/Datasets/BugPredictio... 522 /Volumes/DriveB/Datasets/Datasets/BugPredictio... 523 /Volumes/DriveB/Dataset…	src/org.eclipse.osgi/core/framework/org/eclipse/osgi/framework/internal/core/BundleFragment.java
56	27	74	157	1217	1.0	10.0	22.0	0 /Volumes/DriveB/Datasets/Datasets/BugPredictio... 1 /Volumes/DriveB/Datasets/Datasets/BugPredictio... 2 /Volumes/DriveB/Datasets/Datasets/BugPredictio... 3 /Volumes/DriveB/Datasets/Datasets/BugPredictio... 4 /Volumes/DriveB/Datasets/Datasets/BugPredictio... ... 521 /Volumes/DriveB/Datasets/Datasets/BugPredictio... 522 /Volumes/DriveB/Datasets/Datasets/BugPredictio... 523 /Volumes/DriveB/Dataset…	src/org.eclipse.osgi/core/framework/org/eclipse/osgi/framework/internal/core/BundleHost.java
57	36	128	894	2847	1.0	13.0	30.0	0 /Volumes/DriveB/Datasets/Datasets/BugPredictio... 1 /Volumes/DriveB/Datasets/Datasets/BugPredictio... 2 /Volumes/DriveB/Datasets/Datasets/BugPredictio... 3 /Volumes/DriveB/Datasets/Datasets/BugPredictio... 4 /Volumes/DriveB/Datasets/Datasets/BugPredictio... ... 521 /Volumes/DriveB/Datasets/Datasets/BugPredictio... 522 /Volumes/DriveB/Datasets/Datasets/BugPredictio... 523 /Volumes/DriveB/Dataset…	src/org.eclipse.osgi/core/framework/org/eclipse/osgi/framework/internal/core/BundleLoader.java
58	22	42	345	822	1.0	11.0	17.0	0 /Volumes/DriveB/Datasets/Datasets/BugPredictio... 1 /Volumes/DriveB/Datasets/Datasets/BugPredictio... 2 /Volumes/DriveB/Datasets/Datasets/BugPredictio... 3 /Volumes/DriveB/Datasets/Datasets/BugPredictio... 4 /Volumes/DriveB/Datasets/Datasets/BugPredictio... ... 521 /Volumes/DriveB/Datasets/Datasets/BugPredictio... 522 /Volumes/DriveB/Datasets/Datasets/BugPredictio... 523 /Volumes/DriveB/Dataset…	src/org.eclipse.osgi/core/framework/org/eclipse/osgi/framework/internal/core/BundleLoaderProxy.java
59	0	1	0	0	0.0	2.0	0.0	0 /Volumes/DriveB/Datasets/Datasets/BugPredictio... 1 /Volumes/DriveB/Datasets/Datasets/BugPredictio... 2 /Volumes/DriveB/Datasets/Datasets/BugPredictio... 3 /Volumes/DriveB/Datasets/Datasets/BugPredictio... 4 /Volumes/DriveB/Datasets/Datasets/BugPredictio... ... 521 /Volumes/DriveB/Datasets/Datasets/BugPredictio... 522 /Volumes/DriveB/Datasets/Datasets/BugPredictio... 523 /Volumes/DriveB/Dataset…	src/org.eclipse.osgi/core/framework/org/eclipse/osgi/framework/internal/core/BundlePermissionCollection.java
60	5	18	0	548	1.0	3.0	5.0	0 /Volumes/DriveB/Datasets/Datasets/BugPredictio... 1 /Volumes/DriveB/Datasets/Datasets/BugPredictio... 2 /Volumes/DriveB/Datasets/Datasets/BugPredictio... 3 /Volumes/DriveB/Datasets/Datasets/BugPredictio... 4 /Volumes/DriveB/Datasets/Datasets/BugPredictio... ... 521 /Volumes/DriveB/Datasets/Datasets/BugPredictio... 522 /Volumes/DriveB/Datasets/Datasets/BugPredictio... 523 /Volumes/DriveB/Dataset…	src/org.eclipse.osgi/core/framework/org/eclipse/osgi/framework/internal/core/BundleRepository.java
61	0	3	293	0	0.0	0.0	0.0	0 /Volumes/DriveB/Datasets/Datasets/BugPredictio... 1 /Volumes/DriveB/Datasets/Datasets/BugPredictio... 2 /Volumes/DriveB/Datasets/Datasets/BugPredictio... 3 /Volumes/DriveB/Datasets/Datasets/BugPredictio... 4 /Volumes/DriveB/Datasets/Datasets/BugPredictio... ... 521 /Volumes/DriveB/Datasets/Datasets/BugPredictio... 522 /Volumes/DriveB/Datasets/Datasets/BugPredictio... 523 /Volumes/DriveB/Dataset…	src/org.eclipse.osgi/core/framework/org/eclipse/osgi/framework/internal/core/BundleSource.java
62	15	23	0	523	0.0	2.0	14.0	0 /Volumes/DriveB/Datasets/Datasets/BugPredictio... 1 /Volumes/DriveB/Datasets/Datasets/BugPredictio... 2 /Volumes/DriveB/Datasets/Datasets/BugPredictio... 3 /Volumes/DriveB/Datasets/Datasets/BugPredictio... 4 /Volumes/DriveB/Datasets/Datasets/BugPredictio... ... 521 /Volumes/DriveB/Datasets/Datasets/BugPredictio... 522 /Volumes/DriveB/Datasets/Datasets/BugPredictio... 523 /Volumes/DriveB/Dataset…	src/org.eclipse.osgi/core/framework/org/eclipse/osgi/framework/internal/core/ConditionalPermissionAdminImpl.java
63	8	22	173	313	0.0	4.0	13.0	0 /Volumes/DriveB/Datasets/Datasets/BugPredictio... 1 /Volumes/DriveB/Datasets/Datasets/BugPredictio... 2 /Volumes/DriveB/Datasets/Datasets/BugPredictio... 3 /Volumes/DriveB/Datasets/Datasets/BugPredictio... 4 /Volumes/DriveB/Datasets/Datasets/BugPredictio... ... 521 /Volumes/DriveB/Datasets/Datasets/BugPredictio... 522 /Volumes/DriveB/Datasets/Datasets/BugPredictio... 523 /Volumes/DriveB/Dataset…	src/org.eclipse.osgi/core/framework/org/eclipse/osgi/framework/internal/core/ConditionalPermissionInfoImpl.java
64	9	24	0	434	0.0	2.0	7.0	0 /Volumes/DriveB/Datasets/Datasets/BugPredictio... 1 /Volumes/DriveB/Datasets/Datasets/BugPredictio... 2 /Volumes/DriveB/Datasets/Datasets/BugPredictio... 3 /Volumes/DriveB/Datasets/Datasets/BugPredictio... 4 /Volumes/DriveB/Datasets/Datasets/BugPredictio... ... 521 /Volumes/DriveB/Datasets/Datasets/BugPredictio... 522 /Volumes/DriveB/Datasets/Datasets/BugPredictio... 523 /Volumes/DriveB/Dataset…	src/org.eclipse.osgi/core/framework/org/eclipse/osgi/framework/internal/core/ConditionalPermissions.java
65	7	16	52	188	0.0	3.0	9.0	0 /Volumes/DriveB/Datasets/Datasets/BugPredictio... 1 /Volumes/DriveB/Datasets/Datasets/BugPredictio... 2 /Volumes/DriveB/Datasets/Datasets/BugPredictio... 3 /Volumes/DriveB/Datasets/Datasets/BugPredictio... 4 /Volumes/DriveB/Datasets/Datasets/BugPredictio... ... 521 /Volumes/DriveB/Datasets/Datasets/BugPredictio... 522 /Volumes/DriveB/Datasets/Datasets/BugPredictio... 523 /Volumes/DriveB/Dataset…	src/org.eclipse.osgi/core/framework/org/eclipse/osgi/framework/internal/core/ConditionalPermissionSet.java
66	1	2	132	0	1.0	8.0	0.0	0 /Volumes/DriveB/Datasets/Datasets/BugPredictio... 1 /Volumes/DriveB/Datasets/Datasets/BugPredictio... 2 /Volumes/DriveB/Datasets/Datasets/BugPredictio... 3 /Volumes/DriveB/Datasets/Datasets/BugPredictio... 4 /Volumes/DriveB/Datasets/Datasets/BugPredictio... ... 521 /Volumes/DriveB/Datasets/Datasets/BugPredictio... 522 /Volumes/DriveB/Datasets/Datasets/BugPredictio... 523 /Volumes/DriveB/Dataset…	src/org.eclipse.osgi/core/framework/org/eclipse/osgi/framework/internal/core/Constants.java
67	5	16	63	447	1.0	1.0	4.0	0 /Volumes/DriveB/Datasets/Datasets/BugPredictio... 1 /Volumes/DriveB/Datasets/Datasets/BugPredictio... 2 /Volumes/DriveB/Datasets/Datasets/BugPredictio... 3 /Volumes/DriveB/Datasets/Datasets/BugPredictio... 4 /Volumes/DriveB/Datasets/Datasets/BugPredictio... ... 521 /Volumes/DriveB/Datasets/Datasets/BugPredictio... 522 /Volumes/DriveB/Datasets/Datasets/BugPredictio... 523 /Volumes/DriveB/Dataset…	src/org.eclipse.osgi/core/framework/org/eclipse/osgi/framework/internal/core/DependentPolicy.java
68	13	23	175	294	1.0	1.0	10.0	0 /Volumes/DriveB/Datasets/Datasets/BugPredictio... 1 /Volumes/DriveB/Datasets/Datasets/BugPredictio... 2 /Volumes/DriveB/Datasets/Datasets/BugPredictio... 3 /Volumes/DriveB/Datasets/Datasets/BugPredictio... 4 /Volumes/DriveB/Datasets/Datasets/BugPredictio... ... 521 /Volumes/DriveB/Datasets/Datasets/BugPredictio... 522 /Volumes/DriveB/Datasets/Datasets/BugPredictio... 523 /Volumes/DriveB/Dataset…	src/org.eclipse.osgi/core/framework/org/eclipse/osgi/framework/internal/core/ExportedPackageImpl.java
69	9	15	24	161	1.0	0.0	11.0	0 /Volumes/DriveB/Datasets/Datasets/BugPredictio... 1 /Volumes/DriveB/Datasets/Datasets/BugPredictio... 2 /Volumes/DriveB/Datasets/Datasets/BugPredictio... 3 /Volumes/DriveB/Datasets/Datasets/BugPredictio... 4 /Volumes/DriveB/Datasets/Datasets/BugPredictio... ... 521 /Volumes/DriveB/Datasets/Datasets/BugPredictio... 522 /Volumes/DriveB/Datasets/Datasets/BugPredictio... 523 /Volumes/DriveB/Dataset…	src/org.eclipse.osgi/core/framework/org/eclipse/osgi/framework/internal/core/FilteredServiceListener.java
70	5	16	27	159	1.0	1.0	3.0	0 /Volumes/DriveB/Datasets/Datasets/BugPredictio... 1 /Volumes/DriveB/Datasets/Datasets/BugPredictio... 2 /Volumes/DriveB/Datasets/Datasets/BugPredictio... 3 /Volumes/DriveB/Datasets/Datasets/BugPredictio... 4 /Volumes/DriveB/Datasets/Datasets/BugPredictio... ... 521 /Volumes/DriveB/Datasets/Datasets/BugPredictio... 522 /Volumes/DriveB/Datasets/Datasets/BugPredictio... 523 /Volumes/DriveB/Dataset…	src/org.eclipse.osgi/core/framework/org/eclipse/osgi/framework/internal/core/FilteredSourcePackage.java
71	10	38	543	904	1.0	4.0	14.0	0 /Volumes/DriveB/Datasets/Datasets/BugPredictio... 1 /Volumes/DriveB/Datasets/Datasets/BugPredictio... 2 /Volumes/DriveB/Datasets/Datasets/BugPredictio... 3 /Volumes/DriveB/Datasets/Datasets/BugPredictio... 4 /Volumes/DriveB/Datasets/Datasets/BugPredictio... ... 521 /Volumes/DriveB/Datasets/Datasets/BugPredictio... 522 /Volumes/DriveB/Datasets/Datasets/BugPredictio... 523 /Volumes/DriveB/Dataset…	src/org.eclipse.osgi/core/framework/org/eclipse/osgi/framework/internal/core/FilterImpl.java
72	54	172	3789	4556	1.0	18.0	67.0	0 /Volumes/DriveB/Datasets/Datasets/BugPredictio... 1 /Volumes/DriveB/Datasets/Datasets/BugPredictio... 2 /Volumes/DriveB/Datasets/Datasets/BugPredictio... 3 /Volumes/DriveB/Datasets/Datasets/BugPredictio... 4 /Volumes/DriveB/Datasets/Datasets/BugPredictio... ... 521 /Volumes/DriveB/Datasets/Datasets/BugPredictio... 522 /Volumes/DriveB/Datasets/Datasets/BugPredictio... 523 /Volumes/DriveB/Dataset…	src/org.eclipse.osgi/core/framework/org/eclipse/osgi/framework/internal/core/Framework.java
73	3	10	194	755	0.0	3.0	4.0	0 /Volumes/DriveB/Datasets/Datasets/BugPredictio... 1 /Volumes/DriveB/Datasets/Datasets/BugPredictio... 2 /Volumes/DriveB/Datasets/Datasets/BugPredictio... 3 /Volumes/DriveB/Datasets/Datasets/BugPredictio... 4 /Volumes/DriveB/Datasets/Datasets/BugPredictio... ... 521 /Volumes/DriveB/Datasets/Datasets/BugPredictio... 522 /Volumes/DriveB/Datasets/Datasets/BugPredictio... 523 /Volumes/DriveB/Dataset…	src/org.eclipse.osgi/core/framework/org/eclipse/osgi/framework/internal/core/FrameworkSecurityManager.java
74	5	13	0	357	1.0	1.0	4.0	0 /Volumes/DriveB/Datasets/Datasets/BugPredictio... 1 /Volumes/DriveB/Datasets/Datasets/BugPredictio... 2 /Volumes/DriveB/Datasets/Datasets/BugPredictio... 3 /Volumes/DriveB/Datasets/Datasets/BugPredictio... 4 /Volumes/DriveB/Datasets/Datasets/BugPredictio... ... 521 /Volumes/DriveB/Datasets/Datasets/BugPredictio... 522 /Volumes/DriveB/Datasets/Datasets/BugPredictio... 523 /Volumes/DriveB/Dataset…	src/org.eclipse.osgi/core/framework/org/eclipse/osgi/framework/internal/core/GlobalPolicy.java
75	0	3	0	0				0 /Volumes/DriveB/Datasets/Datasets/BugPredictio... 1 /Volumes/DriveB/Datasets/Datasets/BugPredictio... 2 /Volumes/DriveB/Datasets/Datasets/BugPredictio... 3 /Volumes/DriveB/Datasets/Datasets/BugPredictio... 4 /Volumes/DriveB/Datasets/Datasets/BugPredictio... ... 521 /Volumes/DriveB/Datasets/Datasets/BugPredictio... 522 /Volumes/DriveB/Datasets/Datasets/BugPredictio... 523 /Volumes/DriveB/Dataset…	src/org.eclipse.osgi/core/framework/org/eclipse/osgi/framework/internal/core/IBuddyPolicy.java
76	8	24	0	671	1.0	1.0	12.0	0 /Volumes/DriveB/Datasets/Datasets/BugPredictio... 1 /Volumes/DriveB/Datasets/Datasets/BugPredictio... 2 /Volumes/DriveB/Datasets/Datasets/BugPredictio... 3 /Volumes/DriveB/Datasets/Datasets/BugPredictio... 4 /Volumes/DriveB/Datasets/Datasets/BugPredictio... ... 521 /Volumes/DriveB/Datasets/Datasets/BugPredictio... 522 /Volumes/DriveB/Datasets/Datasets/BugPredictio... 523 /Volumes/DriveB/Dataset…	src/org.eclipse.osgi/core/framework/org/eclipse/osgi/framework/internal/core/ManifestLocalization.java
77	3	10	0	133	1.0	1.0	2.0	0 /Volumes/DriveB/Datasets/Datasets/BugPredictio... 1 /Volumes/DriveB/Datasets/Datasets/BugPredictio... 2 /Volumes/DriveB/Datasets/Datasets/BugPredictio... 3 /Volumes/DriveB/Datasets/Datasets/BugPredictio... 4 /Volumes/DriveB/Datasets/Datasets/BugPredictio... ... 521 /Volumes/DriveB/Datasets/Datasets/BugPredictio... 522 /Volumes/DriveB/Datasets/Datasets/BugPredictio... 523 /Volumes/DriveB/Dataset…	src/org.eclipse.osgi/core/framework/org/eclipse/osgi/framework/internal/core/MultiSourcePackage.java
78	3	12	71	55	1.0	1.0	1.0	0 /Volumes/DriveB/Datasets/Datasets/BugPredictio... 1 /Volumes/DriveB/Datasets/Datasets/BugPredictio... 2 /Volumes/DriveB/Datasets/Datasets/BugPredictio... 3 /Volumes/DriveB/Datasets/Datasets/BugPredictio... 4 /Volumes/DriveB/Datasets/Datasets/BugPredictio... ... 521 /Volumes/DriveB/Datasets/Datasets/BugPredictio... 522 /Volumes/DriveB/Datasets/Datasets/BugPredictio... 523 /Volumes/DriveB/Dataset…	src/org.eclipse.osgi/core/framework/org/eclipse/osgi/framework/internal/core/NullPackageSource.java
79	5	14	0	62	1.0	4.0	3.0	0 /Volumes/DriveB/Datasets/Datasets/BugPredictio... 1 /Volumes/DriveB/Datasets/Datasets/BugPredictio... 2 /Volumes/DriveB/Datasets/Datasets/BugPredictio... 3 /Volumes/DriveB/Datasets/Datasets/BugPredictio... 4 /Volumes/DriveB/Datasets/Datasets/BugPredictio... ... 521 /Volumes/DriveB/Datasets/Datasets/BugPredictio... 522 /Volumes/DriveB/Datasets/Datasets/BugPredictio... 523 /Volumes/DriveB/Dataset…	src/org.eclipse.osgi/core/framework/org/eclipse/osgi/framework/internal/core/OSGi.java
80	44	122	585	2676	1.0	6.0	37.0	0 /Volumes/DriveB/Datasets/Datasets/BugPredictio... 1 /Volumes/DriveB/Datasets/Datasets/BugPredictio... 2 /Volumes/DriveB/Datasets/Datasets/BugPredictio... 3 /Volumes/DriveB/Datasets/Datasets/BugPredictio... 4 /Volumes/DriveB/Datasets/Datasets/BugPredictio... ... 521 /Volumes/DriveB/Datasets/Datasets/BugPredictio... 522 /Volumes/DriveB/Datasets/Datasets/BugPredictio... 523 /Volumes/DriveB/Dataset…	src/org.eclipse.osgi/core/framework/org/eclipse/osgi/framework/internal/core/PackageAdminImpl.java
81	2	13	228	107	1.0	5.0	2.0	0 /Volumes/DriveB/Datasets/Datasets/BugPredictio... 1 /Volumes/DriveB/Datasets/Datasets/BugPredictio... 2 /Volumes/DriveB/Datasets/Datasets/BugPredictio... 3 /Volumes/DriveB/Datasets/Datasets/BugPredictio... 4 /Volumes/DriveB/Datasets/Datasets/BugPredictio... ... 521 /Volumes/DriveB/Datasets/Datasets/BugPredictio... 522 /Volumes/DriveB/Datasets/Datasets/BugPredictio... 523 /Volumes/DriveB/Dataset…	src/org.eclipse.osgi/core/framework/org/eclipse/osgi/framework/internal/core/PackageSource.java
82	1	3	0	0	1.0	0.0	0.0	0 /Volumes/DriveB/Datasets/Datasets/BugPredictio... 1 /Volumes/DriveB/Datasets/Datasets/BugPredictio... 2 /Volumes/DriveB/Datasets/Datasets/BugPredictio... 3 /Volumes/DriveB/Datasets/Datasets/BugPredictio... 4 /Volumes/DriveB/Datasets/Datasets/BugPredictio... ... 521 /Volumes/DriveB/Datasets/Datasets/BugPredictio... 522 /Volumes/DriveB/Datasets/Datasets/BugPredictio... 523 /Volumes/DriveB/Dataset…	src/org.eclipse.osgi/core/framework/org/eclipse/osgi/framework/internal/core/ParentPolicy.java
83	18	36	106	586	0.0	4.0	20.0	0 /Volumes/DriveB/Datasets/Datasets/BugPredictio... 1 /Volumes/DriveB/Datasets/Datasets/BugPredictio... 2 /Volumes/DriveB/Datasets/Datasets/BugPredictio... 3 /Volumes/DriveB/Datasets/Datasets/BugPredictio... 4 /Volumes/DriveB/Datasets/Datasets/BugPredictio... ... 521 /Volumes/DriveB/Datasets/Datasets/BugPredictio... 522 /Volumes/DriveB/Datasets/Datasets/BugPredictio... 523 /Volumes/DriveB/Dataset…	src/org.eclipse.osgi/core/framework/org/eclipse/osgi/framework/internal/core/PermissionAdminImpl.java
84	0	4	0	144	0.0	1.0	3.0	0 /Volumes/DriveB/Datasets/Datasets/BugPredictio... 1 /Volumes/DriveB/Datasets/Datasets/BugPredictio... 2 /Volumes/DriveB/Datasets/Datasets/BugPredictio... 3 /Volumes/DriveB/Datasets/Datasets/BugPredictio... 4 /Volumes/DriveB/Datasets/Datasets/BugPredictio... ... 521 /Volumes/DriveB/Datasets/Datasets/BugPredictio... 522 /Volumes/DriveB/Datasets/Datasets/BugPredictio... 523 /Volumes/DriveB/Dataset…	src/org.eclipse.osgi/core/framework/org/eclipse/osgi/framework/internal/core/PermissionsHash.java
85	13	24	200	392	1.0	2.0	9.0	0 /Volumes/DriveB/Datasets/Datasets/BugPredictio... 1 /Volumes/DriveB/Datasets/Datasets/BugPredictio... 2 /Volumes/DriveB/Datasets/Datasets/BugPredictio... 3 /Volumes/DriveB/Datasets/Datasets/BugPredictio... 4 /Volumes/DriveB/Datasets/Datasets/BugPredictio... ... 521 /Volumes/DriveB/Datasets/Datasets/BugPredictio... 522 /Volumes/DriveB/Datasets/Datasets/BugPredictio... 523 /Volumes/DriveB/Dataset…	src/org.eclipse.osgi/core/framework/org/eclipse/osgi/framework/internal/core/PolicyHandler.java
86	9	16	0	381	1.0	1.0	5.0	0 /Volumes/DriveB/Datasets/Datasets/BugPredictio... 1 /Volumes/DriveB/Datasets/Datasets/BugPredictio... 2 /Volumes/DriveB/Datasets/Datasets/BugPredictio... 3 /Volumes/DriveB/Datasets/Datasets/BugPredictio... 4 /Volumes/DriveB/Datasets/Datasets/BugPredictio... ... 521 /Volumes/DriveB/Datasets/Datasets/BugPredictio... 522 /Volumes/DriveB/Datasets/Datasets/BugPredictio... 523 /Volumes/DriveB/Dataset…	src/org.eclipse.osgi/core/framework/org/eclipse/osgi/framework/internal/core/RegisteredPolicy.java
87	1	12	0	138	0.0	1.0	2.0	0 /Volumes/DriveB/Datasets/Datasets/BugPredictio... 1 /Volumes/DriveB/Datasets/Datasets/BugPredictio... 2 /Volumes/DriveB/Datasets/Datasets/BugPredictio... 3 /Volumes/DriveB/Datasets/Datasets/BugPredictio... 4 /Volumes/DriveB/Datasets/Datasets/BugPredictio... ... 521 /Volumes/DriveB/Datasets/Datasets/BugPredictio... 522 /Volumes/DriveB/Datasets/Datasets/BugPredictio... 523 /Volumes/DriveB/Dataset…	src/org.eclipse.osgi/core/framework/org/eclipse/osgi/framework/internal/core/SecurePermissionStorage.java
88	10	30	266	379	1.0	5.0	9.0	0 /Volumes/DriveB/Datasets/Datasets/BugPredictio... 1 /Volumes/DriveB/Datasets/Datasets/BugPredictio... 2 /Volumes/DriveB/Datasets/Datasets/BugPredictio... 3 /Volumes/DriveB/Datasets/Datasets/BugPredictio... 4 /Volumes/DriveB/Datasets/Datasets/BugPredictio... ... 521 /Volumes/DriveB/Datasets/Datasets/BugPredictio... 522 /Volumes/DriveB/Datasets/Datasets/BugPredictio... 523 /Volumes/DriveB/Dataset…	src/org.eclipse.osgi/core/framework/org/eclipse/osgi/framework/internal/core/ServiceReferenceImpl.java
89	14	35	217	689	1.0	4.0	10.0	0 /Volumes/DriveB/Datasets/Datasets/BugPredictio... 1 /Volumes/DriveB/Datasets/Datasets/BugPredictio... 2 /Volumes/DriveB/Datasets/Datasets/BugPredictio... 3 /Volumes/DriveB/Datasets/Datasets/BugPredictio... 4 /Volumes/DriveB/Datasets/Datasets/BugPredictio... ... 521 /Volumes/DriveB/Datasets/Datasets/BugPredictio... 522 /Volumes/DriveB/Datasets/Datasets/BugPredictio... 523 /Volumes/DriveB/Dataset…	src/org.eclipse.osgi/core/framework/org/eclipse/osgi/framework/internal/core/ServiceRegistrationImpl.java
90	10	13	417	626	1.0	1.0	8.0	0 /Volumes/DriveB/Datasets/Datasets/BugPredictio... 1 /Volumes/DriveB/Datasets/Datasets/BugPredictio... 2 /Volumes/DriveB/Datasets/Datasets/BugPredictio... 3 /Volumes/DriveB/Datasets/Datasets/BugPredictio... 4 /Volumes/DriveB/Datasets/Datasets/BugPredictio... ... 521 /Volumes/DriveB/Datasets/Datasets/BugPredictio... 522 /Volumes/DriveB/Datasets/Datasets/BugPredictio... 523 /Volumes/DriveB/Dataset…	src/org.eclipse.osgi/core/framework/org/eclipse/osgi/framework/internal/core/ServiceUse.java
91	3	13	0	147	1.0	4.0	3.0	0 /Volumes/DriveB/Datasets/Datasets/BugPredictio... 1 /Volumes/DriveB/Datasets/Datasets/BugPredictio... 2 /Volumes/DriveB/Datasets/Datasets/BugPredictio... 3 /Volumes/DriveB/Datasets/Datasets/BugPredictio... 4 /Volumes/DriveB/Datasets/Datasets/BugPredictio... ... 521 /Volumes/DriveB/Datasets/Datasets/BugPredictio... 522 /Volumes/DriveB/Datasets/Datasets/BugPredictio... 523 /Volumes/DriveB/Dataset…	src/org.eclipse.osgi/core/framework/org/eclipse/osgi/framework/internal/core/SingleSourcePackage.java
92	1	4	60	0	0.0	1.0	0.0	0 /Volumes/DriveB/Datasets/Datasets/BugPredictio... 1 /Volumes/DriveB/Datasets/Datasets/BugPredictio... 2 /Volumes/DriveB/Datasets/Datasets/BugPredictio... 3 /Volumes/DriveB/Datasets/Datasets/BugPredictio... 4 /Volumes/DriveB/Datasets/Datasets/BugPredictio... ... 521 /Volumes/DriveB/Datasets/Datasets/BugPredictio... 522 /Volumes/DriveB/Datasets/Datasets/BugPredictio... 523 /Volumes/DriveB/Dataset…	src/org.eclipse.osgi/core/framework/org/eclipse/osgi/framework/internal/core/StartLevelEvent.java
93	26	80	175	1627	1.0	6.0	21.0	0 /Volumes/DriveB/Datasets/Datasets/BugPredictio... 1 /Volumes/DriveB/Datasets/Datasets/BugPredictio... 2 /Volumes/DriveB/Datasets/Datasets/BugPredictio... 3 /Volumes/DriveB/Datasets/Datasets/BugPredictio... 4 /Volumes/DriveB/Datasets/Datasets/BugPredictio... ... 521 /Volumes/DriveB/Datasets/Datasets/BugPredictio... 522 /Volumes/DriveB/Datasets/Datasets/BugPredictio... 523 /Volumes/DriveB/Dataset…	src/org.eclipse.osgi/core/framework/org/eclipse/osgi/framework/internal/core/StartLevelManager.java
94	17	40	0	497	1.0	2.0	17.0	0 /Volumes/DriveB/Datasets/Datasets/BugPredictio... 1 /Volumes/DriveB/Datasets/Datasets/BugPredictio... 2 /Volumes/DriveB/Datasets/Datasets/BugPredictio... 3 /Volumes/DriveB/Datasets/Datasets/BugPredictio... 4 /Volumes/DriveB/Datasets/Datasets/BugPredictio... ... 521 /Volumes/DriveB/Datasets/Datasets/BugPredictio... 522 /Volumes/DriveB/Datasets/Datasets/BugPredictio... 523 /Volumes/DriveB/Dataset…	src/org.eclipse.osgi/core/framework/org/eclipse/osgi/framework/internal/core/SystemBundle.java
95	13	13	0	340	1.0	0.0	7.0	0 /Volumes/DriveB/Datasets/Datasets/BugPredictio... 1 /Volumes/DriveB/Datasets/Datasets/BugPredictio... 2 /Volumes/DriveB/Datasets/Datasets/BugPredictio... 3 /Volumes/DriveB/Datasets/Datasets/BugPredictio... 4 /Volumes/DriveB/Datasets/Datasets/BugPredictio... ... 521 /Volumes/DriveB/Datasets/Datasets/BugPredictio... 522 /Volumes/DriveB/Datasets/Datasets/BugPredictio... 523 /Volumes/DriveB/Dataset…	src/org.eclipse.osgi/core/framework/org/eclipse/osgi/framework/internal/core/SystemBundleActivator.java
96	11	25	18	440	1.0	2.0	12.0	0 /Volumes/DriveB/Datasets/Datasets/BugPredictio... 1 /Volumes/DriveB/Datasets/Datasets/BugPredictio... 2 /Volumes/DriveB/Datasets/Datasets/BugPredictio... 3 /Volumes/DriveB/Datasets/Datasets/BugPredictio... 4 /Volumes/DriveB/Datasets/Datasets/BugPredictio... ... 521 /Volumes/DriveB/Datasets/Datasets/BugPredictio... 522 /Volumes/DriveB/Datasets/Datasets/BugPredictio... 523 /Volumes/DriveB/Dataset…	src/org.eclipse.osgi/core/framework/org/eclipse/osgi/framework/internal/core/SystemBundleLoader.java
97	2	8	140	105	1.0	1.0	3.0	0 /Volumes/DriveB/Datasets/Datasets/BugPredictio... 1 /Volumes/DriveB/Datasets/Datasets/BugPredictio... 2 /Volumes/DriveB/Datasets/Datasets/BugPredictio... 3 /Volumes/DriveB/Datasets/Datasets/BugPredictio... 4 /Volumes/DriveB/Datasets/Datasets/BugPredictio... ... 521 /Volumes/DriveB/Datasets/Datasets/BugPredictio... 522 /Volumes/DriveB/Datasets/Datasets/BugPredictio... 523 /Volumes/DriveB/Dataset…	src/org.eclipse.osgi/core/framework/org/eclipse/osgi/framework/internal/core/SystemPolicy.java
98	0	7	294	124	0.0	2.0	3.0	0 /Volumes/DriveB/Datasets/Datasets/BugPredictio... 1 /Volumes/DriveB/Datasets/Datasets/BugPredictio... 2 /Volumes/DriveB/Datasets/Datasets/BugPredictio... 3 /Volumes/DriveB/Datasets/Datasets/BugPredictio... 4 /Volumes/DriveB/Datasets/Datasets/BugPredictio... ... 521 /Volumes/DriveB/Datasets/Datasets/BugPredictio... 522 /Volumes/DriveB/Datasets/Datasets/BugPredictio... 523 /Volumes/DriveB/Dataset…	src/org.eclipse.osgi/core/framework/org/eclipse/osgi/framework/internal/core/Util.java
99	14	23	78	421	0.0	2.0	17.0	0 /Volumes/DriveB/Datasets/Datasets/BugPredictio... 1 /Volumes/DriveB/Datasets/Datasets/BugPredictio... 2 /Volumes/DriveB/Datasets/Datasets/BugPredictio... 3 /Volumes/DriveB/Datasets/Datasets/BugPredictio... 4 /Volumes/DriveB/Datasets/Datasets/BugPredictio... ... 521 /Volumes/DriveB/Datasets/Datasets/BugPredictio... 522 /Volumes/DriveB/Datasets/Datasets/BugPredictio... 523 /Volumes/DriveB/Dataset…	src/org.eclipse.osgi/core/framework/org/eclipse/osgi/framework/internal/protocol/ContentHandlerFactory.java
100	9	13	174	221	0.0	1.0	9.0	0 /Volumes/DriveB/Datasets/Datasets/BugPredictio... 1 /Volumes/DriveB/Datasets/Datasets/BugPredictio... 2 /Volumes/DriveB/Datasets/Datasets/BugPredictio... 3 /Volumes/DriveB/Datasets/Datasets/BugPredictio... 4 /Volumes/DriveB/Datasets/Datasets/BugPredictio... ... 521 /Volumes/DriveB/Datasets/Datasets/BugPredictio... 522 /Volumes/DriveB/Datasets/Datasets/BugPredictio... 523 /Volumes/DriveB/Dataset…	src/org.eclipse.osgi/core/framework/org/eclipse/osgi/framework/internal/protocol/ContentHandlerProxy.java
101	1	3	0	77	0.0	1.0	3.0	0 /Volumes/DriveB/Datasets/Datasets/BugPredictio... 1 /Volumes/DriveB/Datasets/Datasets/BugPredictio... 2 /Volumes/DriveB/Datasets/Datasets/BugPredictio... 3 /Volumes/DriveB/Datasets/Datasets/BugPredictio... 4 /Volumes/DriveB/Datasets/Datasets/BugPredictio... ... 521 /Volumes/DriveB/Datasets/Datasets/BugPredictio... 522 /Volumes/DriveB/Datasets/Datasets/BugPredictio... 523 /Volumes/DriveB/Dataset…	src/org.eclipse.osgi/core/framework/org/eclipse/osgi/framework/internal/protocol/MultiplexingContentHandler.java
102	7	19	81	438	0.0	3.0	11.0	0 /Volumes/DriveB/Datasets/Datasets/BugPredictio... 1 /Volumes/DriveB/Datasets/Datasets/BugPredictio... 2 /Volumes/DriveB/Datasets/Datasets/BugPredictio... 3 /Volumes/DriveB/Datasets/Datasets/BugPredictio... 4 /Volumes/DriveB/Datasets/Datasets/BugPredictio... ... 521 /Volumes/DriveB/Datasets/Datasets/BugPredictio... 522 /Volumes/DriveB/Datasets/Datasets/BugPredictio... 523 /Volumes/DriveB/Dataset…	src/org.eclipse.osgi/core/framework/org/eclipse/osgi/framework/internal/protocol/MultiplexingFactory.java
103	5	16	744	902	0.0	1.0	10.0	0 /Volumes/DriveB/Datasets/Datasets/BugPredictio... 1 /Volumes/DriveB/Datasets/Datasets/BugPredictio... 2 /Volumes/DriveB/Datasets/Datasets/BugPredictio... 3 /Volumes/DriveB/Datasets/Datasets/BugPredictio... 4 /Volumes/DriveB/Datasets/Datasets/BugPredictio... ... 521 /Volumes/DriveB/Datasets/Datasets/BugPredictio... 522 /Volumes/DriveB/Datasets/Datasets/BugPredictio... 523 /Volumes/DriveB/Dataset…	src/org.eclipse.osgi/core/framework/org/eclipse/osgi/framework/internal/protocol/MultiplexingURLStreamHandler.java
104	2	11	87	0	0.0	1.0	0.0	0 /Volumes/DriveB/Datasets/Datasets/BugPredictio... 1 /Volumes/DriveB/Datasets/Datasets/BugPredictio... 2 /Volumes/DriveB/Datasets/Datasets/BugPredictio... 3 /Volumes/DriveB/Datasets/Datasets/BugPredictio... 4 /Volumes/DriveB/Datasets/Datasets/BugPredictio... ... 521 /Volumes/DriveB/Datasets/Datasets/BugPredictio... 522 /Volumes/DriveB/Datasets/Datasets/BugPredictio... 523 /Volumes/DriveB/Dataset…	src/org.eclipse.osgi/core/framework/org/eclipse/osgi/framework/internal/protocol/NullURLStreamHandlerService.java
105	2	1	54	0				0 /Volumes/DriveB/Datasets/Datasets/BugPredictio... 1 /Volumes/DriveB/Datasets/Datasets/BugPredictio... 2 /Volumes/DriveB/Datasets/Datasets/BugPredictio... 3 /Volumes/DriveB/Datasets/Datasets/BugPredictio... 4 /Volumes/DriveB/Datasets/Datasets/BugPredictio... ... 521 /Volumes/DriveB/Datasets/Datasets/BugPredictio... 522 /Volumes/DriveB/Datasets/Datasets/BugPredictio... 523 /Volumes/DriveB/Dataset…	src/org.eclipse.osgi/core/framework/org/eclipse/osgi/framework/internal/protocol/ProtocolActivator.java
106	15	27	385	461	1.0	2.0	18.0	0 /Volumes/DriveB/Datasets/Datasets/BugPredictio... 1 /Volumes/DriveB/Datasets/Datasets/BugPredictio... 2 /Volumes/DriveB/Datasets/Datasets/BugPredictio... 3 /Volumes/DriveB/Datasets/Datasets/BugPredictio... 4 /Volumes/DriveB/Datasets/Datasets/BugPredictio... ... 521 /Volumes/DriveB/Datasets/Datasets/BugPredictio... 522 /Volumes/DriveB/Datasets/Datasets/BugPredictio... 523 /Volumes/DriveB/Dataset…	src/org.eclipse.osgi/core/framework/org/eclipse/osgi/framework/internal/protocol/StreamHandlerFactory.java
107	11	33	0	610	0.0	1.0	10.0	0 /Volumes/DriveB/Datasets/Datasets/BugPredictio... 1 /Volumes/DriveB/Datasets/Datasets/BugPredictio... 2 /Volumes/DriveB/Datasets/Datasets/BugPredictio... 3 /Volumes/DriveB/Datasets/Datasets/BugPredictio... 4 /Volumes/DriveB/Datasets/Datasets/BugPredictio... ... 521 /Volumes/DriveB/Datasets/Datasets/BugPredictio... 522 /Volumes/DriveB/Datasets/Datasets/BugPredictio... 523 /Volumes/DriveB/Dataset…	src/org.eclipse.osgi/core/framework/org/eclipse/osgi/framework/internal/protocol/URLStreamHandlerProxy.java
108	2	5	0	87	0.0	1.0	0.0	0 /Volumes/DriveB/Datasets/Datasets/BugPredictio... 1 /Volumes/DriveB/Datasets/Datasets/BugPredictio... 2 /Volumes/DriveB/Datasets/Datasets/BugPredictio... 3 /Volumes/DriveB/Datasets/Datasets/BugPredictio... 4 /Volumes/DriveB/Datasets/Datasets/BugPredictio... ... 521 /Volumes/DriveB/Datasets/Datasets/BugPredictio... 522 /Volumes/DriveB/Datasets/Datasets/BugPredictio... 523 /Volumes/DriveB/Dataset…	src/org.eclipse.osgi/core/framework/org/eclipse/osgi/framework/internal/protocol/URLStreamHandlerSetter.java
109	7	21	9	474	1.0	1.0	9.0	0 /Volumes/DriveB/Datasets/Datasets/BugPredictio... 1 /Volumes/DriveB/Datasets/Datasets/BugPredictio... 2 /Volumes/DriveB/Datasets/Datasets/BugPredictio... 3 /Volumes/DriveB/Datasets/Datasets/BugPredictio... 4 /Volumes/DriveB/Datasets/Datasets/BugPredictio... ... 521 /Volumes/DriveB/Datasets/Datasets/BugPredictio... 522 /Volumes/DriveB/Datasets/Datasets/BugPredictio... 523 /Volumes/DriveB/Dataset…	src/org.eclipse.osgi/core/framework/org/eclipse/osgi/framework/launcher/Launcher.java
110	7	31	250	551	0.0	1.0	13.0	0 /Volumes/DriveB/Datasets/Datasets/BugPredictio... 1 /Volumes/DriveB/Datasets/Datasets/BugPredictio... 2 /Volumes/DriveB/Datasets/Datasets/BugPredictio... 3 /Volumes/DriveB/Datasets/Datasets/BugPredictio... 4 /Volumes/DriveB/Datasets/Datasets/BugPredictio... ... 521 /Volumes/DriveB/Datasets/Datasets/BugPredictio... 522 /Volumes/DriveB/Datasets/Datasets/BugPredictio... 523 /Volumes/DriveB/Dataset…	src/org.eclipse.osgi/core/framework/org/eclipse/osgi/internal/profile/DefaultProfileLogger.java
111	4	23	405	468	0.0	4.0	5.0	0 /Volumes/DriveB/Datasets/Datasets/BugPredictio... 1 /Volumes/DriveB/Datasets/Datasets/BugPredictio... 2 /Volumes/DriveB/Datasets/Datasets/BugPredictio... 3 /Volumes/DriveB/Datasets/Datasets/BugPredictio... 4 /Volumes/DriveB/Datasets/Datasets/BugPredictio... ... 521 /Volumes/DriveB/Datasets/Datasets/BugPredictio... 522 /Volumes/DriveB/Datasets/Datasets/BugPredictio... 523 /Volumes/DriveB/Dataset…	src/org.eclipse.osgi/core/framework/org/eclipse/osgi/internal/profile/Profile.java
112	0	5	0	0				0 /Volumes/DriveB/Datasets/Datasets/BugPredictio... 1 /Volumes/DriveB/Datasets/Datasets/BugPredictio... 2 /Volumes/DriveB/Datasets/Datasets/BugPredictio... 3 /Volumes/DriveB/Datasets/Datasets/BugPredictio... 4 /Volumes/DriveB/Datasets/Datasets/BugPredictio... ... 521 /Volumes/DriveB/Datasets/Datasets/BugPredictio... 522 /Volumes/DriveB/Datasets/Datasets/BugPredictio... 523 /Volumes/DriveB/Dataset…	src/org.eclipse.osgi/core/framework/org/eclipse/osgi/internal/profile/ProfileLogger.java
113	30	77	1321	1024	1.0	19.0	18.0	0 /Volumes/DriveB/Datasets/Datasets/BugPredictio... 1 /Volumes/DriveB/Datasets/Datasets/BugPredictio... 2 /Volumes/DriveB/Datasets/Datasets/BugPredictio... 3 /Volumes/DriveB/Datasets/Datasets/BugPredictio... 4 /Volumes/DriveB/Datasets/Datasets/BugPredictio... ... 521 /Volumes/DriveB/Datasets/Datasets/BugPredictio... 522 /Volumes/DriveB/Datasets/Datasets/BugPredictio... 523 /Volumes/DriveB/Dataset…	src/org.eclipse.osgi/defaultAdaptor/src/org/eclipse/osgi/baseadaptor/BaseAdaptor.java
114	25	80	4015	930	1.0	25.0	16.0	0 /Volumes/DriveB/Datasets/Datasets/BugPredictio... 1 /Volumes/DriveB/Datasets/Datasets/BugPredictio... 2 /Volumes/DriveB/Datasets/Datasets/BugPredictio... 3 /Volumes/DriveB/Datasets/Datasets/BugPredictio... 4 /Volumes/DriveB/Datasets/Datasets/BugPredictio... ... 521 /Volumes/DriveB/Datasets/Datasets/BugPredictio... 522 /Volumes/DriveB/Datasets/Datasets/BugPredictio... 523 /Volumes/DriveB/Dataset…	src/org.eclipse.osgi/defaultAdaptor/src/org/eclipse/osgi/baseadaptor/BaseData.java
115	1	9	653	128	0.0	10.0	2.0	0 /Volumes/DriveB/Datasets/Datasets/BugPredictio... 1 /Volumes/DriveB/Datasets/Datasets/BugPredictio... 2 /Volumes/DriveB/Datasets/Datasets/BugPredictio... 3 /Volumes/DriveB/Datasets/Datasets/BugPredictio... 4 /Volumes/DriveB/Datasets/Datasets/BugPredictio... ... 521 /Volumes/DriveB/Datasets/Datasets/BugPredictio... 522 /Volumes/DriveB/Datasets/Datasets/BugPredictio... 523 /Volumes/DriveB/Dataset…	src/org.eclipse.osgi/defaultAdaptor/src/org/eclipse/osgi/baseadaptor/bundlefile/BundleEntry.java
116	7	24	942	318	1.0	21.0	8.0	0 /Volumes/DriveB/Datasets/Datasets/BugPredictio... 1 /Volumes/DriveB/Datasets/Datasets/BugPredictio... 2 /Volumes/DriveB/Datasets/Datasets/BugPredictio... 3 /Volumes/DriveB/Datasets/Datasets/BugPredictio... 4 /Volumes/DriveB/Datasets/Datasets/BugPredictio... ... 521 /Volumes/DriveB/Datasets/Datasets/BugPredictio... 522 /Volumes/DriveB/Datasets/Datasets/BugPredictio... 523 /Volumes/DriveB/Dataset…	src/org.eclipse.osgi/defaultAdaptor/src/org/eclipse/osgi/baseadaptor/bundlefile/BundleFile.java
117	6	13	0	150	0.0	1.0	5.0	0 /Volumes/DriveB/Datasets/Datasets/BugPredictio... 1 /Volumes/DriveB/Datasets/Datasets/BugPredictio... 2 /Volumes/DriveB/Datasets/Datasets/BugPredictio... 3 /Volumes/DriveB/Datasets/Datasets/BugPredictio... 4 /Volumes/DriveB/Datasets/Datasets/BugPredictio... ... 521 /Volumes/DriveB/Datasets/Datasets/BugPredictio... 522 /Volumes/DriveB/Datasets/Datasets/BugPredictio... 523 /Volumes/DriveB/Dataset…	src/org.eclipse.osgi/defaultAdaptor/src/org/eclipse/osgi/baseadaptor/bundlefile/DirBundleFile.java
118	3	8	0	35	0.0	1.0	3.0	0 /Volumes/DriveB/Datasets/Datasets/BugPredictio... 1 /Volumes/DriveB/Datasets/Datasets/BugPredictio... 2 /Volumes/DriveB/Datasets/Datasets/BugPredictio... 3 /Volumes/DriveB/Datasets/Datasets/BugPredictio... 4 /Volumes/DriveB/Datasets/Datasets/BugPredictio... ... 521 /Volumes/DriveB/Datasets/Datasets/BugPredictio... 522 /Volumes/DriveB/Datasets/Datasets/BugPredictio... 523 /Volumes/DriveB/Dataset…	src/org.eclipse.osgi/defaultAdaptor/src/org/eclipse/osgi/baseadaptor/bundlefile/DirZipBundleEntry.java
119	3	10	0	91	0.0	1.0	2.0	0 /Volumes/DriveB/Datasets/Datasets/BugPredictio... 1 /Volumes/DriveB/Datasets/Datasets/BugPredictio... 2 /Volumes/DriveB/Datasets/Datasets/BugPredictio... 3 /Volumes/DriveB/Datasets/Datasets/BugPredictio... 4 /Volumes/DriveB/Datasets/Datasets/BugPredictio... ... 521 /Volumes/DriveB/Datasets/Datasets/BugPredictio... 522 /Volumes/DriveB/Datasets/Datasets/BugPredictio... 523 /Volumes/DriveB/Dataset…	src/org.eclipse.osgi/defaultAdaptor/src/org/eclipse/osgi/baseadaptor/bundlefile/FileBundleEntry.java
120	5	22	15	64	1.0	2.0	5.0	0 /Volumes/DriveB/Datasets/Datasets/BugPredictio... 1 /Volumes/DriveB/Datasets/Datasets/BugPredictio... 2 /Volumes/DriveB/Datasets/Datasets/BugPredictio... 3 /Volumes/DriveB/Datasets/Datasets/BugPredictio... 4 /Volumes/DriveB/Datasets/Datasets/BugPredictio... ... 521 /Volumes/DriveB/Datasets/Datasets/BugPredictio... 522 /Volumes/DriveB/Datasets/Datasets/BugPredictio... 523 /Volumes/DriveB/Dataset…	src/org.eclipse.osgi/defaultAdaptor/src/org/eclipse/osgi/baseadaptor/bundlefile/MRUBundleFileList.java
121	2	10	0	83	1.0	1.0	3.0	0 /Volumes/DriveB/Datasets/Datasets/BugPredictio... 1 /Volumes/DriveB/Datasets/Datasets/BugPredictio... 2 /Volumes/DriveB/Datasets/Datasets/BugPredictio... 3 /Volumes/DriveB/Datasets/Datasets/BugPredictio... 4 /Volumes/DriveB/Datasets/Datasets/BugPredictio... ... 521 /Volumes/DriveB/Datasets/Datasets/BugPredictio... 522 /Volumes/DriveB/Datasets/Datasets/BugPredictio... 523 /Volumes/DriveB/Dataset…	src/org.eclipse.osgi/defaultAdaptor/src/org/eclipse/osgi/baseadaptor/bundlefile/NestedDirBundleFile.java
122	5	13	0	190	1.0	1.0	7.0	0 /Volumes/DriveB/Datasets/Datasets/BugPredictio... 1 /Volumes/DriveB/Datasets/Datasets/BugPredictio... 2 /Volumes/DriveB/Datasets/Datasets/BugPredictio... 3 /Volumes/DriveB/Datasets/Datasets/BugPredictio... 4 /Volumes/DriveB/Datasets/Datasets/BugPredictio... ... 521 /Volumes/DriveB/Datasets/Datasets/BugPredictio... 522 /Volumes/DriveB/Datasets/Datasets/BugPredictio... 523 /Volumes/DriveB/Dataset…	src/org.eclipse.osgi/defaultAdaptor/src/org/eclipse/osgi/baseadaptor/bundlefile/ZipBundleEntry.java
123	14	36	54	796	1.0	5.0	17.0	0 /Volumes/DriveB/Datasets/Datasets/BugPredictio... 1 /Volumes/DriveB/Datasets/Datasets/BugPredictio... 2 /Volumes/DriveB/Datasets/Datasets/BugPredictio... 3 /Volumes/DriveB/Datasets/Datasets/BugPredictio... 4 /Volumes/DriveB/Datasets/Datasets/BugPredictio... ... 521 /Volumes/DriveB/Datasets/Datasets/BugPredictio... 522 /Volumes/DriveB/Datasets/Datasets/BugPredictio... 523 /Volumes/DriveB/Dataset…	src/org.eclipse.osgi/defaultAdaptor/src/org/eclipse/osgi/baseadaptor/bundlefile/ZipBundleFile.java
124	1	1	15	0				0 /Volumes/DriveB/Datasets/Datasets/BugPredictio... 1 /Volumes/DriveB/Datasets/Datasets/BugPredictio... 2 /Volumes/DriveB/Datasets/Datasets/BugPredictio... 3 /Volumes/DriveB/Datasets/Datasets/BugPredictio... 4 /Volumes/DriveB/Datasets/Datasets/BugPredictio... ... 521 /Volumes/DriveB/Datasets/Datasets/BugPredictio... 522 /Volumes/DriveB/Datasets/Datasets/BugPredictio... 523 /Volumes/DriveB/Dataset…	src/org.eclipse.osgi/defaultAdaptor/src/org/eclipse/osgi/baseadaptor/HookConfigurator.java
125	14	27	729	685	0.0	18.0	10.0	0 /Volumes/DriveB/Datasets/Datasets/BugPredictio... 1 /Volumes/DriveB/Datasets/Datasets/BugPredictio... 2 /Volumes/DriveB/Datasets/Datasets/BugPredictio... 3 /Volumes/DriveB/Datasets/Datasets/BugPredictio... 4 /Volumes/DriveB/Datasets/Datasets/BugPredictio... ... 521 /Volumes/DriveB/Datasets/Datasets/BugPredictio... 522 /Volumes/DriveB/Datasets/Datasets/BugPredictio... 523 /Volumes/DriveB/Dataset…	src/org.eclipse.osgi/defaultAdaptor/src/org/eclipse/osgi/baseadaptor/HookRegistry.java
126	4	9	36	0				0 /Volumes/DriveB/Datasets/Datasets/BugPredictio... 1 /Volumes/DriveB/Datasets/Datasets/BugPredictio... 2 /Volumes/DriveB/Datasets/Datasets/BugPredictio... 3 /Volumes/DriveB/Datasets/Datasets/BugPredictio... 4 /Volumes/DriveB/Datasets/Datasets/BugPredictio... ... 521 /Volumes/DriveB/Datasets/Datasets/BugPredictio... 522 /Volumes/DriveB/Datasets/Datasets/BugPredictio... 523 /Volumes/DriveB/Dataset…	src/org.eclipse.osgi/defaultAdaptor/src/org/eclipse/osgi/baseadaptor/hooks/AdaptorHook.java
127	2	1	49	0				0 /Volumes/DriveB/Datasets/Datasets/BugPredictio... 1 /Volumes/DriveB/Datasets/Datasets/BugPredictio... 2 /Volumes/DriveB/Datasets/Datasets/BugPredictio... 3 /Volumes/DriveB/Datasets/Datasets/BugPredictio... 4 /Volumes/DriveB/Datasets/Datasets/BugPredictio... ... 521 /Volumes/DriveB/Datasets/Datasets/BugPredictio... 522 /Volumes/DriveB/Datasets/Datasets/BugPredictio... 523 /Volumes/DriveB/Dataset…	src/org.eclipse.osgi/defaultAdaptor/src/org/eclipse/osgi/baseadaptor/hooks/BundleFileFactoryHook.java
128	2	1	49	0				0 /Volumes/DriveB/Datasets/Datasets/BugPredictio... 1 /Volumes/DriveB/Datasets/Datasets/BugPredictio... 2 /Volumes/DriveB/Datasets/Datasets/BugPredictio... 3 /Volumes/DriveB/Datasets/Datasets/BugPredictio... 4 /Volumes/DriveB/Datasets/Datasets/BugPredictio... ... 521 /Volumes/DriveB/Datasets/Datasets/BugPredictio... 522 /Volumes/DriveB/Datasets/Datasets/BugPredictio... 523 /Volumes/DriveB/Dataset…	src/org.eclipse.osgi/defaultAdaptor/src/org/eclipse/osgi/baseadaptor/hooks/BundleFileWrapperFactoryHook.java
129	7	6	493	0				0 /Volumes/DriveB/Datasets/Datasets/BugPredictio... 1 /Volumes/DriveB/Datasets/Datasets/BugPredictio... 2 /Volumes/DriveB/Datasets/Datasets/BugPredictio... 3 /Volumes/DriveB/Datasets/Datasets/BugPredictio... 4 /Volumes/DriveB/Datasets/Datasets/BugPredictio... ... 521 /Volumes/DriveB/Datasets/Datasets/BugPredictio... 522 /Volumes/DriveB/Datasets/Datasets/BugPredictio... 523 /Volumes/DriveB/Dataset…	src/org.eclipse.osgi/defaultAdaptor/src/org/eclipse/osgi/baseadaptor/hooks/ClassLoadingHook.java
130	3	5	93	0				0 /Volumes/DriveB/Datasets/Datasets/BugPredictio... 1 /Volumes/DriveB/Datasets/Datasets/BugPredictio... 2 /Volumes/DriveB/Datasets/Datasets/BugPredictio... 3 /Volumes/DriveB/Datasets/Datasets/BugPredictio... 4 /Volumes/DriveB/Datasets/Datasets/BugPredictio... ... 521 /Volumes/DriveB/Datasets/Datasets/BugPredictio... 522 /Volumes/DriveB/Datasets/Datasets/BugPredictio... 523 /Volumes/DriveB/Dataset…	src/org.eclipse.osgi/defaultAdaptor/src/org/eclipse/osgi/baseadaptor/hooks/ClassLoadingStatsHook.java
131	3	11	146	0				0 /Volumes/DriveB/Datasets/Datasets/BugPredictio... 1 /Volumes/DriveB/Datasets/Datasets/BugPredictio... 2 /Volumes/DriveB/Datasets/Datasets/BugPredictio... 3 /Volumes/DriveB/Datasets/Datasets/BugPredictio... 4 /Volumes/DriveB/Datasets/Datasets/BugPredictio... ... 521 /Volumes/DriveB/Datasets/Datasets/BugPredictio... 522 /Volumes/DriveB/Datasets/Datasets/BugPredictio... 523 /Volumes/DriveB/Dataset…	src/org.eclipse.osgi/defaultAdaptor/src/org/eclipse/osgi/baseadaptor/hooks/StorageHook.java
132	5	7	833	0				0 /Volumes/DriveB/Datasets/Datasets/BugPredictio... 1 /Volumes/DriveB/Datasets/Datasets/BugPredictio... 2 /Volumes/DriveB/Datasets/Datasets/BugPredictio... 3 /Volumes/DriveB/Datasets/Datasets/BugPredictio... 4 /Volumes/DriveB/Datasets/Datasets/BugPredictio... ... 521 /Volumes/DriveB/Datasets/Datasets/BugPredictio... 522 /Volumes/DriveB/Datasets/Datasets/BugPredictio... 523 /Volumes/DriveB/Dataset…	src/org.eclipse.osgi/defaultAdaptor/src/org/eclipse/osgi/baseadaptor/loader/BaseClassLoader.java
133	3	8	196	55	0.0	6.0	1.0	0 /Volumes/DriveB/Datasets/Datasets/BugPredictio... 1 /Volumes/DriveB/Datasets/Datasets/BugPredictio... 2 /Volumes/DriveB/Datasets/Datasets/BugPredictio... 3 /Volumes/DriveB/Datasets/Datasets/BugPredictio... 4 /Volumes/DriveB/Datasets/Datasets/BugPredictio... ... 521 /Volumes/DriveB/Datasets/Datasets/BugPredictio... 522 /Volumes/DriveB/Datasets/Datasets/BugPredictio... 523 /Volumes/DriveB/Dataset…	src/org.eclipse.osgi/defaultAdaptor/src/org/eclipse/osgi/baseadaptor/loader/ClasspathEntry.java
134	20	75	931	2285	1.0	7.0	19.0	0 /Volumes/DriveB/Datasets/Datasets/BugPredictio... 1 /Volumes/DriveB/Datasets/Datasets/BugPredictio... 2 /Volumes/DriveB/Datasets/Datasets/BugPredictio... 3 /Volumes/DriveB/Datasets/Datasets/BugPredictio... 4 /Volumes/DriveB/Datasets/Datasets/BugPredictio... ... 521 /Volumes/DriveB/Datasets/Datasets/BugPredictio... 522 /Volumes/DriveB/Datasets/Datasets/BugPredictio... 523 /Volumes/DriveB/Dataset…	src/org.eclipse.osgi/defaultAdaptor/src/org/eclipse/osgi/baseadaptor/loader/ClasspathManager.java
135	6	11	175	81	0.0	2.0	5.0	0 /Volumes/DriveB/Datasets/Datasets/BugPredictio... 1 /Volumes/DriveB/Datasets/Datasets/BugPredictio... 2 /Volumes/DriveB/Datasets/Datasets/BugPredictio... 3 /Volumes/DriveB/Datasets/Datasets/BugPredictio... 4 /Volumes/DriveB/Datasets/Datasets/BugPredictio... ... 521 /Volumes/DriveB/Datasets/Datasets/BugPredictio... 522 /Volumes/DriveB/Datasets/Datasets/BugPredictio... 523 /Volumes/DriveB/Dataset…	src/org.eclipse.osgi/defaultAdaptor/src/org/eclipse/osgi/baseadaptor/loader/FragmentClasspath.java
136	13	21	49	573	1.0	1.0	14.0	0 /Volumes/DriveB/Datasets/Datasets/BugPredictio... 1 /Volumes/DriveB/Datasets/Datasets/BugPredictio... 2 /Volumes/DriveB/Datasets/Datasets/BugPredictio... 3 /Volumes/DriveB/Datasets/Datasets/BugPredictio... 4 /Volumes/DriveB/Datasets/Datasets/BugPredictio... ... 521 /Volumes/DriveB/Datasets/Datasets/BugPredictio... 522 /Volumes/DriveB/Datasets/Datasets/BugPredictio... 523 /Volumes/DriveB/Dataset…	src/org.eclipse.osgi/defaultAdaptor/src/org/eclipse/osgi/framework/internal/core/BundleResourceHandler.java
137	3	17	0	127	0.0	2.0	3.0	0 /Volumes/DriveB/Datasets/Datasets/BugPredictio... 1 /Volumes/DriveB/Datasets/Datasets/BugPredictio... 2 /Volumes/DriveB/Datasets/Datasets/BugPredictio... 3 /Volumes/DriveB/Datasets/Datasets/BugPredictio... 4 /Volumes/DriveB/Datasets/Datasets/BugPredictio... ... 521 /Volumes/DriveB/Datasets/Datasets/BugPredictio... 522 /Volumes/DriveB/Datasets/Datasets/BugPredictio... 523 /Volumes/DriveB/Dataset…	src/org.eclipse.osgi/defaultAdaptor/src/org/eclipse/osgi/framework/internal/core/BundleURLConnection.java
138	0	3	0	0	0.0	3.0	1.0	0 /Volumes/DriveB/Datasets/Datasets/BugPredictio... 1 /Volumes/DriveB/Datasets/Datasets/BugPredictio... 2 /Volumes/DriveB/Datasets/Datasets/BugPredictio... 3 /Volumes/DriveB/Datasets/Datasets/BugPredictio... 4 /Volumes/DriveB/Datasets/Datasets/BugPredictio... ... 521 /Volumes/DriveB/Datasets/Datasets/BugPredictio... 522 /Volumes/DriveB/Datasets/Datasets/BugPredictio... 523 /Volumes/DriveB/Dataset…	src/org.eclipse.osgi/defaultAdaptor/src/org/eclipse/osgi/framework/internal/core/ReferenceInputStream.java
139	6	8	0	687	1.0	1.0	1.0	0 /Volumes/DriveB/Datasets/Datasets/BugPredictio... 1 /Volumes/DriveB/Datasets/Datasets/BugPredictio... 2 /Volumes/DriveB/Datasets/Datasets/BugPredictio... 3 /Volumes/DriveB/Datasets/Datasets/BugPredictio... 4 /Volumes/DriveB/Datasets/Datasets/BugPredictio... ... 521 /Volumes/DriveB/Datasets/Datasets/BugPredictio... 522 /Volumes/DriveB/Datasets/Datasets/BugPredictio... 523 /Volumes/DriveB/Dataset…	src/org.eclipse.osgi/defaultAdaptor/src/org/eclipse/osgi/framework/internal/core/ServiceRegistryImpl.java
140	6	8	0	215	0.0	1.0	5.0	0 /Volumes/DriveB/Datasets/Datasets/BugPredictio... 1 /Volumes/DriveB/Datasets/Datasets/BugPredictio... 2 /Volumes/DriveB/Datasets/Datasets/BugPredictio... 3 /Volumes/DriveB/Datasets/Datasets/BugPredictio... 4 /Volumes/DriveB/Datasets/Datasets/BugPredictio... ... 521 /Volumes/DriveB/Datasets/Datasets/BugPredictio... 522 /Volumes/DriveB/Datasets/Datasets/BugPredictio... 523 /Volumes/DriveB/Dataset…	src/org.eclipse.osgi/defaultAdaptor/src/org/eclipse/osgi/framework/internal/protocol/bundleentry/Handler.java
141	6	9	0	127	0.0	1.0	5.0	0 /Volumes/DriveB/Datasets/Datasets/BugPredictio... 1 /Volumes/DriveB/Datasets/Datasets/BugPredictio... 2 /Volumes/DriveB/Datasets/Datasets/BugPredictio... 3 /Volumes/DriveB/Datasets/Datasets/BugPredictio... 4 /Volumes/DriveB/Datasets/Datasets/BugPredictio... ... 521 /Volumes/DriveB/Datasets/Datasets/BugPredictio... 522 /Volumes/DriveB/Datasets/Datasets/BugPredictio... 523 /Volumes/DriveB/Dataset…	src/org.eclipse.osgi/defaultAdaptor/src/org/eclipse/osgi/framework/internal/protocol/bundleresource/Handler.java
142	1	4	0	0	0.0	0.0	4.0	0 /Volumes/DriveB/Datasets/Datasets/BugPredictio... 1 /Volumes/DriveB/Datasets/Datasets/BugPredictio... 2 /Volumes/DriveB/Datasets/Datasets/BugPredictio... 3 /Volumes/DriveB/Datasets/Datasets/BugPredictio... 4 /Volumes/DriveB/Datasets/Datasets/BugPredictio... ... 521 /Volumes/DriveB/Datasets/Datasets/BugPredictio... 522 /Volumes/DriveB/Datasets/Datasets/BugPredictio... 523 /Volumes/DriveB/Dataset…	src/org.eclipse.osgi/defaultAdaptor/src/org/eclipse/osgi/framework/internal/protocol/reference/Handler.java
143	3	11	56	97	0.0	1.0	6.0	0 /Volumes/DriveB/Datasets/Datasets/BugPredictio... 1 /Volumes/DriveB/Datasets/Datasets/BugPredictio... 2 /Volumes/DriveB/Datasets/Datasets/BugPredictio... 3 /Volumes/DriveB/Datasets/Datasets/BugPredictio... 4 /Volumes/DriveB/Datasets/Datasets/BugPredictio... ... 521 /Volumes/DriveB/Datasets/Datasets/BugPredictio... 522 /Volumes/DriveB/Datasets/Datasets/BugPredictio... 523 /Volumes/DriveB/Dataset…	src/org.eclipse.osgi/defaultAdaptor/src/org/eclipse/osgi/framework/internal/protocol/reference/ReferenceURLConnection.java
144	13	23	1746	547	1.0	9.0	17.0	0 /Volumes/DriveB/Datasets/Datasets/BugPredictio... 1 /Volumes/DriveB/Datasets/Datasets/BugPredictio... 2 /Volumes/DriveB/Datasets/Datasets/BugPredictio... 3 /Volumes/DriveB/Datasets/Datasets/BugPredictio... 4 /Volumes/DriveB/Datasets/Datasets/BugPredictio... ... 521 /Volumes/DriveB/Datasets/Datasets/BugPredictio... 522 /Volumes/DriveB/Datasets/Datasets/BugPredictio... 523 /Volumes/DriveB/Dataset…	src/org.eclipse.osgi/defaultAdaptor/src/org/eclipse/osgi/internal/baseadaptor/AdaptorUtil.java
145	13	17	49	170	1.0	2.0	6.0	0 /Volumes/DriveB/Datasets/Datasets/BugPredictio... 1 /Volumes/DriveB/Datasets/Datasets/BugPredictio... 2 /Volumes/DriveB/Datasets/Datasets/BugPredictio... 3 /Volumes/DriveB/Datasets/Datasets/BugPredictio... 4 /Volumes/DriveB/Datasets/Datasets/BugPredictio... ... 521 /Volumes/DriveB/Datasets/Datasets/BugPredictio... 522 /Volumes/DriveB/Datasets/Datasets/BugPredictio... 523 /Volumes/DriveB/Dataset…	src/org.eclipse.osgi/defaultAdaptor/src/org/eclipse/osgi/internal/baseadaptor/BaseClassLoadingHook.java
146	5	6	0	21	0.0	0.0	4.0	0 /Volumes/DriveB/Datasets/Datasets/BugPredictio... 1 /Volumes/DriveB/Datasets/Datasets/BugPredictio... 2 /Volumes/DriveB/Datasets/Datasets/BugPredictio... 3 /Volumes/DriveB/Datasets/Datasets/BugPredictio... 4 /Volumes/DriveB/Datasets/Datasets/BugPredictio... ... 521 /Volumes/DriveB/Datasets/Datasets/BugPredictio... 522 /Volumes/DriveB/Datasets/Datasets/BugPredictio... 523 /Volumes/DriveB/Dataset…	src/org.eclipse.osgi/defaultAdaptor/src/org/eclipse/osgi/internal/baseadaptor/BaseHookConfigurator.java
147	2	9	0	168	0.0	1.0	2.0	0 /Volumes/DriveB/Datasets/Datasets/BugPredictio... 1 /Volumes/DriveB/Datasets/Datasets/BugPredictio... 2 /Volumes/DriveB/Datasets/Datasets/BugPredictio... 3 /Volumes/DriveB/Datasets/Datasets/BugPredictio... 4 /Volumes/DriveB/Datasets/Datasets/BugPredictio... ... 521 /Volumes/DriveB/Datasets/Datasets/BugPredictio... 522 /Volumes/DriveB/Datasets/Datasets/BugPredictio... 523 /Volumes/DriveB/Dataset…	src/org.eclipse.osgi/defaultAdaptor/src/org/eclipse/osgi/internal/baseadaptor/BasePermissionStorage.java
148	56	213	226	4822	1.0	9.0	66.0	0 /Volumes/DriveB/Datasets/Datasets/BugPredictio... 1 /Volumes/DriveB/Datasets/Datasets/BugPredictio... 2 /Volumes/DriveB/Datasets/Datasets/BugPredictio... 3 /Volumes/DriveB/Datasets/Datasets/BugPredictio... 4 /Volumes/DriveB/Datasets/Datasets/BugPredictio... ... 521 /Volumes/DriveB/Datasets/Datasets/BugPredictio... 522 /Volumes/DriveB/Datasets/Datasets/BugPredictio... 523 /Volumes/DriveB/Dataset…	src/org.eclipse.osgi/defaultAdaptor/src/org/eclipse/osgi/internal/baseadaptor/BaseStorage.java
149	29	105	475	1829	1.0	9.0	30.0	0 /Volumes/DriveB/Datasets/Datasets/BugPredictio... 1 /Volumes/DriveB/Datasets/Datasets/BugPredictio... 2 /Volumes/DriveB/Datasets/Datasets/BugPredictio... 3 /Volumes/DriveB/Datasets/Datasets/BugPredictio... 4 /Volumes/DriveB/Datasets/Datasets/BugPredictio... ... 521 /Volumes/DriveB/Datasets/Datasets/BugPredictio... 522 /Volumes/DriveB/Datasets/Datasets/BugPredictio... 523 /Volumes/DriveB/Dataset…	src/org.eclipse.osgi/defaultAdaptor/src/org/eclipse/osgi/internal/baseadaptor/BaseStorageHook.java
150	17	34	0	600	0.0	1.0	17.0	0 /Volumes/DriveB/Datasets/Datasets/BugPredictio... 1 /Volumes/DriveB/Datasets/Datasets/BugPredictio... 2 /Volumes/DriveB/Datasets/Datasets/BugPredictio... 3 /Volumes/DriveB/Datasets/Datasets/BugPredictio... 4 /Volumes/DriveB/Datasets/Datasets/BugPredictio... ... 521 /Volumes/DriveB/Datasets/Datasets/BugPredictio... 522 /Volumes/DriveB/Datasets/Datasets/BugPredictio... 523 /Volumes/DriveB/Dataset…	src/org.eclipse.osgi/defaultAdaptor/src/org/eclipse/osgi/internal/baseadaptor/BundleInstall.java
151	7	9	0	64	0.0	1.0	4.0	0 /Volumes/DriveB/Datasets/Datasets/BugPredictio... 1 /Volumes/DriveB/Datasets/Datasets/BugPredictio... 2 /Volumes/DriveB/Datasets/Datasets/BugPredictio... 3 /Volumes/DriveB/Datasets/Datasets/BugPredictio... 4 /Volumes/DriveB/Datasets/Datasets/BugPredictio... ... 521 /Volumes/DriveB/Datasets/Datasets/BugPredictio... 522 /Volumes/DriveB/Datasets/Datasets/BugPredictio... 523 /Volumes/DriveB/Dataset…	src/org.eclipse.osgi/defaultAdaptor/src/org/eclipse/osgi/internal/baseadaptor/BundleUninstall.java
152	17	39	0	791	0.0	1.0	17.0	0 /Volumes/DriveB/Datasets/Datasets/BugPredictio... 1 /Volumes/DriveB/Datasets/Datasets/BugPredictio... 2 /Volumes/DriveB/Datasets/Datasets/BugPredictio... 3 /Volumes/DriveB/Datasets/Datasets/BugPredictio... 4 /Volumes/DriveB/Datasets/Datasets/BugPredictio... ... 521 /Volumes/DriveB/Datasets/Datasets/BugPredictio... 522 /Volumes/DriveB/Datasets/Datasets/BugPredictio... 523 /Volumes/DriveB/Dataset…	src/org.eclipse.osgi/defaultAdaptor/src/org/eclipse/osgi/internal/baseadaptor/BundleUpdate.java
153	11	39	0	458	0.0	1.0	11.0	0 /Volumes/DriveB/Datasets/Datasets/BugPredictio... 1 /Volumes/DriveB/Datasets/Datasets/BugPredictio... 2 /Volumes/DriveB/Datasets/Datasets/BugPredictio... 3 /Volumes/DriveB/Datasets/Datasets/BugPredictio... 4 /Volumes/DriveB/Datasets/Datasets/BugPredictio... ... 521 /Volumes/DriveB/Datasets/Datasets/BugPredictio... 522 /Volumes/DriveB/Datasets/Datasets/BugPredictio... 523 /Volumes/DriveB/Dataset…	src/org.eclipse.osgi/defaultAdaptor/src/org/eclipse/osgi/internal/baseadaptor/DefaultClassLoader.java
154	12	19	0	269	0.0	0.0	6.0	0 /Volumes/DriveB/Datasets/Datasets/BugPredictio... 1 /Volumes/DriveB/Datasets/Datasets/BugPredictio... 2 /Volumes/DriveB/Datasets/Datasets/BugPredictio... 3 /Volumes/DriveB/Datasets/Datasets/BugPredictio... 4 /Volumes/DriveB/Datasets/Datasets/BugPredictio... ... 521 /Volumes/DriveB/Datasets/Datasets/BugPredictio... 522 /Volumes/DriveB/Datasets/Datasets/BugPredictio... 523 /Volumes/DriveB/Dataset…	src/org.eclipse.osgi/defaultAdaptor/src/org/eclipse/osgi/internal/baseadaptor/DevClassLoadingHook.java
155	1	7	507	203	0.0	4.0	4.0	0 /Volumes/DriveB/Datasets/Datasets/BugPredictio... 1 /Volumes/DriveB/Datasets/Datasets/BugPredictio... 2 /Volumes/DriveB/Datasets/Datasets/BugPredictio... 3 /Volumes/DriveB/Datasets/Datasets/BugPredictio... 4 /Volumes/DriveB/Datasets/Datasets/BugPredictio... ... 521 /Volumes/DriveB/Datasets/Datasets/BugPredictio... 522 /Volumes/DriveB/Datasets/Datasets/BugPredictio... 523 /Volumes/DriveB/Dataset…	src/org.eclipse.osgi/defaultAdaptor/src/org/eclipse/osgi/internal/baseadaptor/DevClassPathHelper.java
156	1	4	0	0	0.0	2.0	0.0	0 /Volumes/DriveB/Datasets/Datasets/BugPredictio... 1 /Volumes/DriveB/Datasets/Datasets/BugPredictio... 2 /Volumes/DriveB/Datasets/Datasets/BugPredictio... 3 /Volumes/DriveB/Datasets/Datasets/BugPredictio... 4 /Volumes/DriveB/Datasets/Datasets/BugPredictio... ... 521 /Volumes/DriveB/Datasets/Datasets/BugPredictio... 522 /Volumes/DriveB/Datasets/Datasets/BugPredictio... 523 /Volumes/DriveB/Dataset…	src/org.eclipse.osgi/defaultAdaptor/src/org/eclipse/osgi/internal/baseadaptor/InvalidVersion.java
157	15	47	201	500	1.0	4.0	8.0	0 /Volumes/DriveB/Datasets/Datasets/BugPredictio... 1 /Volumes/DriveB/Datasets/Datasets/BugPredictio... 2 /Volumes/DriveB/Datasets/Datasets/BugPredictio... 3 /Volumes/DriveB/Datasets/Datasets/BugPredictio... 4 /Volumes/DriveB/Datasets/Datasets/BugPredictio... ... 521 /Volumes/DriveB/Datasets/Datasets/BugPredictio... 522 /Volumes/DriveB/Datasets/Datasets/BugPredictio... 523 /Volumes/DriveB/Dataset…	src/org.eclipse.osgi/defaultAdaptor/src/org/eclipse/osgi/internal/baseadaptor/StateManager.java
158	17	32	0	394	1.0	1.0	17.0	0 /Volumes/DriveB/Datasets/Datasets/BugPredictio... 1 /Volumes/DriveB/Datasets/Datasets/BugPredictio... 2 /Volumes/DriveB/Datasets/Datasets/BugPredictio... 3 /Volumes/DriveB/Datasets/Datasets/BugPredictio... 4 /Volumes/DriveB/Datasets/Datasets/BugPredictio... ... 521 /Volumes/DriveB/Datasets/Datasets/BugPredictio... 522 /Volumes/DriveB/Datasets/Datasets/BugPredictio... 523 /Volumes/DriveB/Dataset…	src/org.eclipse.osgi/defaultAdaptor/src/org/eclipse/osgi/internal/baseadaptor/SystemBundleData.java
159	9	61	1256	2024	0.0	2.0	22.0	0 /Volumes/DriveB/Datasets/Datasets/BugPredictio... 1 /Volumes/DriveB/Datasets/Datasets/BugPredictio... 2 /Volumes/DriveB/Datasets/Datasets/BugPredictio... 3 /Volumes/DriveB/Datasets/Datasets/BugPredictio... 4 /Volumes/DriveB/Datasets/Datasets/BugPredictio... ... 521 /Volumes/DriveB/Datasets/Datasets/BugPredictio... 522 /Volumes/DriveB/Datasets/Datasets/BugPredictio... 523 /Volumes/DriveB/Dataset…	src/org.eclipse.osgi/eclipseAdaptor/src/org/eclipse/core/runtime/adaptor/EclipseLog.java
160	43	141	469	6711	1.0	1.0	53.0	0 /Volumes/DriveB/Datasets/Datasets/BugPredictio... 1 /Volumes/DriveB/Datasets/Datasets/BugPredictio... 2 /Volumes/DriveB/Datasets/Datasets/BugPredictio... 3 /Volumes/DriveB/Datasets/Datasets/BugPredictio... 4 /Volumes/DriveB/Datasets/Datasets/BugPredictio... ... 521 /Volumes/DriveB/Datasets/Datasets/BugPredictio... 522 /Volumes/DriveB/Datasets/Datasets/BugPredictio... 523 /Volumes/DriveB/Dataset…	src/org.eclipse.osgi/eclipseAdaptor/src/org/eclipse/core/runtime/adaptor/EclipseStarter.java
161	8	32	86	1440	1.0	8.0	10.0	0 /Volumes/DriveB/Datasets/Datasets/BugPredictio... 1 /Volumes/DriveB/Datasets/Datasets/BugPredictio... 2 /Volumes/DriveB/Datasets/Datasets/BugPredictio... 3 /Volumes/DriveB/Datasets/Datasets/BugPredictio... 4 /Volumes/DriveB/Datasets/Datasets/BugPredictio... ... 521 /Volumes/DriveB/Datasets/Datasets/BugPredictio... 522 /Volumes/DriveB/Datasets/Datasets/BugPredictio... 523 /Volumes/DriveB/Dataset…	src/org.eclipse.osgi/eclipseAdaptor/src/org/eclipse/core/runtime/adaptor/LocationManager.java
162	3	2	0	35	0.0	1.0	1.0	0 /Volumes/DriveB/Datasets/Datasets/BugPredictio... 1 /Volumes/DriveB/Datasets/Datasets/BugPredictio... 2 /Volumes/DriveB/Datasets/Datasets/BugPredictio... 3 /Volumes/DriveB/Datasets/Datasets/BugPredictio... 4 /Volumes/DriveB/Datasets/Datasets/BugPredictio... ... 521 /Volumes/DriveB/Datasets/Datasets/BugPredictio... 522 /Volumes/DriveB/Datasets/Datasets/BugPredictio... 523 /Volumes/DriveB/Dataset…	src/org.eclipse.osgi/eclipseAdaptor/src/org/eclipse/core/runtime/internal/adaptor/BundleLocalizationImpl.java
163	12	30	0	802	0.0	1.0	10.0	0 /Volumes/DriveB/Datasets/Datasets/BugPredictio... 1 /Volumes/DriveB/Datasets/Datasets/BugPredictio... 2 /Volumes/DriveB/Datasets/Datasets/BugPredictio... 3 /Volumes/DriveB/Datasets/Datasets/BugPredictio... 4 /Volumes/DriveB/Datasets/Datasets/BugPredictio... ... 521 /Volumes/DriveB/Datasets/Datasets/BugPredictio... 522 /Volumes/DriveB/Datasets/Datasets/BugPredictio... 523 /Volumes/DriveB/Dataset…	src/org.eclipse.osgi/eclipseAdaptor/src/org/eclipse/core/runtime/internal/adaptor/CachedManifest.java
164	9	15	91	208	0.0	1.0	9.0	0 /Volumes/DriveB/Datasets/Datasets/BugPredictio... 1 /Volumes/DriveB/Datasets/Datasets/BugPredictio... 2 /Volumes/DriveB/Datasets/Datasets/BugPredictio... 3 /Volumes/DriveB/Datasets/Datasets/BugPredictio... 4 /Volumes/DriveB/Datasets/Datasets/BugPredictio... ... 521 /Volumes/DriveB/Datasets/Datasets/BugPredictio... 522 /Volumes/DriveB/Datasets/Datasets/BugPredictio... 523 /Volumes/DriveB/Dataset…	src/org.eclipse.osgi/eclipseAdaptor/src/org/eclipse/core/runtime/internal/adaptor/ClasspathManifest.java
165	2	11	0	454	0.0	1.0	5.0	0 /Volumes/DriveB/Datasets/Datasets/BugPredictio... 1 /Volumes/DriveB/Datasets/Datasets/BugPredictio... 2 /Volumes/DriveB/Datasets/Datasets/BugPredictio... 3 /Volumes/DriveB/Datasets/Datasets/BugPredictio... 4 /Volumes/DriveB/Datasets/Datasets/BugPredictio... ... 521 /Volumes/DriveB/Datasets/Datasets/BugPredictio... 522 /Volumes/DriveB/Datasets/Datasets/BugPredictio... 523 /Volumes/DriveB/Dataset…	src/org.eclipse.osgi/eclipseAdaptor/src/org/eclipse/core/runtime/internal/adaptor/ContextFinder.java
166	4	5	5	44	0.0	1.0	8.0	0 /Volumes/DriveB/Datasets/Datasets/BugPredictio... 1 /Volumes/DriveB/Datasets/Datasets/BugPredictio... 2 /Volumes/DriveB/Datasets/Datasets/BugPredictio... 3 /Volumes/DriveB/Datasets/Datasets/BugPredictio... 4 /Volumes/DriveB/Datasets/Datasets/BugPredictio... ... 521 /Volumes/DriveB/Datasets/Datasets/BugPredictio... 522 /Volumes/DriveB/Datasets/Datasets/BugPredictio... 523 /Volumes/DriveB/Dataset…	src/org.eclipse.osgi/eclipseAdaptor/src/org/eclipse/core/runtime/internal/adaptor/DefaultStartupMonitor.java
167	33	35	0	1978	1.0	0.0	19.0	0 /Volumes/DriveB/Datasets/Datasets/BugPredictio... 1 /Volumes/DriveB/Datasets/Datasets/BugPredictio... 2 /Volumes/DriveB/Datasets/Datasets/BugPredictio... 3 /Volumes/DriveB/Datasets/Datasets/BugPredictio... 4 /Volumes/DriveB/Datasets/Datasets/BugPredictio... ... 521 /Volumes/DriveB/Datasets/Datasets/BugPredictio... 522 /Volumes/DriveB/Datasets/Datasets/BugPredictio... 523 /Volumes/DriveB/Dataset…	src/org.eclipse.osgi/eclipseAdaptor/src/org/eclipse/core/runtime/internal/adaptor/EclipseAdaptorHook.java
168	16	21	35	391	0.0	1.0	12.0	0 /Volumes/DriveB/Datasets/Datasets/BugPredictio... 1 /Volumes/DriveB/Datasets/Datasets/BugPredictio... 2 /Volumes/DriveB/Datasets/Datasets/BugPredictio... 3 /Volumes/DriveB/Datasets/Datasets/BugPredictio... 4 /Volumes/DriveB/Datasets/Datasets/BugPredictio... ... 521 /Volumes/DriveB/Datasets/Datasets/BugPredictio... 522 /Volumes/DriveB/Datasets/Datasets/BugPredictio... 523 /Volumes/DriveB/Dataset…	src/org.eclipse.osgi/eclipseAdaptor/src/org/eclipse/core/runtime/internal/adaptor/EclipseAppLauncher.java
169	16	32	42	1035	0.0	0.0	16.0	0 /Volumes/DriveB/Datasets/Datasets/BugPredictio... 1 /Volumes/DriveB/Datasets/Datasets/BugPredictio... 2 /Volumes/DriveB/Datasets/Datasets/BugPredictio... 3 /Volumes/DriveB/Datasets/Datasets/BugPredictio... 4 /Volumes/DriveB/Datasets/Datasets/BugPredictio... ... 521 /Volumes/DriveB/Datasets/Datasets/BugPredictio... 522 /Volumes/DriveB/Datasets/Datasets/BugPredictio... 523 /Volumes/DriveB/Dataset…	src/org.eclipse.osgi/eclipseAdaptor/src/org/eclipse/core/runtime/internal/adaptor/EclipseClassLoadingHook.java
170	15	41	0	1498	0.0	1.0	16.0	0 /Volumes/DriveB/Datasets/Datasets/BugPredictio... 1 /Volumes/DriveB/Datasets/Datasets/BugPredictio... 2 /Volumes/DriveB/Datasets/Datasets/BugPredictio... 3 /Volumes/DriveB/Datasets/Datasets/BugPredictio... 4 /Volumes/DriveB/Datasets/Datasets/BugPredictio... ... 521 /Volumes/DriveB/Datasets/Datasets/BugPredictio... 522 /Volumes/DriveB/Datasets/Datasets/BugPredictio... 523 /Volumes/DriveB/Dataset…	src/org.eclipse.osgi/eclipseAdaptor/src/org/eclipse/core/runtime/internal/adaptor/EclipseCommandProvider.java
171	5	22	837	639	0.0	5.0	4.0	0 /Volumes/DriveB/Datasets/Datasets/BugPredictio... 1 /Volumes/DriveB/Datasets/Datasets/BugPredictio... 2 /Volumes/DriveB/Datasets/Datasets/BugPredictio... 3 /Volumes/DriveB/Datasets/Datasets/BugPredictio... 4 /Volumes/DriveB/Datasets/Datasets/BugPredictio... ... 521 /Volumes/DriveB/Datasets/Datasets/BugPredictio... 522 /Volumes/DriveB/Datasets/Datasets/BugPredictio... 523 /Volumes/DriveB/Dataset…	src/org.eclipse.osgi/eclipseAdaptor/src/org/eclipse/core/runtime/internal/adaptor/EclipseEnvironmentInfo.java
172	11	16	0	78	1.0	0.0	7.0	0 /Volumes/DriveB/Datasets/Datasets/BugPredictio... 1 /Volumes/DriveB/Datasets/Datasets/BugPredictio... 2 /Volumes/DriveB/Datasets/Datasets/BugPredictio... 3 /Volumes/DriveB/Datasets/Datasets/BugPredictio... 4 /Volumes/DriveB/Datasets/Datasets/BugPredictio... ... 521 /Volumes/DriveB/Datasets/Datasets/BugPredictio... 522 /Volumes/DriveB/Datasets/Datasets/BugPredictio... 523 /Volumes/DriveB/Dataset…	src/org.eclipse.osgi/eclipseAdaptor/src/org/eclipse/core/runtime/internal/adaptor/EclipseErrorHandler.java
173	33	60	49	1036	1.0	0.0	24.0	0 /Volumes/DriveB/Datasets/Datasets/BugPredictio... 1 /Volumes/DriveB/Datasets/Datasets/BugPredictio... 2 /Volumes/DriveB/Datasets/Datasets/BugPredictio... 3 /Volumes/DriveB/Datasets/Datasets/BugPredictio... 4 /Volumes/DriveB/Datasets/Datasets/BugPredictio... ... 521 /Volumes/DriveB/Datasets/Datasets/BugPredictio... 522 /Volumes/DriveB/Datasets/Datasets/BugPredictio... 523 /Volumes/DriveB/Dataset…	src/org.eclipse.osgi/eclipseAdaptor/src/org/eclipse/core/runtime/internal/adaptor/EclipseLazyStarter.java
174	15	27	0	655	1.0	0.0	16.0	0 /Volumes/DriveB/Datasets/Datasets/BugPredictio... 1 /Volumes/DriveB/Datasets/Datasets/BugPredictio... 2 /Volumes/DriveB/Datasets/Datasets/BugPredictio... 3 /Volumes/DriveB/Datasets/Datasets/BugPredictio... 4 /Volumes/DriveB/Datasets/Datasets/BugPredictio... ... 521 /Volumes/DriveB/Datasets/Datasets/BugPredictio... 522 /Volumes/DriveB/Datasets/Datasets/BugPredictio... 523 /Volumes/DriveB/Dataset…	src/org.eclipse.osgi/eclipseAdaptor/src/org/eclipse/core/runtime/internal/adaptor/EclipseLogHook.java
175	26	83	442	2362	1.0	2.0	28.0	0 /Volumes/DriveB/Datasets/Datasets/BugPredictio... 1 /Volumes/DriveB/Datasets/Datasets/BugPredictio... 2 /Volumes/DriveB/Datasets/Datasets/BugPredictio... 3 /Volumes/DriveB/Datasets/Datasets/BugPredictio... 4 /Volumes/DriveB/Datasets/Datasets/BugPredictio... ... 521 /Volumes/DriveB/Datasets/Datasets/BugPredictio... 522 /Volumes/DriveB/Datasets/Datasets/BugPredictio... 523 /Volumes/DriveB/Dataset…	src/org.eclipse.osgi/eclipseAdaptor/src/org/eclipse/core/runtime/internal/adaptor/EclipseStorageHook.java
176	0	16	840	0				0 /Volumes/DriveB/Datasets/Datasets/BugPredictio... 1 /Volumes/DriveB/Datasets/Datasets/BugPredictio... 2 /Volumes/DriveB/Datasets/Datasets/BugPredictio... 3 /Volumes/DriveB/Datasets/Datasets/BugPredictio... 4 /Volumes/DriveB/Datasets/Datasets/BugPredictio... ... 521 /Volumes/DriveB/Datasets/Datasets/BugPredictio... 522 /Volumes/DriveB/Datasets/Datasets/BugPredictio... 523 /Volumes/DriveB/Dataset…	src/org.eclipse.osgi/eclipseAdaptor/src/org/eclipse/core/runtime/internal/adaptor/IPluginInfo.java
177	6	8	1120	260	0.0	3.0	6.0	0 /Volumes/DriveB/Datasets/Datasets/BugPredictio... 1 /Volumes/DriveB/Datasets/Datasets/BugPredictio... 2 /Volumes/DriveB/Datasets/Datasets/BugPredictio... 3 /Volumes/DriveB/Datasets/Datasets/BugPredictio... 4 /Volumes/DriveB/Datasets/Datasets/BugPredictio... ... 521 /Volumes/DriveB/Datasets/Datasets/BugPredictio... 522 /Volumes/DriveB/Datasets/Datasets/BugPredictio... 523 /Volumes/DriveB/Dataset…	src/org.eclipse.osgi/eclipseAdaptor/src/org/eclipse/core/runtime/internal/adaptor/MessageHelper.java
178	21	82	80	3368	0.0	2.0	24.0	0 /Volumes/DriveB/Datasets/Datasets/BugPredictio... 1 /Volumes/DriveB/Datasets/Datasets/BugPredictio... 2 /Volumes/DriveB/Datasets/Datasets/BugPredictio... 3 /Volumes/DriveB/Datasets/Datasets/BugPredictio... 4 /Volumes/DriveB/Datasets/Datasets/BugPredictio... ... 521 /Volumes/DriveB/Datasets/Datasets/BugPredictio... 522 /Volumes/DriveB/Datasets/Datasets/BugPredictio... 523 /Volumes/DriveB/Dataset…	src/org.eclipse.osgi/eclipseAdaptor/src/org/eclipse/core/runtime/internal/adaptor/PluginConverterImpl.java
179	12	40	38	702	1.0	2.0	14.0	0 /Volumes/DriveB/Datasets/Datasets/BugPredictio... 1 /Volumes/DriveB/Datasets/Datasets/BugPredictio... 2 /Volumes/DriveB/Datasets/Datasets/BugPredictio... 3 /Volumes/DriveB/Datasets/Datasets/BugPredictio... 4 /Volumes/DriveB/Datasets/Datasets/BugPredictio... ... 521 /Volumes/DriveB/Datasets/Datasets/BugPredictio... 522 /Volumes/DriveB/Datasets/Datasets/BugPredictio... 523 /Volumes/DriveB/Dataset…	src/org.eclipse.osgi/eclipseAdaptor/src/org/eclipse/core/runtime/internal/adaptor/PluginParser.java
180	0	5	67	0	0.0	4.0	2.0	0 /Volumes/DriveB/Datasets/Datasets/BugPredictio... 1 /Volumes/DriveB/Datasets/Datasets/BugPredictio... 2 /Volumes/DriveB/Datasets/Datasets/BugPredictio... 3 /Volumes/DriveB/Datasets/Datasets/BugPredictio... 4 /Volumes/DriveB/Datasets/Datasets/BugPredictio... ... 521 /Volumes/DriveB/Datasets/Datasets/BugPredictio... 522 /Volumes/DriveB/Datasets/Datasets/BugPredictio... 523 /Volumes/DriveB/Dataset…	src/org.eclipse.osgi/eclipseAdaptor/src/org/eclipse/core/runtime/internal/adaptor/Semaphore.java
181	2	4	35	35	1.0	1.0	2.0	0 /Volumes/DriveB/Datasets/Datasets/BugPredictio... 1 /Volumes/DriveB/Datasets/Datasets/BugPredictio... 2 /Volumes/DriveB/Datasets/Datasets/BugPredictio... 3 /Volumes/DriveB/Datasets/Datasets/BugPredictio... 4 /Volumes/DriveB/Datasets/Datasets/BugPredictio... ... 521 /Volumes/DriveB/Datasets/Datasets/BugPredictio... 522 /Volumes/DriveB/Datasets/Datasets/BugPredictio... 523 /Volumes/DriveB/Dataset…	src/org.eclipse.osgi/eclipseAdaptor/src/org/eclipse/core/runtime/internal/adaptor/URLConverterImpl.java
182	2	25	64	83	0.0	1.0	2.0	0 /Volumes/DriveB/Datasets/Datasets/BugPredictio... 1 /Volumes/DriveB/Datasets/Datasets/BugPredictio... 2 /Volumes/DriveB/Datasets/Datasets/BugPredictio... 3 /Volumes/DriveB/Datasets/Datasets/BugPredictio... 4 /Volumes/DriveB/Datasets/Datasets/BugPredictio... ... 521 /Volumes/DriveB/Datasets/Datasets/BugPredictio... 522 /Volumes/DriveB/Datasets/Datasets/BugPredictio... 523 /Volumes/DriveB/Dataset…	src/org.eclipse.osgi/eclipseAdaptor/src/org/eclipse/core/runtime/internal/stats/BundleStats.java
183	3	34	100	666	0.0	3.0	10.0	0 /Volumes/DriveB/Datasets/Datasets/BugPredictio... 1 /Volumes/DriveB/Datasets/Datasets/BugPredictio... 2 /Volumes/DriveB/Datasets/Datasets/BugPredictio... 3 /Volumes/DriveB/Datasets/Datasets/BugPredictio... 4 /Volumes/DriveB/Datasets/Datasets/BugPredictio... ... 521 /Volumes/DriveB/Datasets/Datasets/BugPredictio... 522 /Volumes/DriveB/Datasets/Datasets/BugPredictio... 523 /Volumes/DriveB/Dataset…	src/org.eclipse.osgi/eclipseAdaptor/src/org/eclipse/core/runtime/internal/stats/ClassloaderStats.java
184	2	21	154	20	0.0	2.0	2.0	0 /Volumes/DriveB/Datasets/Datasets/BugPredictio... 1 /Volumes/DriveB/Datasets/Datasets/BugPredictio... 2 /Volumes/DriveB/Datasets/Datasets/BugPredictio... 3 /Volumes/DriveB/Datasets/Datasets/BugPredictio... 4 /Volumes/DriveB/Datasets/Datasets/BugPredictio... ... 521 /Volumes/DriveB/Datasets/Datasets/BugPredictio... 522 /Volumes/DriveB/Datasets/Datasets/BugPredictio... 523 /Volumes/DriveB/Dataset…	src/org.eclipse.osgi/eclipseAdaptor/src/org/eclipse/core/runtime/internal/stats/ClassStats.java
185	0	14	0	197	0.0	0.0	4.0	0 /Volumes/DriveB/Datasets/Datasets/BugPredictio... 1 /Volumes/DriveB/Datasets/Datasets/BugPredictio... 2 /Volumes/DriveB/Datasets/Datasets/BugPredictio... 3 /Volumes/DriveB/Datasets/Datasets/BugPredictio... 4 /Volumes/DriveB/Datasets/Datasets/BugPredictio... ... 521 /Volumes/DriveB/Datasets/Datasets/BugPredictio... 522 /Volumes/DriveB/Datasets/Datasets/BugPredictio... 523 /Volumes/DriveB/Dataset…	src/org.eclipse.osgi/eclipseAdaptor/src/org/eclipse/core/runtime/internal/stats/ResourceBundleStats.java
186	17	46	0	856	0.0	3.0	16.0	0 /Volumes/DriveB/Datasets/Datasets/BugPredictio... 1 /Volumes/DriveB/Datasets/Datasets/BugPredictio... 2 /Volumes/DriveB/Datasets/Datasets/BugPredictio... 3 /Volumes/DriveB/Datasets/Datasets/BugPredictio... 4 /Volumes/DriveB/Datasets/Datasets/BugPredictio... ... 521 /Volumes/DriveB/Datasets/Datasets/BugPredictio... 522 /Volumes/DriveB/Datasets/Datasets/BugPredictio... 523 /Volumes/DriveB/Dataset…	src/org.eclipse.osgi/eclipseAdaptor/src/org/eclipse/core/runtime/internal/stats/StatsManager.java
187	0	5	49	0	0.0	0.0	0.0	0 /Volumes/DriveB/Datasets/Datasets/BugPredictio... 1 /Volumes/DriveB/Datasets/Datasets/BugPredictio... 2 /Volumes/DriveB/Datasets/Datasets/BugPredictio... 3 /Volumes/DriveB/Datasets/Datasets/BugPredictio... 4 /Volumes/DriveB/Datasets/Datasets/BugPredictio... ... 521 /Volumes/DriveB/Datasets/Datasets/BugPredictio... 522 /Volumes/DriveB/Datasets/Datasets/BugPredictio... 523 /Volumes/DriveB/Dataset…	src/org.eclipse.osgi/eclipseAdaptor/src/org/eclipse/osgi/service/pluginconversion/PluginConversionException.java
188	1	3	0	0				0 /Volumes/DriveB/Datasets/Datasets/BugPredictio... 1 /Volumes/DriveB/Datasets/Datasets/BugPredictio... 2 /Volumes/DriveB/Datasets/Datasets/BugPredictio... 3 /Volumes/DriveB/Datasets/Datasets/BugPredictio... 4 /Volumes/DriveB/Datasets/Datasets/BugPredictio... ... 521 /Volumes/DriveB/Datasets/Datasets/BugPredictio... 522 /Volumes/DriveB/Datasets/Datasets/BugPredictio... 523 /Volumes/DriveB/Dataset…	src/org.eclipse.osgi/eclipseAdaptor/src/org/eclipse/osgi/service/pluginconversion/PluginConverter.java
189	0	6	271	0				0 /Volumes/DriveB/Datasets/Datasets/BugPredictio... 1 /Volumes/DriveB/Datasets/Datasets/BugPredictio... 2 /Volumes/DriveB/Datasets/Datasets/BugPredictio... 3 /Volumes/DriveB/Datasets/Datasets/BugPredictio... 4 /Volumes/DriveB/Datasets/Datasets/BugPredictio... ... 521 /Volumes/DriveB/Datasets/Datasets/BugPredictio... 522 /Volumes/DriveB/Datasets/Datasets/BugPredictio... 523 /Volumes/DriveB/Dataset…	src/org.eclipse.osgi/jarverifier/org/eclipse/osgi/internal/provisional/verifier/CertificateChain.java
190	0	2	0	0				0 /Volumes/DriveB/Datasets/Datasets/BugPredictio... 1 /Volumes/DriveB/Datasets/Datasets/BugPredictio... 2 /Volumes/DriveB/Datasets/Datasets/BugPredictio... 3 /Volumes/DriveB/Datasets/Datasets/BugPredictio... 4 /Volumes/DriveB/Datasets/Datasets/BugPredictio... ... 521 /Volumes/DriveB/Datasets/Datasets/BugPredictio... 522 /Volumes/DriveB/Datasets/Datasets/BugPredictio... 523 /Volumes/DriveB/Dataset…	src/org.eclipse.osgi/jarverifier/org/eclipse/osgi/internal/provisional/verifier/CertificateTrustAuthority.java
191	1	4	106	0				0 /Volumes/DriveB/Datasets/Datasets/BugPredictio... 1 /Volumes/DriveB/Datasets/Datasets/BugPredictio... 2 /Volumes/DriveB/Datasets/Datasets/BugPredictio... 3 /Volumes/DriveB/Datasets/Datasets/BugPredictio... 4 /Volumes/DriveB/Datasets/Datasets/BugPredictio... ... 521 /Volumes/DriveB/Datasets/Datasets/BugPredictio... 522 /Volumes/DriveB/Datasets/Datasets/BugPredictio... 523 /Volumes/DriveB/Dataset…	src/org.eclipse.osgi/jarverifier/org/eclipse/osgi/internal/provisional/verifier/CertificateVerifier.java
192	2	2	0	0				0 /Volumes/DriveB/Datasets/Datasets/BugPredictio... 1 /Volumes/DriveB/Datasets/Datasets/BugPredictio... 2 /Volumes/DriveB/Datasets/Datasets/BugPredictio... 3 /Volumes/DriveB/Datasets/Datasets/BugPredictio... 4 /Volumes/DriveB/Datasets/Datasets/BugPredictio... ... 521 /Volumes/DriveB/Datasets/Datasets/BugPredictio... 522 /Volumes/DriveB/Datasets/Datasets/BugPredictio... 523 /Volumes/DriveB/Dataset…	src/org.eclipse.osgi/jarverifier/org/eclipse/osgi/internal/provisional/verifier/CertificateVerifierFactory.java
193	5	20	500	374	1.0	1.0	11.0	0 /Volumes/DriveB/Datasets/Datasets/BugPredictio... 1 /Volumes/DriveB/Datasets/Datasets/BugPredictio... 2 /Volumes/DriveB/Datasets/Datasets/BugPredictio... 3 /Volumes/DriveB/Datasets/Datasets/BugPredictio... 4 /Volumes/DriveB/Datasets/Datasets/BugPredictio... ... 521 /Volumes/DriveB/Datasets/Datasets/BugPredictio... 522 /Volumes/DriveB/Datasets/Datasets/BugPredictio... 523 /Volumes/DriveB/Dataset…	src/org.eclipse.osgi/osgi/src/org/osgi/framework/AdminPermission.java
194	1	7	0	265				0 /Volumes/DriveB/Datasets/Datasets/BugPredictio... 1 /Volumes/DriveB/Datasets/Datasets/BugPredictio... 2 /Volumes/DriveB/Datasets/Datasets/BugPredictio... 3 /Volumes/DriveB/Datasets/Datasets/BugPredictio... 4 /Volumes/DriveB/Datasets/Datasets/BugPredictio... ... 521 /Volumes/DriveB/Datasets/Datasets/BugPredictio... 522 /Volumes/DriveB/Datasets/Datasets/BugPredictio... 523 /Volumes/DriveB/Dataset…	src/org.eclipse.osgi/osgi/src/org/osgi/framework/AdminPermission.java
195	3	24	0	0				0 /Volumes/DriveB/Datasets/Datasets/BugPredictio... 1 /Volumes/DriveB/Datasets/Datasets/BugPredictio... 2 /Volumes/DriveB/Datasets/Datasets/BugPredictio... 3 /Volumes/DriveB/Datasets/Datasets/BugPredictio... 4 /Volumes/DriveB/Datasets/Datasets/BugPredictio... ... 521 /Volumes/DriveB/Datasets/Datasets/BugPredictio... 522 /Volumes/DriveB/Datasets/Datasets/BugPredictio... 523 /Volumes/DriveB/Dataset…	src/org.eclipse.osgi/osgi/src/org/osgi/framework/Bundle.java
196	1	2	0	0				0 /Volumes/DriveB/Datasets/Datasets/BugPredictio... 1 /Volumes/DriveB/Datasets/Datasets/BugPredictio... 2 /Volumes/DriveB/Datasets/Datasets/BugPredictio... 3 /Volumes/DriveB/Datasets/Datasets/BugPredictio... 4 /Volumes/DriveB/Datasets/Datasets/BugPredictio... ... 521 /Volumes/DriveB/Datasets/Datasets/BugPredictio... 522 /Volumes/DriveB/Datasets/Datasets/BugPredictio... 523 /Volumes/DriveB/Dataset…	src/org.eclipse.osgi/osgi/src/org/osgi/framework/BundleActivator.java
197	9	22	0	0				0 /Volumes/DriveB/Datasets/Datasets/BugPredictio... 1 /Volumes/DriveB/Datasets/Datasets/BugPredictio... 2 /Volumes/DriveB/Datasets/Datasets/BugPredictio... 3 /Volumes/DriveB/Datasets/Datasets/BugPredictio... 4 /Volumes/DriveB/Datasets/Datasets/BugPredictio... ... 521 /Volumes/DriveB/Datasets/Datasets/BugPredictio... 522 /Volumes/DriveB/Datasets/Datasets/BugPredictio... 523 /Volumes/DriveB/Dataset…	src/org.eclipse.osgi/osgi/src/org/osgi/framework/BundleContext.java
198	1	3	0	0	1.0	27.0	0.0	0 /Volumes/DriveB/Datasets/Datasets/BugPredictio... 1 /Volumes/DriveB/Datasets/Datasets/BugPredictio... 2 /Volumes/DriveB/Datasets/Datasets/BugPredictio... 3 /Volumes/DriveB/Datasets/Datasets/BugPredictio... 4 /Volumes/DriveB/Datasets/Datasets/BugPredictio... ... 521 /Volumes/DriveB/Datasets/Datasets/BugPredictio... 522 /Volumes/DriveB/Datasets/Datasets/BugPredictio... 523 /Volumes/DriveB/Dataset…	src/org.eclipse.osgi/osgi/src/org/osgi/framework/BundleEvent.java
199	0	5	315	0	1.0	20.0	0.0	0 /Volumes/DriveB/Datasets/Datasets/BugPredictio... 1 /Volumes/DriveB/Datasets/Datasets/BugPredictio... 2 /Volumes/DriveB/Datasets/Datasets/BugPredictio... 3 /Volumes/DriveB/Datasets/Datasets/BugPredictio... 4 /Volumes/DriveB/Datasets/Datasets/BugPredictio... ... 521 /Volumes/DriveB/Datasets/Datasets/BugPredictio... 522 /Volumes/DriveB/Datasets/Datasets/BugPredictio... 523 /Volumes/DriveB/Dataset…	src/org.eclipse.osgi/osgi/src/org/osgi/framework/BundleException.java
200	1	1	0	0				0 /Volumes/DriveB/Datasets/Datasets/BugPredictio... 1 /Volumes/DriveB/Datasets/Datasets/BugPredictio... 2 /Volumes/DriveB/Datasets/Datasets/BugPredictio... 3 /Volumes/DriveB/Datasets/Datasets/BugPredictio... 4 /Volumes/DriveB/Datasets/Datasets/BugPredictio... ... 521 /Volumes/DriveB/Datasets/Datasets/BugPredictio... 522 /Volumes/DriveB/Datasets/Datasets/BugPredictio... 523 /Volumes/DriveB/Dataset…	src/org.eclipse.osgi/osgi/src/org/osgi/framework/BundleListener.java
201	1	13	10	165	1.0	1.0	7.0	0 /Volumes/DriveB/Datasets/Datasets/BugPredictio... 1 /Volumes/DriveB/Datasets/Datasets/BugPredictio... 2 /Volumes/DriveB/Datasets/Datasets/BugPredictio... 3 /Volumes/DriveB/Datasets/Datasets/BugPredictio... 4 /Volumes/DriveB/Datasets/Datasets/BugPredictio... ... 521 /Volumes/DriveB/Datasets/Datasets/BugPredictio... 522 /Volumes/DriveB/Datasets/Datasets/BugPredictio... 523 /Volumes/DriveB/Dataset…	src/org.eclipse.osgi/osgi/src/org/osgi/framework/BundlePermission.java
202	1	6	0	303				0 /Volumes/DriveB/Datasets/Datasets/BugPredictio... 1 /Volumes/DriveB/Datasets/Datasets/BugPredictio... 2 /Volumes/DriveB/Datasets/Datasets/BugPredictio... 3 /Volumes/DriveB/Datasets/Datasets/BugPredictio... 4 /Volumes/DriveB/Datasets/Datasets/BugPredictio... ... 521 /Volumes/DriveB/Datasets/Datasets/BugPredictio... 522 /Volumes/DriveB/Datasets/Datasets/BugPredictio... 523 /Volumes/DriveB/Dataset…	src/org.eclipse.osgi/osgi/src/org/osgi/framework/BundlePermission.java
203	0	1	0	0				0 /Volumes/DriveB/Datasets/Datasets/BugPredictio... 1 /Volumes/DriveB/Datasets/Datasets/BugPredictio... 2 /Volumes/DriveB/Datasets/Datasets/BugPredictio... 3 /Volumes/DriveB/Datasets/Datasets/BugPredictio... 4 /Volumes/DriveB/Datasets/Datasets/BugPredictio... ... 521 /Volumes/DriveB/Datasets/Datasets/BugPredictio... 522 /Volumes/DriveB/Datasets/Datasets/BugPredictio... 523 /Volumes/DriveB/Dataset…	src/org.eclipse.osgi/osgi/src/org/osgi/framework/Configurable.java
204	1	6	0	0				0 /Volumes/DriveB/Datasets/Datasets/BugPredictio... 1 /Volumes/DriveB/Datasets/Datasets/BugPredictio... 2 /Volumes/DriveB/Datasets/Datasets/BugPredictio... 3 /Volumes/DriveB/Datasets/Datasets/BugPredictio... 4 /Volumes/DriveB/Datasets/Datasets/BugPredictio... ... 521 /Volumes/DriveB/Datasets/Datasets/BugPredictio... 522 /Volumes/DriveB/Datasets/Datasets/BugPredictio... 523 /Volumes/DriveB/Dataset…	src/org.eclipse.osgi/osgi/src/org/osgi/framework/Filter.java
205	1	5	72	0	1.0	10.0	0.0	0 /Volumes/DriveB/Datasets/Datasets/BugPredictio... 1 /Volumes/DriveB/Datasets/Datasets/BugPredictio... 2 /Volumes/DriveB/Datasets/Datasets/BugPredictio... 3 /Volumes/DriveB/Datasets/Datasets/BugPredictio... 4 /Volumes/DriveB/Datasets/Datasets/BugPredictio... ... 521 /Volumes/DriveB/Datasets/Datasets/BugPredictio... 522 /Volumes/DriveB/Datasets/Datasets/BugPredictio... 523 /Volumes/DriveB/Dataset…	src/org.eclipse.osgi/osgi/src/org/osgi/framework/FrameworkEvent.java
206	1	1	24	0				0 /Volumes/DriveB/Datasets/Datasets/BugPredictio... 1 /Volumes/DriveB/Datasets/Datasets/BugPredictio... 2 /Volumes/DriveB/Datasets/Datasets/BugPredictio... 3 /Volumes/DriveB/Datasets/Datasets/BugPredictio... 4 /Volumes/DriveB/Datasets/Datasets/BugPredictio... ... 521 /Volumes/DriveB/Datasets/Datasets/BugPredictio... 522 /Volumes/DriveB/Datasets/Datasets/BugPredictio... 523 /Volumes/DriveB/Dataset…	src/org.eclipse.osgi/osgi/src/org/osgi/framework/FrameworkListener.java
207	3	3	0	0	1.0	8.0	0.0	0 /Volumes/DriveB/Datasets/Datasets/BugPredictio... 1 /Volumes/DriveB/Datasets/Datasets/BugPredictio... 2 /Volumes/DriveB/Datasets/Datasets/BugPredictio... 3 /Volumes/DriveB/Datasets/Datasets/BugPredictio... 4 /Volumes/DriveB/Datasets/Datasets/BugPredictio... ... 521 /Volumes/DriveB/Datasets/Datasets/BugPredictio... 522 /Volumes/DriveB/Datasets/Datasets/BugPredictio... 523 /Volumes/DriveB/Dataset…	src/org.eclipse.osgi/osgi/src/org/osgi/framework/FrameworkUtil.java
208	0	5	0	0	1.0	1.0	0.0	0 /Volumes/DriveB/Datasets/Datasets/BugPredictio... 1 /Volumes/DriveB/Datasets/Datasets/BugPredictio... 2 /Volumes/DriveB/Datasets/Datasets/BugPredictio... 3 /Volumes/DriveB/Datasets/Datasets/BugPredictio... 4 /Volumes/DriveB/Datasets/Datasets/BugPredictio... ... 521 /Volumes/DriveB/Datasets/Datasets/BugPredictio... 522 /Volumes/DriveB/Datasets/Datasets/BugPredictio... 523 /Volumes/DriveB/Dataset…	src/org.eclipse.osgi/osgi/src/org/osgi/framework/InvalidSyntaxException.java
209	1	13	0	169	1.0	1.0	7.0	0 /Volumes/DriveB/Datasets/Datasets/BugPredictio... 1 /Volumes/DriveB/Datasets/Datasets/BugPredictio... 2 /Volumes/DriveB/Datasets/Datasets/BugPredictio... 3 /Volumes/DriveB/Datasets/Datasets/BugPredictio... 4 /Volumes/DriveB/Datasets/Datasets/BugPredictio... ... 521 /Volumes/DriveB/Datasets/Datasets/BugPredictio... 522 /Volumes/DriveB/Datasets/Datasets/BugPredictio... 523 /Volumes/DriveB/Dataset…	src/org.eclipse.osgi/osgi/src/org/osgi/framework/PackagePermission.java
210	1	6	0	303				0 /Volumes/DriveB/Datasets/Datasets/BugPredictio... 1 /Volumes/DriveB/Datasets/Datasets/BugPredictio... 2 /Volumes/DriveB/Datasets/Datasets/BugPredictio... 3 /Volumes/DriveB/Datasets/Datasets/BugPredictio... 4 /Volumes/DriveB/Datasets/Datasets/BugPredictio... ... 521 /Volumes/DriveB/Datasets/Datasets/BugPredictio... 522 /Volumes/DriveB/Datasets/Datasets/BugPredictio... 523 /Volumes/DriveB/Dataset…	src/org.eclipse.osgi/osgi/src/org/osgi/framework/PackagePermission.java
211	1	3	182	0	1.0	4.0	0.0	0 /Volumes/DriveB/Datasets/Datasets/BugPredictio... 1 /Volumes/DriveB/Datasets/Datasets/BugPredictio... 2 /Volumes/DriveB/Datasets/Datasets/BugPredictio... 3 /Volumes/DriveB/Datasets/Datasets/BugPredictio... 4 /Volumes/DriveB/Datasets/Datasets/BugPredictio... ... 521 /Volumes/DriveB/Datasets/Datasets/BugPredictio... 522 /Volumes/DriveB/Datasets/Datasets/BugPredictio... 523 /Volumes/DriveB/Dataset…	src/org.eclipse.osgi/osgi/src/org/osgi/framework/ServiceEvent.java
212	2	2	0	0				0 /Volumes/DriveB/Datasets/Datasets/BugPredictio... 1 /Volumes/DriveB/Datasets/Datasets/BugPredictio... 2 /Volumes/DriveB/Datasets/Datasets/BugPredictio... 3 /Volumes/DriveB/Datasets/Datasets/BugPredictio... 4 /Volumes/DriveB/Datasets/Datasets/BugPredictio... ... 521 /Volumes/DriveB/Datasets/Datasets/BugPredictio... 522 /Volumes/DriveB/Datasets/Datasets/BugPredictio... 523 /Volumes/DriveB/Dataset…	src/org.eclipse.osgi/osgi/src/org/osgi/framework/ServiceFactory.java
213	1	1	0	0				0 /Volumes/DriveB/Datasets/Datasets/BugPredictio... 1 /Volumes/DriveB/Datasets/Datasets/BugPredictio... 2 /Volumes/DriveB/Datasets/Datasets/BugPredictio... 3 /Volumes/DriveB/Datasets/Datasets/BugPredictio... 4 /Volumes/DriveB/Datasets/Datasets/BugPredictio... ... 521 /Volumes/DriveB/Datasets/Datasets/BugPredictio... 522 /Volumes/DriveB/Datasets/Datasets/BugPredictio... 523 /Volumes/DriveB/Dataset…	src/org.eclipse.osgi/osgi/src/org/osgi/framework/ServiceListener.java
214	1	13	0	169	1.0	1.0	7.0	0 /Volumes/DriveB/Datasets/Datasets/BugPredictio... 1 /Volumes/DriveB/Datasets/Datasets/BugPredictio... 2 /Volumes/DriveB/Datasets/Datasets/BugPredictio... 3 /Volumes/DriveB/Datasets/Datasets/BugPredictio... 4 /Volumes/DriveB/Datasets/Datasets/BugPredictio... ... 521 /Volumes/DriveB/Datasets/Datasets/BugPredictio... 522 /Volumes/DriveB/Datasets/Datasets/BugPredictio... 523 /Volumes/DriveB/Dataset…	src/org.eclipse.osgi/osgi/src/org/osgi/framework/ServicePermission.java
215	1	6	0	303				0 /Volumes/DriveB/Datasets/Datasets/BugPredictio... 1 /Volumes/DriveB/Datasets/Datasets/BugPredictio... 2 /Volumes/DriveB/Datasets/Datasets/BugPredictio... 3 /Volumes/DriveB/Datasets/Datasets/BugPredictio... 4 /Volumes/DriveB/Datasets/Datasets/BugPredictio... ... 521 /Volumes/DriveB/Datasets/Datasets/BugPredictio... 522 /Volumes/DriveB/Datasets/Datasets/BugPredictio... 523 /Volumes/DriveB/Dataset…	src/org.eclipse.osgi/osgi/src/org/osgi/framework/ServicePermission.java
216	1	6	0	0				0 /Volumes/DriveB/Datasets/Datasets/BugPredictio... 1 /Volumes/DriveB/Datasets/Datasets/BugPredictio... 2 /Volumes/DriveB/Datasets/Datasets/BugPredictio... 3 /Volumes/DriveB/Datasets/Datasets/BugPredictio... 4 /Volumes/DriveB/Datasets/Datasets/BugPredictio... ... 521 /Volumes/DriveB/Datasets/Datasets/BugPredictio... 522 /Volumes/DriveB/Datasets/Datasets/BugPredictio... 523 /Volumes/DriveB/Dataset…	src/org.eclipse.osgi/osgi/src/org/osgi/framework/ServiceReference.java
217	1	3	0	0				0 /Volumes/DriveB/Datasets/Datasets/BugPredictio... 1 /Volumes/DriveB/Datasets/Datasets/BugPredictio... 2 /Volumes/DriveB/Datasets/Datasets/BugPredictio... 3 /Volumes/DriveB/Datasets/Datasets/BugPredictio... 4 /Volumes/DriveB/Datasets/Datasets/BugPredictio... ... 521 /Volumes/DriveB/Datasets/Datasets/BugPredictio... 522 /Volumes/DriveB/Datasets/Datasets/BugPredictio... 523 /Volumes/DriveB/Dataset…	src/org.eclipse.osgi/osgi/src/org/osgi/framework/ServiceRegistration.java
218	0	13	813	60	1.0	26.0	3.0	0 /Volumes/DriveB/Datasets/Datasets/BugPredictio... 1 /Volumes/DriveB/Datasets/Datasets/BugPredictio... 2 /Volumes/DriveB/Datasets/Datasets/BugPredictio... 3 /Volumes/DriveB/Datasets/Datasets/BugPredictio... 4 /Volumes/DriveB/Datasets/Datasets/BugPredictio... ... 521 /Volumes/DriveB/Datasets/Datasets/BugPredictio... 522 /Volumes/DriveB/Datasets/Datasets/BugPredictio... 523 /Volumes/DriveB/Dataset…	src/org.eclipse.osgi/osgi/src/org/osgi/framework/Version.java
219	6	8	0	169	1.0	0.0	6.0	0 /Volumes/DriveB/Datasets/Datasets/BugPredictio... 1 /Volumes/DriveB/Datasets/Datasets/BugPredictio... 2 /Volumes/DriveB/Datasets/Datasets/BugPredictio... 3 /Volumes/DriveB/Datasets/Datasets/BugPredictio... 4 /Volumes/DriveB/Datasets/Datasets/BugPredictio... ... 521 /Volumes/DriveB/Datasets/Datasets/BugPredictio... 522 /Volumes/DriveB/Datasets/Datasets/BugPredictio... 523 /Volumes/DriveB/Dataset…	src/org.eclipse.osgi/osgi/src/org/osgi/service/condpermadmin/BundleLocationCondition.java
220	5	6	0	85	1.0	0.0	4.0	0 /Volumes/DriveB/Datasets/Datasets/BugPredictio... 1 /Volumes/DriveB/Datasets/Datasets/BugPredictio... 2 /Volumes/DriveB/Datasets/Datasets/BugPredictio... 3 /Volumes/DriveB/Datasets/Datasets/BugPredictio... 4 /Volumes/DriveB/Datasets/Datasets/BugPredictio... ... 521 /Volumes/DriveB/Datasets/Datasets/BugPredictio... 522 /Volumes/DriveB/Datasets/Datasets/BugPredictio... 523 /Volumes/DriveB/Dataset…	src/org.eclipse.osgi/osgi/src/org/osgi/service/condpermadmin/BundleSignerCondition.java
221	0	4	106	0				0 /Volumes/DriveB/Datasets/Datasets/BugPredictio... 1 /Volumes/DriveB/Datasets/Datasets/BugPredictio... 2 /Volumes/DriveB/Datasets/Datasets/BugPredictio... 3 /Volumes/DriveB/Datasets/Datasets/BugPredictio... 4 /Volumes/DriveB/Datasets/Datasets/BugPredictio... ... 521 /Volumes/DriveB/Datasets/Datasets/BugPredictio... 522 /Volumes/DriveB/Datasets/Datasets/BugPredictio... 523 /Volumes/DriveB/Dataset…	src/org.eclipse.osgi/osgi/src/org/osgi/service/condpermadmin/Condition.java
222	1	6	0	4				0 /Volumes/DriveB/Datasets/Datasets/BugPredictio... 1 /Volumes/DriveB/Datasets/Datasets/BugPredictio... 2 /Volumes/DriveB/Datasets/Datasets/BugPredictio... 3 /Volumes/DriveB/Datasets/Datasets/BugPredictio... 4 /Volumes/DriveB/Datasets/Datasets/BugPredictio... ... 521 /Volumes/DriveB/Datasets/Datasets/BugPredictio... 522 /Volumes/DriveB/Datasets/Datasets/BugPredictio... 523 /Volumes/DriveB/Dataset…	src/org.eclipse.osgi/osgi/src/org/osgi/service/condpermadmin/Condition.java
223	3	5	0	0				0 /Volumes/DriveB/Datasets/Datasets/BugPredictio... 1 /Volumes/DriveB/Datasets/Datasets/BugPredictio... 2 /Volumes/DriveB/Datasets/Datasets/BugPredictio... 3 /Volumes/DriveB/Datasets/Datasets/BugPredictio... 4 /Volumes/DriveB/Datasets/Datasets/BugPredictio... ... 521 /Volumes/DriveB/Datasets/Datasets/BugPredictio... 522 /Volumes/DriveB/Datasets/Datasets/BugPredictio... 523 /Volumes/DriveB/Dataset…	src/org.eclipse.osgi/osgi/src/org/osgi/service/condpermadmin/ConditionalPermissionAdmin.java
224	2	4	0	0				0 /Volumes/DriveB/Datasets/Datasets/BugPredictio... 1 /Volumes/DriveB/Datasets/Datasets/BugPredictio... 2 /Volumes/DriveB/Datasets/Datasets/BugPredictio... 3 /Volumes/DriveB/Datasets/Datasets/BugPredictio... 4 /Volumes/DriveB/Datasets/Datasets/BugPredictio... ... 521 /Volumes/DriveB/Datasets/Datasets/BugPredictio... 522 /Volumes/DriveB/Datasets/Datasets/BugPredictio... 523 /Volumes/DriveB/Dataset…	src/org.eclipse.osgi/osgi/src/org/osgi/service/condpermadmin/ConditionalPermissionInfo.java
225	0	10	274	74	1.0	4.0	4.0	0 /Volumes/DriveB/Datasets/Datasets/BugPredictio... 1 /Volumes/DriveB/Datasets/Datasets/BugPredictio... 2 /Volumes/DriveB/Datasets/Datasets/BugPredictio... 3 /Volumes/DriveB/Datasets/Datasets/BugPredictio... 4 /Volumes/DriveB/Datasets/Datasets/BugPredictio... ... 521 /Volumes/DriveB/Datasets/Datasets/BugPredictio... 522 /Volumes/DriveB/Datasets/Datasets/BugPredictio... 523 /Volumes/DriveB/Dataset…	src/org.eclipse.osgi/osgi/src/org/osgi/service/condpermadmin/ConditionInfo.java
226	2	6	0	0				0 /Volumes/DriveB/Datasets/Datasets/BugPredictio... 1 /Volumes/DriveB/Datasets/Datasets/BugPredictio... 2 /Volumes/DriveB/Datasets/Datasets/BugPredictio... 3 /Volumes/DriveB/Datasets/Datasets/BugPredictio... 4 /Volumes/DriveB/Datasets/Datasets/BugPredictio... ... 521 /Volumes/DriveB/Datasets/Datasets/BugPredictio... 522 /Volumes/DriveB/Datasets/Datasets/BugPredictio... 523 /Volumes/DriveB/Dataset…	src/org.eclipse.osgi/osgi/src/org/osgi/service/packageadmin/ExportedPackage.java
227	3	11	0	0				0 /Volumes/DriveB/Datasets/Datasets/BugPredictio... 1 /Volumes/DriveB/Datasets/Datasets/BugPredictio... 2 /Volumes/DriveB/Datasets/Datasets/BugPredictio... 3 /Volumes/DriveB/Datasets/Datasets/BugPredictio... 4 /Volumes/DriveB/Datasets/Datasets/BugPredictio... ... 521 /Volumes/DriveB/Datasets/Datasets/BugPredictio... 522 /Volumes/DriveB/Datasets/Datasets/BugPredictio... 523 /Volumes/DriveB/Dataset…	src/org.eclipse.osgi/osgi/src/org/osgi/service/packageadmin/PackageAdmin.java
228	2	5	0	0				0 /Volumes/DriveB/Datasets/Datasets/BugPredictio... 1 /Volumes/DriveB/Datasets/Datasets/BugPredictio... 2 /Volumes/DriveB/Datasets/Datasets/BugPredictio... 3 /Volumes/DriveB/Datasets/Datasets/BugPredictio... 4 /Volumes/DriveB/Datasets/Datasets/BugPredictio... ... 521 /Volumes/DriveB/Datasets/Datasets/BugPredictio... 522 /Volumes/DriveB/Datasets/Datasets/BugPredictio... 523 /Volumes/DriveB/Dataset…	src/org.eclipse.osgi/osgi/src/org/osgi/service/packageadmin/RequiredBundle.java
229	1	5	0	0				0 /Volumes/DriveB/Datasets/Datasets/BugPredictio... 1 /Volumes/DriveB/Datasets/Datasets/BugPredictio... 2 /Volumes/DriveB/Datasets/Datasets/BugPredictio... 3 /Volumes/DriveB/Datasets/Datasets/BugPredictio... 4 /Volumes/DriveB/Datasets/Datasets/BugPredictio... ... 521 /Volumes/DriveB/Datasets/Datasets/BugPredictio... 522 /Volumes/DriveB/Datasets/Datasets/BugPredictio... 523 /Volumes/DriveB/Dataset…	src/org.eclipse.osgi/osgi/src/org/osgi/service/permissionadmin/PermissionAdmin.java
230	0	11	0	159	1.0	3.0	4.0	0 /Volumes/DriveB/Datasets/Datasets/BugPredictio... 1 /Volumes/DriveB/Datasets/Datasets/BugPredictio... 2 /Volumes/DriveB/Datasets/Datasets/BugPredictio... 3 /Volumes/DriveB/Datasets/Datasets/BugPredictio... 4 /Volumes/DriveB/Datasets/Datasets/BugPredictio... ... 521 /Volumes/DriveB/Datasets/Datasets/BugPredictio... 522 /Volumes/DriveB/Datasets/Datasets/BugPredictio... 523 /Volumes/DriveB/Dataset…	src/org.eclipse.osgi/osgi/src/org/osgi/service/permissionadmin/PermissionInfo.java
231	1	8	0	0				0 /Volumes/DriveB/Datasets/Datasets/BugPredictio... 1 /Volumes/DriveB/Datasets/Datasets/BugPredictio... 2 /Volumes/DriveB/Datasets/Datasets/BugPredictio... 3 /Volumes/DriveB/Datasets/Datasets/BugPredictio... 4 /Volumes/DriveB/Datasets/Datasets/BugPredictio... ... 521 /Volumes/DriveB/Datasets/Datasets/BugPredictio... 522 /Volumes/DriveB/Datasets/Datasets/BugPredictio... 523 /Volumes/DriveB/Dataset…	src/org.eclipse.osgi/osgi/src/org/osgi/service/startlevel/StartLevel.java
232	2	13	0	281	1.0	0.0	2.0	0 /Volumes/DriveB/Datasets/Datasets/BugPredictio... 1 /Volumes/DriveB/Datasets/Datasets/BugPredictio... 2 /Volumes/DriveB/Datasets/Datasets/BugPredictio... 3 /Volumes/DriveB/Datasets/Datasets/BugPredictio... 4 /Volumes/DriveB/Datasets/Datasets/BugPredictio... ... 521 /Volumes/DriveB/Datasets/Datasets/BugPredictio... 522 /Volumes/DriveB/Datasets/Datasets/BugPredictio... 523 /Volumes/DriveB/Dataset…	src/org.eclipse.osgi/osgi/src/org/osgi/service/url/AbstractURLStreamHandlerService.java
233	1	9	0	0				0 /Volumes/DriveB/Datasets/Datasets/BugPredictio... 1 /Volumes/DriveB/Datasets/Datasets/BugPredictio... 2 /Volumes/DriveB/Datasets/Datasets/BugPredictio... 3 /Volumes/DriveB/Datasets/Datasets/BugPredictio... 4 /Volumes/DriveB/Datasets/Datasets/BugPredictio... ... 521 /Volumes/DriveB/Datasets/Datasets/BugPredictio... 522 /Volumes/DriveB/Datasets/Datasets/BugPredictio... 523 /Volumes/DriveB/Dataset…	src/org.eclipse.osgi/osgi/src/org/osgi/service/url/URLStreamHandlerService.java
234	0	2	0	0				0 /Volumes/DriveB/Datasets/Datasets/BugPredictio... 1 /Volumes/DriveB/Datasets/Datasets/BugPredictio... 2 /Volumes/DriveB/Datasets/Datasets/BugPredictio... 3 /Volumes/DriveB/Datasets/Datasets/BugPredictio... 4 /Volumes/DriveB/Datasets/Datasets/BugPredictio... ... 521 /Volumes/DriveB/Datasets/Datasets/BugPredictio... 522 /Volumes/DriveB/Datasets/Datasets/BugPredictio... 523 /Volumes/DriveB/Dataset…	src/org.eclipse.osgi/osgi/src/org/osgi/service/url/URLStreamHandlerSetter.java
235	9	37	140	520	1.0	14.0	10.0	0 /Volumes/DriveB/Datasets/Datasets/BugPredictio... 1 /Volumes/DriveB/Datasets/Datasets/BugPredictio... 2 /Volumes/DriveB/Datasets/Datasets/BugPredictio... 3 /Volumes/DriveB/Datasets/Datasets/BugPredictio... 4 /Volumes/DriveB/Datasets/Datasets/BugPredictio... ... 521 /Volumes/DriveB/Datasets/Datasets/BugPredictio... 522 /Volumes/DriveB/Datasets/Datasets/BugPredictio... 523 /Volumes/DriveB/Dataset…	src/org.eclipse.osgi/osgi/src/org/osgi/util/tracker/ServiceTracker.java
236	1	3	0	0				0 /Volumes/DriveB/Datasets/Datasets/BugPredictio... 1 /Volumes/DriveB/Datasets/Datasets/BugPredictio... 2 /Volumes/DriveB/Datasets/Datasets/BugPredictio... 3 /Volumes/DriveB/Datasets/Datasets/BugPredictio... 4 /Volumes/DriveB/Datasets/Datasets/BugPredictio... ... 521 /Volumes/DriveB/Datasets/Datasets/BugPredictio... 522 /Volumes/DriveB/Datasets/Datasets/BugPredictio... 523 /Volumes/DriveB/Dataset…	src/org.eclipse.osgi/osgi/src/org/osgi/util/tracker/ServiceTrackerCustomizer.java
237	5	4	0	8	0.0	2.0	1.0	0 /Volumes/DriveB/Datasets/Datasets/BugPredictio... 1 /Volumes/DriveB/Datasets/Datasets/BugPredictio... 2 /Volumes/DriveB/Datasets/Datasets/BugPredictio... 3 /Volumes/DriveB/Datasets/Datasets/BugPredictio... 4 /Volumes/DriveB/Datasets/Datasets/BugPredictio... ... 521 /Volumes/DriveB/Datasets/Datasets/BugPredictio... 522 /Volumes/DriveB/Datasets/Datasets/BugPredictio... 523 /Volumes/DriveB/Dataset…	src/org.eclipse.osgi/resolver/src/org/eclipse/osgi/internal/module/BundleConstraint.java
238	4	8	346	43	0.0	2.0	3.0	0 /Volumes/DriveB/Datasets/Datasets/BugPredictio... 1 /Volumes/DriveB/Datasets/Datasets/BugPredictio... 2 /Volumes/DriveB/Datasets/Datasets/BugPredictio... 3 /Volumes/DriveB/Datasets/Datasets/BugPredictio... 4 /Volumes/DriveB/Datasets/Datasets/BugPredictio... ... 521 /Volumes/DriveB/Datasets/Datasets/BugPredictio... 522 /Volumes/DriveB/Datasets/Datasets/BugPredictio... 523 /Volumes/DriveB/Dataset…	src/org.eclipse.osgi/resolver/src/org/eclipse/osgi/internal/module/GenericCapability.java
239	5	12	141	131	0.0	2.0	4.0	0 /Volumes/DriveB/Datasets/Datasets/BugPredictio... 1 /Volumes/DriveB/Datasets/Datasets/BugPredictio... 2 /Volumes/DriveB/Datasets/Datasets/BugPredictio... 3 /Volumes/DriveB/Datasets/Datasets/BugPredictio... 4 /Volumes/DriveB/Datasets/Datasets/BugPredictio... ... 521 /Volumes/DriveB/Datasets/Datasets/BugPredictio... 522 /Volumes/DriveB/Datasets/Datasets/BugPredictio... 523 /Volumes/DriveB/Dataset…	src/org.eclipse.osgi/resolver/src/org/eclipse/osgi/internal/module/GenericConstraint.java
240	8	28	446	957	0.0	2.0	6.0	0 /Volumes/DriveB/Datasets/Datasets/BugPredictio... 1 /Volumes/DriveB/Datasets/Datasets/BugPredictio... 2 /Volumes/DriveB/Datasets/Datasets/BugPredictio... 3 /Volumes/DriveB/Datasets/Datasets/BugPredictio... 4 /Volumes/DriveB/Datasets/Datasets/BugPredictio... ... 521 /Volumes/DriveB/Datasets/Datasets/BugPredictio... 522 /Volumes/DriveB/Datasets/Datasets/BugPredictio... 523 /Volumes/DriveB/Dataset…	src/org.eclipse.osgi/resolver/src/org/eclipse/osgi/internal/module/GroupingChecker.java
241	0	8	21	275	1.0	2.0	1.0	0 /Volumes/DriveB/Datasets/Datasets/BugPredictio... 1 /Volumes/DriveB/Datasets/Datasets/BugPredictio... 2 /Volumes/DriveB/Datasets/Datasets/BugPredictio... 3 /Volumes/DriveB/Datasets/Datasets/BugPredictio... 4 /Volumes/DriveB/Datasets/Datasets/BugPredictio... ... 521 /Volumes/DriveB/Datasets/Datasets/BugPredictio... 522 /Volumes/DriveB/Datasets/Datasets/BugPredictio... 523 /Volumes/DriveB/Dataset…	src/org.eclipse.osgi/resolver/src/org/eclipse/osgi/internal/module/MappedList.java
242	13	14	0	354	0.0	2.0	9.0	0 /Volumes/DriveB/Datasets/Datasets/BugPredictio... 1 /Volumes/DriveB/Datasets/Datasets/BugPredictio... 2 /Volumes/DriveB/Datasets/Datasets/BugPredictio... 3 /Volumes/DriveB/Datasets/Datasets/BugPredictio... 4 /Volumes/DriveB/Datasets/Datasets/BugPredictio... ... 521 /Volumes/DriveB/Datasets/Datasets/BugPredictio... 522 /Volumes/DriveB/Datasets/Datasets/BugPredictio... 523 /Volumes/DriveB/Dataset…	src/org.eclipse.osgi/resolver/src/org/eclipse/osgi/internal/module/PermissionChecker.java
243	24	98	799	3045	1.0	5.0	21.0	0 /Volumes/DriveB/Datasets/Datasets/BugPredictio... 1 /Volumes/DriveB/Datasets/Datasets/BugPredictio... 2 /Volumes/DriveB/Datasets/Datasets/BugPredictio... 3 /Volumes/DriveB/Datasets/Datasets/BugPredictio... 4 /Volumes/DriveB/Datasets/Datasets/BugPredictio... ... 521 /Volumes/DriveB/Datasets/Datasets/BugPredictio... 522 /Volumes/DriveB/Datasets/Datasets/BugPredictio... 523 /Volumes/DriveB/Dataset…	src/org.eclipse.osgi/resolver/src/org/eclipse/osgi/internal/module/ResolverBundle.java
244	6	32	3668	180	0.0	5.0	8.0	0 /Volumes/DriveB/Datasets/Datasets/BugPredictio... 1 /Volumes/DriveB/Datasets/Datasets/BugPredictio... 2 /Volumes/DriveB/Datasets/Datasets/BugPredictio... 3 /Volumes/DriveB/Datasets/Datasets/BugPredictio... 4 /Volumes/DriveB/Datasets/Datasets/BugPredictio... ... 521 /Volumes/DriveB/Datasets/Datasets/BugPredictio... 522 /Volumes/DriveB/Datasets/Datasets/BugPredictio... 523 /Volumes/DriveB/Dataset…	src/org.eclipse.osgi/resolver/src/org/eclipse/osgi/internal/module/ResolverConstraint.java
245	5	9	592	63	0.0	4.0	1.0	0 /Volumes/DriveB/Datasets/Datasets/BugPredictio... 1 /Volumes/DriveB/Datasets/Datasets/BugPredictio... 2 /Volumes/DriveB/Datasets/Datasets/BugPredictio... 3 /Volumes/DriveB/Datasets/Datasets/BugPredictio... 4 /Volumes/DriveB/Datasets/Datasets/BugPredictio... ... 521 /Volumes/DriveB/Datasets/Datasets/BugPredictio... 522 /Volumes/DriveB/Datasets/Datasets/BugPredictio... 523 /Volumes/DriveB/Dataset…	src/org.eclipse.osgi/resolver/src/org/eclipse/osgi/internal/module/ResolverExport.java
246	42	210	317	11734	1.0	5.0	38.0	0 /Volumes/DriveB/Datasets/Datasets/BugPredictio... 1 /Volumes/DriveB/Datasets/Datasets/BugPredictio... 2 /Volumes/DriveB/Datasets/Datasets/BugPredictio... 3 /Volumes/DriveB/Datasets/Datasets/BugPredictio... 4 /Volumes/DriveB/Datasets/Datasets/BugPredictio... ... 521 /Volumes/DriveB/Datasets/Datasets/BugPredictio... 522 /Volumes/DriveB/Datasets/Datasets/BugPredictio... 523 /Volumes/DriveB/Dataset…	src/org.eclipse.osgi/resolver/src/org/eclipse/osgi/internal/module/ResolverImpl.java
247	4	8	790	112	0.0	2.0	3.0	0 /Volumes/DriveB/Datasets/Datasets/BugPredictio... 1 /Volumes/DriveB/Datasets/Datasets/BugPredictio... 2 /Volumes/DriveB/Datasets/Datasets/BugPredictio... 3 /Volumes/DriveB/Datasets/Datasets/BugPredictio... 4 /Volumes/DriveB/Datasets/Datasets/BugPredictio... ... 521 /Volumes/DriveB/Datasets/Datasets/BugPredictio... 522 /Volumes/DriveB/Datasets/Datasets/BugPredictio... 523 /Volumes/DriveB/Dataset…	src/org.eclipse.osgi/resolver/src/org/eclipse/osgi/internal/module/ResolverImport.java
248	5	20	162	634	1.0	2.0	8.0	0 /Volumes/DriveB/Datasets/Datasets/BugPredictio... 1 /Volumes/DriveB/Datasets/Datasets/BugPredictio... 2 /Volumes/DriveB/Datasets/Datasets/BugPredictio... 3 /Volumes/DriveB/Datasets/Datasets/BugPredictio... 4 /Volumes/DriveB/Datasets/Datasets/BugPredictio... ... 521 /Volumes/DriveB/Datasets/Datasets/BugPredictio... 522 /Volumes/DriveB/Datasets/Datasets/BugPredictio... 523 /Volumes/DriveB/Dataset…	src/org.eclipse.osgi/resolver/src/org/eclipse/osgi/internal/module/VersionHashMap.java
249	4	11	615	49	0.0	8.0	2.0	0 /Volumes/DriveB/Datasets/Datasets/BugPredictio... 1 /Volumes/DriveB/Datasets/Datasets/BugPredictio... 2 /Volumes/DriveB/Datasets/Datasets/BugPredictio... 3 /Volumes/DriveB/Datasets/Datasets/BugPredictio... 4 /Volumes/DriveB/Datasets/Datasets/BugPredictio... ... 521 /Volumes/DriveB/Datasets/Datasets/BugPredictio... 522 /Volumes/DriveB/Datasets/Datasets/BugPredictio... 523 /Volumes/DriveB/Dataset…	src/org.eclipse.osgi/resolver/src/org/eclipse/osgi/internal/module/VersionSupplier.java
250	2	4	0	0	1.0	7.0	0.0	0 /Volumes/DriveB/Datasets/Datasets/BugPredictio... 1 /Volumes/DriveB/Datasets/Datasets/BugPredictio... 2 /Volumes/DriveB/Datasets/Datasets/BugPredictio... 3 /Volumes/DriveB/Datasets/Datasets/BugPredictio... 4 /Volumes/DriveB/Datasets/Datasets/BugPredictio... ... 521 /Volumes/DriveB/Datasets/Datasets/BugPredictio... 522 /Volumes/DriveB/Datasets/Datasets/BugPredictio... 523 /Volumes/DriveB/Dataset…	src/org.eclipse.osgi/resolver/src/org/eclipse/osgi/internal/resolver/BaseDescriptionImpl.java
251	3	13	0	95	1.0	1.0	4.0	0 /Volumes/DriveB/Datasets/Datasets/BugPredictio... 1 /Volumes/DriveB/Datasets/Datasets/BugPredictio... 2 /Volumes/DriveB/Datasets/Datasets/BugPredictio... 3 /Volumes/DriveB/Datasets/Datasets/BugPredictio... 4 /Volumes/DriveB/Datasets/Datasets/BugPredictio... ... 521 /Volumes/DriveB/Datasets/Datasets/BugPredictio... 522 /Volumes/DriveB/Datasets/Datasets/BugPredictio... 523 /Volumes/DriveB/Dataset…	src/org.eclipse.osgi/resolver/src/org/eclipse/osgi/internal/resolver/BundleDeltaImpl.java
252	23	92	3564	627	1.0	9.0	17.0	0 /Volumes/DriveB/Datasets/Datasets/BugPredictio... 1 /Volumes/DriveB/Datasets/Datasets/BugPredictio... 2 /Volumes/DriveB/Datasets/Datasets/BugPredictio... 3 /Volumes/DriveB/Datasets/Datasets/BugPredictio... 4 /Volumes/DriveB/Datasets/Datasets/BugPredictio... ... 521 /Volumes/DriveB/Datasets/Datasets/BugPredictio... 522 /Volumes/DriveB/Datasets/Datasets/BugPredictio... 523 /Volumes/DriveB/Dataset…	src/org.eclipse.osgi/resolver/src/org/eclipse/osgi/internal/resolver/BundleDescriptionImpl.java
253	5	12	124	98	1.0	4.0	5.0	0 /Volumes/DriveB/Datasets/Datasets/BugPredictio... 1 /Volumes/DriveB/Datasets/Datasets/BugPredictio... 2 /Volumes/DriveB/Datasets/Datasets/BugPredictio... 3 /Volumes/DriveB/Datasets/Datasets/BugPredictio... 4 /Volumes/DriveB/Datasets/Datasets/BugPredictio... ... 521 /Volumes/DriveB/Datasets/Datasets/BugPredictio... 522 /Volumes/DriveB/Datasets/Datasets/BugPredictio... 523 /Volumes/DriveB/Dataset…	src/org.eclipse.osgi/resolver/src/org/eclipse/osgi/internal/resolver/BundleSpecificationImpl.java
254	1	9	91	160	0.0	1.0	1.0	0 /Volumes/DriveB/Datasets/Datasets/BugPredictio... 1 /Volumes/DriveB/Datasets/Datasets/BugPredictio... 2 /Volumes/DriveB/Datasets/Datasets/BugPredictio... 3 /Volumes/DriveB/Datasets/Datasets/BugPredictio... 4 /Volumes/DriveB/Datasets/Datasets/BugPredictio... ... 521 /Volumes/DriveB/Datasets/Datasets/BugPredictio... 522 /Volumes/DriveB/Datasets/Datasets/BugPredictio... 523 /Volumes/DriveB/Dataset…	src/org.eclipse.osgi/resolver/src/org/eclipse/osgi/internal/resolver/ComputeNodeOrder.java
255	5	15	950	668	1.0	7.0	3.0	0 /Volumes/DriveB/Datasets/Datasets/BugPredictio... 1 /Volumes/DriveB/Datasets/Datasets/BugPredictio... 2 /Volumes/DriveB/Datasets/Datasets/BugPredictio... 3 /Volumes/DriveB/Datasets/Datasets/BugPredictio... 4 /Volumes/DriveB/Datasets/Datasets/BugPredictio... ... 521 /Volumes/DriveB/Datasets/Datasets/BugPredictio... 522 /Volumes/DriveB/Datasets/Datasets/BugPredictio... 523 /Volumes/DriveB/Dataset…	src/org.eclipse.osgi/resolver/src/org/eclipse/osgi/internal/resolver/ExportPackageDescriptionImpl.java
256	5	9	93	119	1.0	4.0	3.0	0 /Volumes/DriveB/Datasets/Datasets/BugPredictio... 1 /Volumes/DriveB/Datasets/Datasets/BugPredictio... 2 /Volumes/DriveB/Datasets/Datasets/BugPredictio... 3 /Volumes/DriveB/Datasets/Datasets/BugPredictio... 4 /Volumes/DriveB/Datasets/Datasets/BugPredictio... ... 521 /Volumes/DriveB/Datasets/Datasets/BugPredictio... 522 /Volumes/DriveB/Datasets/Datasets/BugPredictio... 523 /Volumes/DriveB/Dataset…	src/org.eclipse.osgi/resolver/src/org/eclipse/osgi/internal/resolver/GenericDescriptionImpl.java
257	8	20	157	195	1.0	4.0	8.0	0 /Volumes/DriveB/Datasets/Datasets/BugPredictio... 1 /Volumes/DriveB/Datasets/Datasets/BugPredictio... 2 /Volumes/DriveB/Datasets/Datasets/BugPredictio... 3 /Volumes/DriveB/Datasets/Datasets/BugPredictio... 4 /Volumes/DriveB/Datasets/Datasets/BugPredictio... ... 521 /Volumes/DriveB/Datasets/Datasets/BugPredictio... 522 /Volumes/DriveB/Datasets/Datasets/BugPredictio... 523 /Volumes/DriveB/Dataset…	src/org.eclipse.osgi/resolver/src/org/eclipse/osgi/internal/resolver/GenericSpecificationImpl.java
258	6	14	97	98	1.0	5.0	5.0	0 /Volumes/DriveB/Datasets/Datasets/BugPredictio... 1 /Volumes/DriveB/Datasets/Datasets/BugPredictio... 2 /Volumes/DriveB/Datasets/Datasets/BugPredictio... 3 /Volumes/DriveB/Datasets/Datasets/BugPredictio... 4 /Volumes/DriveB/Datasets/Datasets/BugPredictio... ... 521 /Volumes/DriveB/Datasets/Datasets/BugPredictio... 522 /Volumes/DriveB/Datasets/Datasets/BugPredictio... 523 /Volumes/DriveB/Dataset…	src/org.eclipse.osgi/resolver/src/org/eclipse/osgi/internal/resolver/HostSpecificationImpl.java
259	12	28	183	742	1.0	3.0	14.0	0 /Volumes/DriveB/Datasets/Datasets/BugPredictio... 1 /Volumes/DriveB/Datasets/Datasets/BugPredictio... 2 /Volumes/DriveB/Datasets/Datasets/BugPredictio... 3 /Volumes/DriveB/Datasets/Datasets/BugPredictio... 4 /Volumes/DriveB/Datasets/Datasets/BugPredictio... ... 521 /Volumes/DriveB/Datasets/Datasets/BugPredictio... 522 /Volumes/DriveB/Datasets/Datasets/BugPredictio... 523 /Volumes/DriveB/Dataset…	src/org.eclipse.osgi/resolver/src/org/eclipse/osgi/internal/resolver/ImportPackageSpecificationImpl.java
260	11	30	667	505	1.0	5.0	9.0	0 /Volumes/DriveB/Datasets/Datasets/BugPredictio... 1 /Volumes/DriveB/Datasets/Datasets/BugPredictio... 2 /Volumes/DriveB/Datasets/Datasets/BugPredictio... 3 /Volumes/DriveB/Datasets/Datasets/BugPredictio... 4 /Volumes/DriveB/Datasets/Datasets/BugPredictio... ... 521 /Volumes/DriveB/Datasets/Datasets/BugPredictio... 522 /Volumes/DriveB/Datasets/Datasets/BugPredictio... 523 /Volumes/DriveB/Dataset…	src/org.eclipse.osgi/resolver/src/org/eclipse/osgi/internal/resolver/NativeCodeDescriptionImpl.java
261	11	19	0	594	1.0	3.0	12.0	0 /Volumes/DriveB/Datasets/Datasets/BugPredictio... 1 /Volumes/DriveB/Datasets/Datasets/BugPredictio... 2 /Volumes/DriveB/Datasets/Datasets/BugPredictio... 3 /Volumes/DriveB/Datasets/Datasets/BugPredictio... 4 /Volumes/DriveB/Datasets/Datasets/BugPredictio... ... 521 /Volumes/DriveB/Datasets/Datasets/BugPredictio... 522 /Volumes/DriveB/Datasets/Datasets/BugPredictio... 523 /Volumes/DriveB/Dataset…	src/org.eclipse.osgi/resolver/src/org/eclipse/osgi/internal/resolver/NativeCodeSpecificationImpl.java
262	15	66	0	526	1.0	0.0	2.0	0 /Volumes/DriveB/Datasets/Datasets/BugPredictio... 1 /Volumes/DriveB/Datasets/Datasets/BugPredictio... 2 /Volumes/DriveB/Datasets/Datasets/BugPredictio... 3 /Volumes/DriveB/Datasets/Datasets/BugPredictio... 4 /Volumes/DriveB/Datasets/Datasets/BugPredictio... ... 521 /Volumes/DriveB/Datasets/Datasets/BugPredictio... 522 /Volumes/DriveB/Datasets/Datasets/BugPredictio... 523 /Volumes/DriveB/Dataset…	src/org.eclipse.osgi/resolver/src/org/eclipse/osgi/internal/resolver/ReadOnlyState.java
263	6	7	0	515	1.0	1.0	0.0	0 /Volumes/DriveB/Datasets/Datasets/BugPredictio... 1 /Volumes/DriveB/Datasets/Datasets/BugPredictio... 2 /Volumes/DriveB/Datasets/Datasets/BugPredictio... 3 /Volumes/DriveB/Datasets/Datasets/BugPredictio... 4 /Volumes/DriveB/Datasets/Datasets/BugPredictio... ... 521 /Volumes/DriveB/Datasets/Datasets/BugPredictio... 522 /Volumes/DriveB/Datasets/Datasets/BugPredictio... 523 /Volumes/DriveB/Dataset…	src/org.eclipse.osgi/resolver/src/org/eclipse/osgi/internal/resolver/ResolverErrorImpl.java
264	31	89	77	5476	1.0	1.0	29.0	0 /Volumes/DriveB/Datasets/Datasets/BugPredictio... 1 /Volumes/DriveB/Datasets/Datasets/BugPredictio... 2 /Volumes/DriveB/Datasets/Datasets/BugPredictio... 3 /Volumes/DriveB/Datasets/Datasets/BugPredictio... 4 /Volumes/DriveB/Datasets/Datasets/BugPredictio... ... 521 /Volumes/DriveB/Datasets/Datasets/BugPredictio... 522 /Volumes/DriveB/Datasets/Datasets/BugPredictio... 523 /Volumes/DriveB/Dataset…	src/org.eclipse.osgi/resolver/src/org/eclipse/osgi/internal/resolver/StateBuilder.java
265	5	16	159	654	1.0	2.0	3.0	0 /Volumes/DriveB/Datasets/Datasets/BugPredictio... 1 /Volumes/DriveB/Datasets/Datasets/BugPredictio... 2 /Volumes/DriveB/Datasets/Datasets/BugPredictio... 3 /Volumes/DriveB/Datasets/Datasets/BugPredictio... 4 /Volumes/DriveB/Datasets/Datasets/BugPredictio... ... 521 /Volumes/DriveB/Datasets/Datasets/BugPredictio... 522 /Volumes/DriveB/Datasets/Datasets/BugPredictio... 523 /Volumes/DriveB/Dataset…	src/org.eclipse.osgi/resolver/src/org/eclipse/osgi/internal/resolver/StateDeltaImpl.java
266	16	56	259	2570	1.0	4.0	13.0	0 /Volumes/DriveB/Datasets/Datasets/BugPredictio... 1 /Volumes/DriveB/Datasets/Datasets/BugPredictio... 2 /Volumes/DriveB/Datasets/Datasets/BugPredictio... 3 /Volumes/DriveB/Datasets/Datasets/BugPredictio... 4 /Volumes/DriveB/Datasets/Datasets/BugPredictio... ... 521 /Volumes/DriveB/Datasets/Datasets/BugPredictio... 522 /Volumes/DriveB/Datasets/Datasets/BugPredictio... 523 /Volumes/DriveB/Dataset…	src/org.eclipse.osgi/resolver/src/org/eclipse/osgi/internal/resolver/StateHelperImpl.java
267	43	162	473	4726	1.0	11.0	32.0	0 /Volumes/DriveB/Datasets/Datasets/BugPredictio... 1 /Volumes/DriveB/Datasets/Datasets/BugPredictio... 2 /Volumes/DriveB/Datasets/Datasets/BugPredictio... 3 /Volumes/DriveB/Datasets/Datasets/BugPredictio... 4 /Volumes/DriveB/Datasets/Datasets/BugPredictio... ... 521 /Volumes/DriveB/Datasets/Datasets/BugPredictio... 522 /Volumes/DriveB/Datasets/Datasets/BugPredictio... 523 /Volumes/DriveB/Dataset…	src/org.eclipse.osgi/resolver/src/org/eclipse/osgi/internal/resolver/StateImpl.java
268	40	148	42	3395	0.0	1.0	29.0	0 /Volumes/DriveB/Datasets/Datasets/BugPredictio... 1 /Volumes/DriveB/Datasets/Datasets/BugPredictio... 2 /Volumes/DriveB/Datasets/Datasets/BugPredictio... 3 /Volumes/DriveB/Datasets/Datasets/BugPredictio... 4 /Volumes/DriveB/Datasets/Datasets/BugPredictio... ... 521 /Volumes/DriveB/Datasets/Datasets/BugPredictio... 522 /Volumes/DriveB/Datasets/Datasets/BugPredictio... 523 /Volumes/DriveB/Dataset…	src/org.eclipse.osgi/resolver/src/org/eclipse/osgi/internal/resolver/StateObjectFactoryImpl.java
269	24	115	149	2211	1.0	3.0	22.0	0 /Volumes/DriveB/Datasets/Datasets/BugPredictio... 1 /Volumes/DriveB/Datasets/Datasets/BugPredictio... 2 /Volumes/DriveB/Datasets/Datasets/BugPredictio... 3 /Volumes/DriveB/Datasets/Datasets/BugPredictio... 4 /Volumes/DriveB/Datasets/Datasets/BugPredictio... ... 521 /Volumes/DriveB/Datasets/Datasets/BugPredictio... 522 /Volumes/DriveB/Datasets/Datasets/BugPredictio... 523 /Volumes/DriveB/Dataset…	src/org.eclipse.osgi/resolver/src/org/eclipse/osgi/internal/resolver/StateReader.java
270	24	110	45	2387	1.0	1.0	33.0	0 /Volumes/DriveB/Datasets/Datasets/BugPredictio... 1 /Volumes/DriveB/Datasets/Datasets/BugPredictio... 2 /Volumes/DriveB/Datasets/Datasets/BugPredictio... 3 /Volumes/DriveB/Datasets/Datasets/BugPredictio... 4 /Volumes/DriveB/Datasets/Datasets/BugPredictio... ... 521 /Volumes/DriveB/Datasets/Datasets/BugPredictio... 522 /Volumes/DriveB/Datasets/Datasets/BugPredictio... 523 /Volumes/DriveB/Dataset…	src/org.eclipse.osgi/resolver/src/org/eclipse/osgi/internal/resolver/StateWriter.java
271	5	7	0	63	1.0	1.0	1.0	0 /Volumes/DriveB/Datasets/Datasets/BugPredictio... 1 /Volumes/DriveB/Datasets/Datasets/BugPredictio... 2 /Volumes/DriveB/Datasets/Datasets/BugPredictio... 3 /Volumes/DriveB/Datasets/Datasets/BugPredictio... 4 /Volumes/DriveB/Datasets/Datasets/BugPredictio... ... 521 /Volumes/DriveB/Datasets/Datasets/BugPredictio... 522 /Volumes/DriveB/Datasets/Datasets/BugPredictio... 523 /Volumes/DriveB/Dataset…	src/org.eclipse.osgi/resolver/src/org/eclipse/osgi/internal/resolver/SystemState.java
272	7	14	0	276	1.0	1.0	4.0	0 /Volumes/DriveB/Datasets/Datasets/BugPredictio... 1 /Volumes/DriveB/Datasets/Datasets/BugPredictio... 2 /Volumes/DriveB/Datasets/Datasets/BugPredictio... 3 /Volumes/DriveB/Datasets/Datasets/BugPredictio... 4 /Volumes/DriveB/Datasets/Datasets/BugPredictio... ... 521 /Volumes/DriveB/Datasets/Datasets/BugPredictio... 522 /Volumes/DriveB/Datasets/Datasets/BugPredictio... 523 /Volumes/DriveB/Dataset…	src/org.eclipse.osgi/resolver/src/org/eclipse/osgi/internal/resolver/UserState.java
273	7	13	240	75	1.0	11.0	4.0	0 /Volumes/DriveB/Datasets/Datasets/BugPredictio... 1 /Volumes/DriveB/Datasets/Datasets/BugPredictio... 2 /Volumes/DriveB/Datasets/Datasets/BugPredictio... 3 /Volumes/DriveB/Datasets/Datasets/BugPredictio... 4 /Volumes/DriveB/Datasets/Datasets/BugPredictio... ... 521 /Volumes/DriveB/Datasets/Datasets/BugPredictio... 522 /Volumes/DriveB/Datasets/Datasets/BugPredictio... 523 /Volumes/DriveB/Dataset…	src/org.eclipse.osgi/resolver/src/org/eclipse/osgi/internal/resolver/VersionConstraintImpl.java
274	9	13	21	71	1.0	3.0	4.0	0 /Volumes/DriveB/Datasets/Datasets/BugPredictio... 1 /Volumes/DriveB/Datasets/Datasets/BugPredictio... 2 /Volumes/DriveB/Datasets/Datasets/BugPredictio... 3 /Volumes/DriveB/Datasets/Datasets/BugPredictio... 4 /Volumes/DriveB/Datasets/Datasets/BugPredictio... ... 521 /Volumes/DriveB/Datasets/Datasets/BugPredictio... 522 /Volumes/DriveB/Datasets/Datasets/BugPredictio... 523 /Volumes/DriveB/Dataset…	src/org.eclipse.osgi/security/src/org/eclipse/osgi/internal/provisional/service/security/AuthorizationEngine.java
275	1	5	231	0	0.0	5.0	0.0	0 /Volumes/DriveB/Datasets/Datasets/BugPredictio... 1 /Volumes/DriveB/Datasets/Datasets/BugPredictio... 2 /Volumes/DriveB/Datasets/Datasets/BugPredictio... 3 /Volumes/DriveB/Datasets/Datasets/BugPredictio... 4 /Volumes/DriveB/Datasets/Datasets/BugPredictio... ... 521 /Volumes/DriveB/Datasets/Datasets/BugPredictio... 522 /Volumes/DriveB/Datasets/Datasets/BugPredictio... 523 /Volumes/DriveB/Dataset…	src/org.eclipse.osgi/security/src/org/eclipse/osgi/internal/provisional/service/security/AuthorizationEvent.java
276	1	1	24	0				0 /Volumes/DriveB/Datasets/Datasets/BugPredictio... 1 /Volumes/DriveB/Datasets/Datasets/BugPredictio... 2 /Volumes/DriveB/Datasets/Datasets/BugPredictio... 3 /Volumes/DriveB/Datasets/Datasets/BugPredictio... 4 /Volumes/DriveB/Datasets/Datasets/BugPredictio... ... 521 /Volumes/DriveB/Datasets/Datasets/BugPredictio... 522 /Volumes/DriveB/Datasets/Datasets/BugPredictio... 523 /Volumes/DriveB/Dataset…	src/org.eclipse.osgi/security/src/org/eclipse/osgi/internal/provisional/service/security/AuthorizationListener.java
277	17	29	0	430	0.0	3.0	15.0	0 /Volumes/DriveB/Datasets/Datasets/BugPredictio... 1 /Volumes/DriveB/Datasets/Datasets/BugPredictio... 2 /Volumes/DriveB/Datasets/Datasets/BugPredictio... 3 /Volumes/DriveB/Datasets/Datasets/BugPredictio... 4 /Volumes/DriveB/Datasets/Datasets/BugPredictio... ... 521 /Volumes/DriveB/Datasets/Datasets/BugPredictio... 522 /Volumes/DriveB/Datasets/Datasets/BugPredictio... 523 /Volumes/DriveB/Dataset…	src/org.eclipse.osgi/security/src/org/eclipse/osgi/internal/service/security/DefaultAuthorizationEngine.java
278	5	20	1604	344	0.0	3.0	9.0	0 /Volumes/DriveB/Datasets/Datasets/BugPredictio... 1 /Volumes/DriveB/Datasets/Datasets/BugPredictio... 2 /Volumes/DriveB/Datasets/Datasets/BugPredictio... 3 /Volumes/DriveB/Datasets/Datasets/BugPredictio... 4 /Volumes/DriveB/Datasets/Datasets/BugPredictio... ... 521 /Volumes/DriveB/Datasets/Datasets/BugPredictio... 522 /Volumes/DriveB/Datasets/Datasets/BugPredictio... 523 /Volumes/DriveB/Dataset…	src/org.eclipse.osgi/security/src/org/eclipse/osgi/internal/service/security/KeyStoreTrustEngine.java
279	0	3	49	0	0.0	1.0	0.0	0 /Volumes/DriveB/Datasets/Datasets/BugPredictio... 1 /Volumes/DriveB/Datasets/Datasets/BugPredictio... 2 /Volumes/DriveB/Datasets/Datasets/BugPredictio... 3 /Volumes/DriveB/Datasets/Datasets/BugPredictio... 4 /Volumes/DriveB/Datasets/Datasets/BugPredictio... ... 521 /Volumes/DriveB/Datasets/Datasets/BugPredictio... 522 /Volumes/DriveB/Datasets/Datasets/BugPredictio... 523 /Volumes/DriveB/Dataset…	src/org.eclipse.osgi/security/src/org/eclipse/osgi/internal/signedcontent/Base64.java
280	0	10	659	35	0.0	1.0	4.0	0 /Volumes/DriveB/Datasets/Datasets/BugPredictio... 1 /Volumes/DriveB/Datasets/Datasets/BugPredictio... 2 /Volumes/DriveB/Datasets/Datasets/BugPredictio... 3 /Volumes/DriveB/Datasets/Datasets/BugPredictio... 4 /Volumes/DriveB/Datasets/Datasets/BugPredictio... ... 521 /Volumes/DriveB/Datasets/Datasets/BugPredictio... 522 /Volumes/DriveB/Datasets/Datasets/BugPredictio... 523 /Volumes/DriveB/Dataset…	src/org.eclipse.osgi/security/src/org/eclipse/osgi/internal/signedcontent/BERProcessor.java
281	9	8	0	110	0.0	1.0	5.0	0 /Volumes/DriveB/Datasets/Datasets/BugPredictio... 1 /Volumes/DriveB/Datasets/Datasets/BugPredictio... 2 /Volumes/DriveB/Datasets/Datasets/BugPredictio... 3 /Volumes/DriveB/Datasets/Datasets/BugPredictio... 4 /Volumes/DriveB/Datasets/Datasets/BugPredictio... ... 521 /Volumes/DriveB/Datasets/Datasets/BugPredictio... 522 /Volumes/DriveB/Datasets/Datasets/BugPredictio... 523 /Volumes/DriveB/Dataset…	src/org.eclipse.osgi/security/src/org/eclipse/osgi/internal/signedcontent/BundleInstallListener.java
282	7	15	0	197	0.0	1.0	6.0	0 /Volumes/DriveB/Datasets/Datasets/BugPredictio... 1 /Volumes/DriveB/Datasets/Datasets/BugPredictio... 2 /Volumes/DriveB/Datasets/Datasets/BugPredictio... 3 /Volumes/DriveB/Datasets/Datasets/BugPredictio... 4 /Volumes/DriveB/Datasets/Datasets/BugPredictio... ... 521 /Volumes/DriveB/Datasets/Datasets/BugPredictio... 522 /Volumes/DriveB/Datasets/Datasets/BugPredictio... 523 /Volumes/DriveB/Dataset…	src/org.eclipse.osgi/security/src/org/eclipse/osgi/internal/signedcontent/DigestedInputStream.java
283	0	8	33	540	0.0	2.0	4.0	0 /Volumes/DriveB/Datasets/Datasets/BugPredictio... 1 /Volumes/DriveB/Datasets/Datasets/BugPredictio... 2 /Volumes/DriveB/Datasets/Datasets/BugPredictio... 3 /Volumes/DriveB/Datasets/Datasets/BugPredictio... 4 /Volumes/DriveB/Datasets/Datasets/BugPredictio... ... 521 /Volumes/DriveB/Datasets/Datasets/BugPredictio... 522 /Volumes/DriveB/Datasets/Datasets/BugPredictio... 523 /Volumes/DriveB/Dataset…	src/org.eclipse.osgi/security/src/org/eclipse/osgi/internal/signedcontent/DNChainMatching.java
284	5	6	0	91	1.0	1.0	3.0	0 /Volumes/DriveB/Datasets/Datasets/BugPredictio... 1 /Volumes/DriveB/Datasets/Datasets/BugPredictio... 2 /Volumes/DriveB/Datasets/Datasets/BugPredictio... 3 /Volumes/DriveB/Datasets/Datasets/BugPredictio... 4 /Volumes/DriveB/Datasets/Datasets/BugPredictio... ... 521 /Volumes/DriveB/Datasets/Datasets/BugPredictio... 522 /Volumes/DriveB/Datasets/Datasets/BugPredictio... 523 /Volumes/DriveB/Dataset…	src/org.eclipse.osgi/security/src/org/eclipse/osgi/internal/signedcontent/LegacyVerifierFactory.java
285	2	8	0	171	0.0	1.0	1.0	0 /Volumes/DriveB/Datasets/Datasets/BugPredictio... 1 /Volumes/DriveB/Datasets/Datasets/BugPredictio... 2 /Volumes/DriveB/Datasets/Datasets/BugPredictio... 3 /Volumes/DriveB/Datasets/Datasets/BugPredictio... 4 /Volumes/DriveB/Datasets/Datasets/BugPredictio... ... 521 /Volumes/DriveB/Datasets/Datasets/BugPredictio... 522 /Volumes/DriveB/Datasets/Datasets/BugPredictio... 523 /Volumes/DriveB/Dataset…	src/org.eclipse.osgi/security/src/org/eclipse/osgi/internal/signedcontent/PKCS7DateParser.java
286	5	27	159	838	1.0	2.0	18.0	0 /Volumes/DriveB/Datasets/Datasets/BugPredictio... 1 /Volumes/DriveB/Datasets/Datasets/BugPredictio... 2 /Volumes/DriveB/Datasets/Datasets/BugPredictio... 3 /Volumes/DriveB/Datasets/Datasets/BugPredictio... 4 /Volumes/DriveB/Datasets/Datasets/BugPredictio... ... 521 /Volumes/DriveB/Datasets/Datasets/BugPredictio... 522 /Volumes/DriveB/Datasets/Datasets/BugPredictio... 523 /Volumes/DriveB/Dataset…	src/org.eclipse.osgi/security/src/org/eclipse/osgi/internal/signedcontent/PKCS7Processor.java
287	13	41	21	1026	1.0	2.0	19.0	0 /Volumes/DriveB/Datasets/Datasets/BugPredictio... 1 /Volumes/DriveB/Datasets/Datasets/BugPredictio... 2 /Volumes/DriveB/Datasets/Datasets/BugPredictio... 3 /Volumes/DriveB/Datasets/Datasets/BugPredictio... 4 /Volumes/DriveB/Datasets/Datasets/BugPredictio... ... 521 /Volumes/DriveB/Datasets/Datasets/BugPredictio... 522 /Volumes/DriveB/Datasets/Datasets/BugPredictio... 523 /Volumes/DriveB/Dataset…	src/org.eclipse.osgi/security/src/org/eclipse/osgi/internal/signedcontent/SignatureBlockProcessor.java
288	15	46	614	423	0.0	4.0	10.0	0 /Volumes/DriveB/Datasets/Datasets/BugPredictio... 1 /Volumes/DriveB/Datasets/Datasets/BugPredictio... 2 /Volumes/DriveB/Datasets/Datasets/BugPredictio... 3 /Volumes/DriveB/Datasets/Datasets/BugPredictio... 4 /Volumes/DriveB/Datasets/Datasets/BugPredictio... ... 521 /Volumes/DriveB/Datasets/Datasets/BugPredictio... 522 /Volumes/DriveB/Datasets/Datasets/BugPredictio... 523 /Volumes/DriveB/Dataset…	src/org.eclipse.osgi/security/src/org/eclipse/osgi/internal/signedcontent/SignedBundleFile.java
289	41	56	321	1258	1.0	5.0	26.0	0 /Volumes/DriveB/Datasets/Datasets/BugPredictio... 1 /Volumes/DriveB/Datasets/Datasets/BugPredictio... 2 /Volumes/DriveB/Datasets/Datasets/BugPredictio... 3 /Volumes/DriveB/Datasets/Datasets/BugPredictio... 4 /Volumes/DriveB/Datasets/Datasets/BugPredictio... ... 521 /Volumes/DriveB/Datasets/Datasets/BugPredictio... 522 /Volumes/DriveB/Datasets/Datasets/BugPredictio... 523 /Volumes/DriveB/Dataset…	src/org.eclipse.osgi/security/src/org/eclipse/osgi/internal/signedcontent/SignedBundleHook.java
290	6	20	0	248	0.0	1.0	4.0	0 /Volumes/DriveB/Datasets/Datasets/BugPredictio... 1 /Volumes/DriveB/Datasets/Datasets/BugPredictio... 2 /Volumes/DriveB/Datasets/Datasets/BugPredictio... 3 /Volumes/DriveB/Datasets/Datasets/BugPredictio... 4 /Volumes/DriveB/Datasets/Datasets/BugPredictio... ... 521 /Volumes/DriveB/Datasets/Datasets/BugPredictio... 522 /Volumes/DriveB/Datasets/Datasets/BugPredictio... 523 /Volumes/DriveB/Dataset…	src/org.eclipse.osgi/security/src/org/eclipse/osgi/internal/signedcontent/SignedContentFile.java
291	7	20	101	376	0.0	7.0	6.0	0 /Volumes/DriveB/Datasets/Datasets/BugPredictio... 1 /Volumes/DriveB/Datasets/Datasets/BugPredictio... 2 /Volumes/DriveB/Datasets/Datasets/BugPredictio... 3 /Volumes/DriveB/Datasets/Datasets/BugPredictio... 4 /Volumes/DriveB/Datasets/Datasets/BugPredictio... ... 521 /Volumes/DriveB/Datasets/Datasets/BugPredictio... 522 /Volumes/DriveB/Datasets/Datasets/BugPredictio... 523 /Volumes/DriveB/Dataset…	src/org.eclipse.osgi/security/src/org/eclipse/osgi/internal/signedcontent/SignedContentImpl.java
292	13	38	0	641	1.0	3.0	20.0	0 /Volumes/DriveB/Datasets/Datasets/BugPredictio... 1 /Volumes/DriveB/Datasets/Datasets/BugPredictio... 2 /Volumes/DriveB/Datasets/Datasets/BugPredictio... 3 /Volumes/DriveB/Datasets/Datasets/BugPredictio... 4 /Volumes/DriveB/Datasets/Datasets/BugPredictio... ... 521 /Volumes/DriveB/Datasets/Datasets/BugPredictio... 522 /Volumes/DriveB/Datasets/Datasets/BugPredictio... 523 /Volumes/DriveB/Dataset…	src/org.eclipse.osgi/security/src/org/eclipse/osgi/internal/signedcontent/SignedStorageHook.java
293	1	11	329	59	0.0	4.0	3.0	0 /Volumes/DriveB/Datasets/Datasets/BugPredictio... 1 /Volumes/DriveB/Datasets/Datasets/BugPredictio... 2 /Volumes/DriveB/Datasets/Datasets/BugPredictio... 3 /Volumes/DriveB/Datasets/Datasets/BugPredictio... 4 /Volumes/DriveB/Datasets/Datasets/BugPredictio... ... 521 /Volumes/DriveB/Datasets/Datasets/BugPredictio... 522 /Volumes/DriveB/Datasets/Datasets/BugPredictio... 523 /Volumes/DriveB/Dataset…	src/org.eclipse.osgi/security/src/org/eclipse/osgi/internal/signedcontent/SignerInfoImpl.java
294	21	33	57	732	1.0	3.0	15.0	0 /Volumes/DriveB/Datasets/Datasets/BugPredictio... 1 /Volumes/DriveB/Datasets/Datasets/BugPredictio... 2 /Volumes/DriveB/Datasets/Datasets/BugPredictio... 3 /Volumes/DriveB/Datasets/Datasets/BugPredictio... 4 /Volumes/DriveB/Datasets/Datasets/BugPredictio... ... 521 /Volumes/DriveB/Datasets/Datasets/BugPredictio... 522 /Volumes/DriveB/Datasets/Datasets/BugPredictio... 523 /Volumes/DriveB/Dataset…	src/org.eclipse.osgi/security/src/org/eclipse/osgi/internal/signedcontent/TrustEngineListener.java
295	1	14	9	152	0.0	6.0	1.0	0 /Volumes/DriveB/Datasets/Datasets/BugPredictio... 1 /Volumes/DriveB/Datasets/Datasets/BugPredictio... 2 /Volumes/DriveB/Datasets/Datasets/BugPredictio... 3 /Volumes/DriveB/Datasets/Datasets/BugPredictio... 4 /Volumes/DriveB/Datasets/Datasets/BugPredictio... ... 521 /Volumes/DriveB/Datasets/Datasets/BugPredictio... 522 /Volumes/DriveB/Datasets/Datasets/BugPredictio... 523 /Volumes/DriveB/Dataset…	src/org.eclipse.osgi/security/src/org/eclipse/osgi/service/security/TrustEngine.java
296	0	3	0	0	0.0	2.0	0.0	0 /Volumes/DriveB/Datasets/Datasets/BugPredictio... 1 /Volumes/DriveB/Datasets/Datasets/BugPredictio... 2 /Volumes/DriveB/Datasets/Datasets/BugPredictio... 3 /Volumes/DriveB/Datasets/Datasets/BugPredictio... 4 /Volumes/DriveB/Datasets/Datasets/BugPredictio... ... 521 /Volumes/DriveB/Datasets/Datasets/BugPredictio... 522 /Volumes/DriveB/Datasets/Datasets/BugPredictio... 523 /Volumes/DriveB/Dataset…	src/org.eclipse.osgi/security/src/org/eclipse/osgi/signedcontent/InvalidContentException.java
297	2	7	0	0				0 /Volumes/DriveB/Datasets/Datasets/BugPredictio... 1 /Volumes/DriveB/Datasets/Datasets/BugPredictio... 2 /Volumes/DriveB/Datasets/Datasets/BugPredictio... 3 /Volumes/DriveB/Datasets/Datasets/BugPredictio... 4 /Volumes/DriveB/Datasets/Datasets/BugPredictio... ... 521 /Volumes/DriveB/Datasets/Datasets/BugPredictio... 522 /Volumes/DriveB/Datasets/Datasets/BugPredictio... 523 /Volumes/DriveB/Dataset…	src/org.eclipse.osgi/security/src/org/eclipse/osgi/signedcontent/SignedContent.java
298	2	4	0	0				0 /Volumes/DriveB/Datasets/Datasets/BugPredictio... 1 /Volumes/DriveB/Datasets/Datasets/BugPredictio... 2 /Volumes/DriveB/Datasets/Datasets/BugPredictio... 3 /Volumes/DriveB/Datasets/Datasets/BugPredictio... 4 /Volumes/DriveB/Datasets/Datasets/BugPredictio... ... 521 /Volumes/DriveB/Datasets/Datasets/BugPredictio... 522 /Volumes/DriveB/Datasets/Datasets/BugPredictio... 523 /Volumes/DriveB/Dataset…	src/org.eclipse.osgi/security/src/org/eclipse/osgi/signedcontent/SignedContentEntry.java
299	2	2	0	0				0 /Volumes/DriveB/Datasets/Datasets/BugPredictio... 1 /Volumes/DriveB/Datasets/Datasets/BugPredictio... 2 /Volumes/DriveB/Datasets/Datasets/BugPredictio... 3 /Volumes/DriveB/Datasets/Datasets/BugPredictio... 4 /Volumes/DriveB/Datasets/Datasets/BugPredictio... ... 521 /Volumes/DriveB/Datasets/Datasets/BugPredictio... 522 /Volumes/DriveB/Datasets/Datasets/BugPredictio... 523 /Volumes/DriveB/Dataset…	src/org.eclipse.osgi/security/src/org/eclipse/osgi/signedcontent/SignedContentFactory.java
300	0	4	0	0				0 /Volumes/DriveB/Datasets/Datasets/BugPredictio... 1 /Volumes/DriveB/Datasets/Datasets/BugPredictio... 2 /Volumes/DriveB/Datasets/Datasets/BugPredictio... 3 /Volumes/DriveB/Datasets/Datasets/BugPredictio... 4 /Volumes/DriveB/Datasets/Datasets/BugPredictio... ... 521 /Volumes/DriveB/Datasets/Datasets/BugPredictio... 522 /Volumes/DriveB/Datasets/Datasets/BugPredictio... 523 /Volumes/DriveB/Dataset…	src/org.eclipse.osgi/security/src/org/eclipse/osgi/signedcontent/SignerInfo.java
301	9	28	588	426	1.0	2.0	11.0	0 /Volumes/DriveB/Datasets/Datasets/BugPredictio... 1 /Volumes/DriveB/Datasets/Datasets/BugPredictio... 2 /Volumes/DriveB/Datasets/Datasets/BugPredictio... 3 /Volumes/DriveB/Datasets/Datasets/BugPredictio... 4 /Volumes/DriveB/Datasets/Datasets/BugPredictio... ... 521 /Volumes/DriveB/Datasets/Datasets/BugPredictio... 522 /Volumes/DriveB/Datasets/Datasets/BugPredictio... 523 /Volumes/DriveB/Dataset…	src/org.eclipse.osgi/supplement/src/org/eclipse/core/runtime/internal/adaptor/BasicLocation.java
302	0	2	0	105	0.0	2.0	3.0	0 /Volumes/DriveB/Datasets/Datasets/BugPredictio... 1 /Volumes/DriveB/Datasets/Datasets/BugPredictio... 2 /Volumes/DriveB/Datasets/Datasets/BugPredictio... 3 /Volumes/DriveB/Datasets/Datasets/BugPredictio... 4 /Volumes/DriveB/Datasets/Datasets/BugPredictio... ... 521 /Volumes/DriveB/Datasets/Datasets/BugPredictio... 522 /Volumes/DriveB/Datasets/Datasets/BugPredictio... 523 /Volumes/DriveB/Dataset…	src/org.eclipse.osgi/supplement/src/org/eclipse/core/runtime/internal/adaptor/LocationHelper.java
303	0	3	0	0				0 /Volumes/DriveB/Datasets/Datasets/BugPredictio... 1 /Volumes/DriveB/Datasets/Datasets/BugPredictio... 2 /Volumes/DriveB/Datasets/Datasets/BugPredictio... 3 /Volumes/DriveB/Datasets/Datasets/BugPredictio... 4 /Volumes/DriveB/Datasets/Datasets/BugPredictio... ... 521 /Volumes/DriveB/Datasets/Datasets/BugPredictio... 522 /Volumes/DriveB/Datasets/Datasets/BugPredictio... 523 /Volumes/DriveB/Dataset…	src/org.eclipse.osgi/supplement/src/org/eclipse/core/runtime/internal/adaptor/Locker.java
304	1	4	0	8	0.0	1.0	2.0	0 /Volumes/DriveB/Datasets/Datasets/BugPredictio... 1 /Volumes/DriveB/Datasets/Datasets/BugPredictio... 2 /Volumes/DriveB/Datasets/Datasets/BugPredictio... 3 /Volumes/DriveB/Datasets/Datasets/BugPredictio... 4 /Volumes/DriveB/Datasets/Datasets/BugPredictio... ... 521 /Volumes/DriveB/Datasets/Datasets/BugPredictio... 522 /Volumes/DriveB/Datasets/Datasets/BugPredictio... 523 /Volumes/DriveB/Dataset…	src/org.eclipse.osgi/supplement/src/org/eclipse/core/runtime/internal/adaptor/Locker_JavaIo.java
305	4	6	0	114	0.0	1.0	5.0	0 /Volumes/DriveB/Datasets/Datasets/BugPredictio... 1 /Volumes/DriveB/Datasets/Datasets/BugPredictio... 2 /Volumes/DriveB/Datasets/Datasets/BugPredictio... 3 /Volumes/DriveB/Datasets/Datasets/BugPredictio... 4 /Volumes/DriveB/Datasets/Datasets/BugPredictio... ... 521 /Volumes/DriveB/Datasets/Datasets/BugPredictio... 522 /Volumes/DriveB/Datasets/Datasets/BugPredictio... 523 /Volumes/DriveB/Dataset…	src/org.eclipse.osgi/supplement/src/org/eclipse/core/runtime/internal/adaptor/Locker_JavaNio.java
306	1	19	0	135	0.0	15.0	6.0	0 /Volumes/DriveB/Datasets/Datasets/BugPredictio... 1 /Volumes/DriveB/Datasets/Datasets/BugPredictio... 2 /Volumes/DriveB/Datasets/Datasets/BugPredictio... 3 /Volumes/DriveB/Datasets/Datasets/BugPredictio... 4 /Volumes/DriveB/Datasets/Datasets/BugPredictio... ... 521 /Volumes/DriveB/Datasets/Datasets/BugPredictio... 522 /Volumes/DriveB/Datasets/Datasets/BugPredictio... 523 /Volumes/DriveB/Dataset…	src/org.eclipse.osgi/supplement/src/org/eclipse/osgi/framework/debug/Debug.java
307	2	12	24	513	0.0	7.0	7.0	0 /Volumes/DriveB/Datasets/Datasets/BugPredictio... 1 /Volumes/DriveB/Datasets/Datasets/BugPredictio... 2 /Volumes/DriveB/Datasets/Datasets/BugPredictio... 3 /Volumes/DriveB/Datasets/Datasets/BugPredictio... 4 /Volumes/DriveB/Datasets/Datasets/BugPredictio... ... 521 /Volumes/DriveB/Datasets/Datasets/BugPredictio... 522 /Volumes/DriveB/Datasets/Datasets/BugPredictio... 523 /Volumes/DriveB/Dataset…	src/org.eclipse.osgi/supplement/src/org/eclipse/osgi/framework/debug/FrameworkDebugOptions.java
308	0	1	0	0				0 /Volumes/DriveB/Datasets/Datasets/BugPredictio... 1 /Volumes/DriveB/Datasets/Datasets/BugPredictio... 2 /Volumes/DriveB/Datasets/Datasets/BugPredictio... 3 /Volumes/DriveB/Datasets/Datasets/BugPredictio... 4 /Volumes/DriveB/Datasets/Datasets/BugPredictio... ... 521 /Volumes/DriveB/Datasets/Datasets/BugPredictio... 522 /Volumes/DriveB/Datasets/Datasets/BugPredictio... 523 /Volumes/DriveB/Dataset…	src/org.eclipse.osgi/supplement/src/org/eclipse/osgi/framework/eventmgr/EventDispatcher.java
309	1	8	0	0				0 /Volumes/DriveB/Datasets/Datasets/BugPredictio... 1 /Volumes/DriveB/Datasets/Datasets/BugPredictio... 2 /Volumes/DriveB/Datasets/Datasets/BugPredictio... 3 /Volumes/DriveB/Datasets/Datasets/BugPredictio... 4 /Volumes/DriveB/Datasets/Datasets/BugPredictio... ... 521 /Volumes/DriveB/Datasets/Datasets/BugPredictio... 522 /Volumes/DriveB/Datasets/Datasets/BugPredictio... 523 /Volumes/DriveB/Dataset…	src/org.eclipse.osgi/supplement/src/org/eclipse/osgi/framework/eventmgr/EventListeners.java
310	3	9	0	0				0 /Volumes/DriveB/Datasets/Datasets/BugPredictio... 1 /Volumes/DriveB/Datasets/Datasets/BugPredictio... 2 /Volumes/DriveB/Datasets/Datasets/BugPredictio... 3 /Volumes/DriveB/Datasets/Datasets/BugPredictio... 4 /Volumes/DriveB/Datasets/Datasets/BugPredictio... ... 521 /Volumes/DriveB/Datasets/Datasets/BugPredictio... 522 /Volumes/DriveB/Datasets/Datasets/BugPredictio... 523 /Volumes/DriveB/Dataset…	src/org.eclipse.osgi/supplement/src/org/eclipse/osgi/framework/eventmgr/EventManager.java
311	5	9	0	0				0 /Volumes/DriveB/Datasets/Datasets/BugPredictio... 1 /Volumes/DriveB/Datasets/Datasets/BugPredictio... 2 /Volumes/DriveB/Datasets/Datasets/BugPredictio... 3 /Volumes/DriveB/Datasets/Datasets/BugPredictio... 4 /Volumes/DriveB/Datasets/Datasets/BugPredictio... ... 521 /Volumes/DriveB/Datasets/Datasets/BugPredictio... 522 /Volumes/DriveB/Datasets/Datasets/BugPredictio... 523 /Volumes/DriveB/Dataset…	src/org.eclipse.osgi/supplement/src/org/eclipse/osgi/framework/eventmgr/ListenerQueue.java
312	0	5	91	169	0.0	18.0	4.0	0 /Volumes/DriveB/Datasets/Datasets/BugPredictio... 1 /Volumes/DriveB/Datasets/Datasets/BugPredictio... 2 /Volumes/DriveB/Datasets/Datasets/BugPredictio... 3 /Volumes/DriveB/Datasets/Datasets/BugPredictio... 4 /Volumes/DriveB/Datasets/Datasets/BugPredictio... ... 521 /Volumes/DriveB/Datasets/Datasets/BugPredictio... 522 /Volumes/DriveB/Datasets/Datasets/BugPredictio... 523 /Volumes/DriveB/Dataset…	src/org.eclipse.osgi/supplement/src/org/eclipse/osgi/framework/internal/core/FrameworkProperties.java
313	0	6	1163	21	0.0	3.0	2.0	0 /Volumes/DriveB/Datasets/Datasets/BugPredictio... 1 /Volumes/DriveB/Datasets/Datasets/BugPredictio... 2 /Volumes/DriveB/Datasets/Datasets/BugPredictio... 3 /Volumes/DriveB/Datasets/Datasets/BugPredictio... 4 /Volumes/DriveB/Datasets/Datasets/BugPredictio... ... 521 /Volumes/DriveB/Datasets/Datasets/BugPredictio... 522 /Volumes/DriveB/Datasets/Datasets/BugPredictio... 523 /Volumes/DriveB/Dataset…	src/org.eclipse.osgi/supplement/src/org/eclipse/osgi/framework/internal/core/Tokenizer.java
314	1	28	396	783	0.0	3.0	11.0	0 /Volumes/DriveB/Datasets/Datasets/BugPredictio... 1 /Volumes/DriveB/Datasets/Datasets/BugPredictio... 2 /Volumes/DriveB/Datasets/Datasets/BugPredictio... 3 /Volumes/DriveB/Datasets/Datasets/BugPredictio... 4 /Volumes/DriveB/Datasets/Datasets/BugPredictio... ... 521 /Volumes/DriveB/Datasets/Datasets/BugPredictio... 522 /Volumes/DriveB/Datasets/Datasets/BugPredictio... 523 /Volumes/DriveB/Dataset…	src/org.eclipse.osgi/supplement/src/org/eclipse/osgi/framework/internal/reliablefile/ReliableFile.java
315	1	18	0	101	0.0	0.0	2.0	0 /Volumes/DriveB/Datasets/Datasets/BugPredictio... 1 /Volumes/DriveB/Datasets/Datasets/BugPredictio... 2 /Volumes/DriveB/Datasets/Datasets/BugPredictio... 3 /Volumes/DriveB/Datasets/Datasets/BugPredictio... 4 /Volumes/DriveB/Datasets/Datasets/BugPredictio... ... 521 /Volumes/DriveB/Datasets/Datasets/BugPredictio... 522 /Volumes/DriveB/Datasets/Datasets/BugPredictio... 523 /Volumes/DriveB/Dataset…	src/org.eclipse.osgi/supplement/src/org/eclipse/osgi/framework/internal/reliablefile/ReliableFileInputStream.java
316	1	20	138	54	0.0	1.0	5.0	0 /Volumes/DriveB/Datasets/Datasets/BugPredictio... 1 /Volumes/DriveB/Datasets/Datasets/BugPredictio... 2 /Volumes/DriveB/Datasets/Datasets/BugPredictio... 3 /Volumes/DriveB/Datasets/Datasets/BugPredictio... 4 /Volumes/DriveB/Datasets/Datasets/BugPredictio... ... 521 /Volumes/DriveB/Datasets/Datasets/BugPredictio... 522 /Volumes/DriveB/Datasets/Datasets/BugPredictio... 523 /Volumes/DriveB/Dataset…	src/org.eclipse.osgi/supplement/src/org/eclipse/osgi/framework/internal/reliablefile/ReliableFileOutputStream.java
317	2	7	0	0				0 /Volumes/DriveB/Datasets/Datasets/BugPredictio... 1 /Volumes/DriveB/Datasets/Datasets/BugPredictio... 2 /Volumes/DriveB/Datasets/Datasets/BugPredictio... 3 /Volumes/DriveB/Datasets/Datasets/BugPredictio... 4 /Volumes/DriveB/Datasets/Datasets/BugPredictio... ... 521 /Volumes/DriveB/Datasets/Datasets/BugPredictio... 522 /Volumes/DriveB/Datasets/Datasets/BugPredictio... 523 /Volumes/DriveB/Dataset…	src/org.eclipse.osgi/supplement/src/org/eclipse/osgi/framework/log/FrameworkLog.java
318	0	9	99	0	0.0	21.0	0.0	0 /Volumes/DriveB/Datasets/Datasets/BugPredictio... 1 /Volumes/DriveB/Datasets/Datasets/BugPredictio... 2 /Volumes/DriveB/Datasets/Datasets/BugPredictio... 3 /Volumes/DriveB/Datasets/Datasets/BugPredictio... 4 /Volumes/DriveB/Datasets/Datasets/BugPredictio... ... 521 /Volumes/DriveB/Datasets/Datasets/BugPredictio... 522 /Volumes/DriveB/Datasets/Datasets/BugPredictio... 523 /Volumes/DriveB/Dataset…	src/org.eclipse.osgi/supplement/src/org/eclipse/osgi/framework/log/FrameworkLogEntry.java
319	6	27	1020	382	1.0	14.0	14.0	0 /Volumes/DriveB/Datasets/Datasets/BugPredictio... 1 /Volumes/DriveB/Datasets/Datasets/BugPredictio... 2 /Volumes/DriveB/Datasets/Datasets/BugPredictio... 3 /Volumes/DriveB/Datasets/Datasets/BugPredictio... 4 /Volumes/DriveB/Datasets/Datasets/BugPredictio... ... 521 /Volumes/DriveB/Datasets/Datasets/BugPredictio... 522 /Volumes/DriveB/Datasets/Datasets/BugPredictio... 523 /Volumes/DriveB/Dataset…	src/org.eclipse.osgi/supplement/src/org/eclipse/osgi/framework/util/SecureAction.java
320	0	12	0	0				0 /Volumes/DriveB/Datasets/Datasets/BugPredictio... 1 /Volumes/DriveB/Datasets/Datasets/BugPredictio... 2 /Volumes/DriveB/Datasets/Datasets/BugPredictio... 3 /Volumes/DriveB/Datasets/Datasets/BugPredictio... 4 /Volumes/DriveB/Datasets/Datasets/BugPredictio... ... 521 /Volumes/DriveB/Datasets/Datasets/BugPredictio... 522 /Volumes/DriveB/Datasets/Datasets/BugPredictio... 523 /Volumes/DriveB/Dataset…	src/org.eclipse.osgi/supplement/src/org/eclipse/osgi/service/datalocation/Location.java
321	0	5	0	0				0 /Volumes/DriveB/Datasets/Datasets/BugPredictio... 1 /Volumes/DriveB/Datasets/Datasets/BugPredictio... 2 /Volumes/DriveB/Datasets/Datasets/BugPredictio... 3 /Volumes/DriveB/Datasets/Datasets/BugPredictio... 4 /Volumes/DriveB/Datasets/Datasets/BugPredictio... ... 521 /Volumes/DriveB/Datasets/Datasets/BugPredictio... 522 /Volumes/DriveB/Datasets/Datasets/BugPredictio... 523 /Volumes/DriveB/Dataset…	src/org.eclipse.osgi/supplement/src/org/eclipse/osgi/service/debug/DebugOptions.java
322	0	11	0	0				0 /Volumes/DriveB/Datasets/Datasets/BugPredictio... 1 /Volumes/DriveB/Datasets/Datasets/BugPredictio... 2 /Volumes/DriveB/Datasets/Datasets/BugPredictio... 3 /Volumes/DriveB/Datasets/Datasets/BugPredictio... 4 /Volumes/DriveB/Datasets/Datasets/BugPredictio... ... 521 /Volumes/DriveB/Datasets/Datasets/BugPredictio... 522 /Volumes/DriveB/Datasets/Datasets/BugPredictio... 523 /Volumes/DriveB/Dataset…	src/org.eclipse.osgi/supplement/src/org/eclipse/osgi/service/environment/EnvironmentInfo.java
323	1	1	0	0				0 /Volumes/DriveB/Datasets/Datasets/BugPredictio... 1 /Volumes/DriveB/Datasets/Datasets/BugPredictio... 2 /Volumes/DriveB/Datasets/Datasets/BugPredictio... 3 /Volumes/DriveB/Datasets/Datasets/BugPredictio... 4 /Volumes/DriveB/Datasets/Datasets/BugPredictio... ... 521 /Volumes/DriveB/Datasets/Datasets/BugPredictio... 522 /Volumes/DriveB/Datasets/Datasets/BugPredictio... 523 /Volumes/DriveB/Dataset…	src/org.eclipse.osgi/supplement/src/org/eclipse/osgi/service/localization/BundleLocalization.java
324	1	2	0	0				0 /Volumes/DriveB/Datasets/Datasets/BugPredictio... 1 /Volumes/DriveB/Datasets/Datasets/BugPredictio... 2 /Volumes/DriveB/Datasets/Datasets/BugPredictio... 3 /Volumes/DriveB/Datasets/Datasets/BugPredictio... 4 /Volumes/DriveB/Datasets/Datasets/BugPredictio... ... 521 /Volumes/DriveB/Datasets/Datasets/BugPredictio... 522 /Volumes/DriveB/Datasets/Datasets/BugPredictio... 523 /Volumes/DriveB/Dataset…	src/org.eclipse.osgi/supplement/src/org/eclipse/osgi/service/runnable/ApplicationLauncher.java
325	1	1	0	0				0 /Volumes/DriveB/Datasets/Datasets/BugPredictio... 1 /Volumes/DriveB/Datasets/Datasets/BugPredictio... 2 /Volumes/DriveB/Datasets/Datasets/BugPredictio... 3 /Volumes/DriveB/Datasets/Datasets/BugPredictio... 4 /Volumes/DriveB/Datasets/Datasets/BugPredictio... ... 521 /Volumes/DriveB/Datasets/Datasets/BugPredictio... 522 /Volumes/DriveB/Datasets/Datasets/BugPredictio... 523 /Volumes/DriveB/Dataset…	src/org.eclipse.osgi/supplement/src/org/eclipse/osgi/service/runnable/ApplicationRunnable.java
326	0	1	0	0				0 /Volumes/DriveB/Datasets/Datasets/BugPredictio... 1 /Volumes/DriveB/Datasets/Datasets/BugPredictio... 2 /Volumes/DriveB/Datasets/Datasets/BugPredictio... 3 /Volumes/DriveB/Datasets/Datasets/BugPredictio... 4 /Volumes/DriveB/Datasets/Datasets/BugPredictio... ... 521 /Volumes/DriveB/Datasets/Datasets/BugPredictio... 522 /Volumes/DriveB/Datasets/Datasets/BugPredictio... 523 /Volumes/DriveB/Dataset…	src/org.eclipse.osgi/supplement/src/org/eclipse/osgi/service/runnable/ParameterizedRunnable.java
327	0	2	0	0				0 /Volumes/DriveB/Datasets/Datasets/BugPredictio... 1 /Volumes/DriveB/Datasets/Datasets/BugPredictio... 2 /Volumes/DriveB/Datasets/Datasets/BugPredictio... 3 /Volumes/DriveB/Datasets/Datasets/BugPredictio... 4 /Volumes/DriveB/Datasets/Datasets/BugPredictio... ... 521 /Volumes/DriveB/Datasets/Datasets/BugPredictio... 522 /Volumes/DriveB/Datasets/Datasets/BugPredictio... 523 /Volumes/DriveB/Dataset…	src/org.eclipse.osgi/supplement/src/org/eclipse/osgi/service/runnable/StartupMonitor.java
328	0	2	0	0				0 /Volumes/DriveB/Datasets/Datasets/BugPredictio... 1 /Volumes/DriveB/Datasets/Datasets/BugPredictio... 2 /Volumes/DriveB/Datasets/Datasets/BugPredictio... 3 /Volumes/DriveB/Datasets/Datasets/BugPredictio... 4 /Volumes/DriveB/Datasets/Datasets/BugPredictio... ... 521 /Volumes/DriveB/Datasets/Datasets/BugPredictio... 522 /Volumes/DriveB/Datasets/Datasets/BugPredictio... 523 /Volumes/DriveB/Dataset…	src/org.eclipse.osgi/supplement/src/org/eclipse/osgi/service/urlconversion/URLConverter.java
329	1	13	174	27	1.0	3.0	1.0	0 /Volumes/DriveB/Datasets/Datasets/BugPredictio... 1 /Volumes/DriveB/Datasets/Datasets/BugPredictio... 2 /Volumes/DriveB/Datasets/Datasets/BugPredictio... 3 /Volumes/DriveB/Datasets/Datasets/BugPredictio... 4 /Volumes/DriveB/Datasets/Datasets/BugPredictio... ... 521 /Volumes/DriveB/Datasets/Datasets/BugPredictio... 522 /Volumes/DriveB/Datasets/Datasets/BugPredictio... 523 /Volumes/DriveB/Dataset…	src/org.eclipse.osgi/supplement/src/org/eclipse/osgi/storagemanager/ManagedOutputStream.java
330	9	62	637	1647	1.0	6.0	16.0	0 /Volumes/DriveB/Datasets/Datasets/BugPredictio... 1 /Volumes/DriveB/Datasets/Datasets/BugPredictio... 2 /Volumes/DriveB/Datasets/Datasets/BugPredictio... 3 /Volumes/DriveB/Datasets/Datasets/BugPredictio... 4 /Volumes/DriveB/Datasets/Datasets/BugPredictio... ... 521 /Volumes/DriveB/Datasets/Datasets/BugPredictio... 522 /Volumes/DriveB/Datasets/Datasets/BugPredictio... 523 /Volumes/DriveB/Dataset…	src/org.eclipse.osgi/supplement/src/org/eclipse/osgi/storagemanager/StorageManager.java
331	5	28	4234	1313	0.0	19.0	7.0	0 /Volumes/DriveB/Datasets/Datasets/BugPredictio... 1 /Volumes/DriveB/Datasets/Datasets/BugPredictio... 2 /Volumes/DriveB/Datasets/Datasets/BugPredictio... 3 /Volumes/DriveB/Datasets/Datasets/BugPredictio... 4 /Volumes/DriveB/Datasets/Datasets/BugPredictio... ... 521 /Volumes/DriveB/Datasets/Datasets/BugPredictio... 522 /Volumes/DriveB/Datasets/Datasets/BugPredictio... 523 /Volumes/DriveB/Dataset…	src/org.eclipse.osgi/supplement/src/org/eclipse/osgi/util/ManifestElement.java
332	4	13	4389	438	0.0	11.0	16.0	0 /Volumes/DriveB/Datasets/Datasets/BugPredictio... 1 /Volumes/DriveB/Datasets/Datasets/BugPredictio... 2 /Volumes/DriveB/Datasets/Datasets/BugPredictio... 3 /Volumes/DriveB/Datasets/Datasets/BugPredictio... 4 /Volumes/DriveB/Datasets/Datasets/BugPredictio... ... 521 /Volumes/DriveB/Datasets/Datasets/BugPredictio... 522 /Volumes/DriveB/Datasets/Datasets/BugPredictio... 523 /Volumes/DriveB/Dataset…	src/org.eclipse.osgi/supplement/src/org/eclipse/osgi/util/NLS.java
333	2	1	0	0				0 /Volumes/DriveB/Datasets/Datasets/BugPredictio... 1 /Volumes/DriveB/Datasets/Datasets/BugPredictio... 2 /Volumes/DriveB/Datasets/Datasets/BugPredictio... 3 /Volumes/DriveB/Datasets/Datasets/BugPredictio... 4 /Volumes/DriveB/Datasets/Datasets/BugPredictio... ... 521 /Volumes/DriveB/Datasets/Datasets/BugPredictio... 522 /Volumes/DriveB/Datasets/Datasets/BugPredictio... 523 /Volumes/DriveB/Dataset…	src/org.eclipse.osgi.tests/bundles_src/chain.test/chain/test/TestSingleChain.java
334	5	5	0	656	0.0	0.0	2.0	0 /Volumes/DriveB/Datasets/Datasets/BugPredictio... 1 /Volumes/DriveB/Datasets/Datasets/BugPredictio... 2 /Volumes/DriveB/Datasets/Datasets/BugPredictio... 3 /Volumes/DriveB/Datasets/Datasets/BugPredictio... 4 /Volumes/DriveB/Datasets/Datasets/BugPredictio... ... 521 /Volumes/DriveB/Datasets/Datasets/BugPredictio... 522 /Volumes/DriveB/Datasets/Datasets/BugPredictio... 523 /Volumes/DriveB/Dataset…	src/org.eclipse.osgi.tests/bundles_src/chain.test.a/chain/test/a/Activator.java
335	5	5	0	0	0.0	0.0	2.0	0 /Volumes/DriveB/Datasets/Datasets/BugPredictio... 1 /Volumes/DriveB/Datasets/Datasets/BugPredictio... 2 /Volumes/DriveB/Datasets/Datasets/BugPredictio... 3 /Volumes/DriveB/Datasets/Datasets/BugPredictio... 4 /Volumes/DriveB/Datasets/Datasets/BugPredictio... ... 521 /Volumes/DriveB/Datasets/Datasets/BugPredictio... 522 /Volumes/DriveB/Datasets/Datasets/BugPredictio... 523 /Volumes/DriveB/Dataset…	src/org.eclipse.osgi.tests/bundles_src/chain.test.b/chain/test/b/Activator.java
336	5	5	0	0	0.0	0.0	2.0	0 /Volumes/DriveB/Datasets/Datasets/BugPredictio... 1 /Volumes/DriveB/Datasets/Datasets/BugPredictio... 2 /Volumes/DriveB/Datasets/Datasets/BugPredictio... 3 /Volumes/DriveB/Datasets/Datasets/BugPredictio... 4 /Volumes/DriveB/Datasets/Datasets/BugPredictio... ... 521 /Volumes/DriveB/Datasets/Datasets/BugPredictio... 522 /Volumes/DriveB/Datasets/Datasets/BugPredictio... 523 /Volumes/DriveB/Dataset…	src/org.eclipse.osgi.tests/bundles_src/chain.test.c/chain/test/c/Activator.java
337	5	5	0	0	0.0	0.0	2.0	0 /Volumes/DriveB/Datasets/Datasets/BugPredictio... 1 /Volumes/DriveB/Datasets/Datasets/BugPredictio... 2 /Volumes/DriveB/Datasets/Datasets/BugPredictio... 3 /Volumes/DriveB/Datasets/Datasets/BugPredictio... 4 /Volumes/DriveB/Datasets/Datasets/BugPredictio... ... 521 /Volumes/DriveB/Datasets/Datasets/BugPredictio... 522 /Volumes/DriveB/Datasets/Datasets/BugPredictio... 523 /Volumes/DriveB/Dataset…	src/org.eclipse.osgi.tests/bundles_src/chain.test.d/chain/test/d/Activator.java
338	5	5	0	0	0.0	0.0	2.0	0 /Volumes/DriveB/Datasets/Datasets/BugPredictio... 1 /Volumes/DriveB/Datasets/Datasets/BugPredictio... 2 /Volumes/DriveB/Datasets/Datasets/BugPredictio... 3 /Volumes/DriveB/Datasets/Datasets/BugPredictio... 4 /Volumes/DriveB/Datasets/Datasets/BugPredictio... ... 521 /Volumes/DriveB/Datasets/Datasets/BugPredictio... 522 /Volumes/DriveB/Datasets/Datasets/BugPredictio... 523 /Volumes/DriveB/Dataset…	src/org.eclipse.osgi.tests/bundles_src/circularity.test/circularity/test/Activator.java
339	7	7	0	451	0.0	0.0	4.0	0 /Volumes/DriveB/Datasets/Datasets/BugPredictio... 1 /Volumes/DriveB/Datasets/Datasets/BugPredictio... 2 /Volumes/DriveB/Datasets/Datasets/BugPredictio... 3 /Volumes/DriveB/Datasets/Datasets/BugPredictio... 4 /Volumes/DriveB/Datasets/Datasets/BugPredictio... ... 521 /Volumes/DriveB/Datasets/Datasets/BugPredictio... 522 /Volumes/DriveB/Datasets/Datasets/BugPredictio... 523 /Volumes/DriveB/Dataset…	src/org.eclipse.osgi.tests/bundles_src/circularity.test.a/circularity/test/a/Activator.java
340	4	3	0	476	0.0	0.0	2.0	0 /Volumes/DriveB/Datasets/Datasets/BugPredictio... 1 /Volumes/DriveB/Datasets/Datasets/BugPredictio... 2 /Volumes/DriveB/Datasets/Datasets/BugPredictio... 3 /Volumes/DriveB/Datasets/Datasets/BugPredictio... 4 /Volumes/DriveB/Datasets/Datasets/BugPredictio... ... 521 /Volumes/DriveB/Datasets/Datasets/BugPredictio... 522 /Volumes/DriveB/Datasets/Datasets/BugPredictio... 523 /Volumes/DriveB/Dataset…	src/org.eclipse.osgi.tests/bundles_src/client1.multiple.exports/client1/multiple/exports/Activator.java
341	4	3	0	0	0.0	0.0	2.0	0 /Volumes/DriveB/Datasets/Datasets/BugPredictio... 1 /Volumes/DriveB/Datasets/Datasets/BugPredictio... 2 /Volumes/DriveB/Datasets/Datasets/BugPredictio... 3 /Volumes/DriveB/Datasets/Datasets/BugPredictio... 4 /Volumes/DriveB/Datasets/Datasets/BugPredictio... ... 521 /Volumes/DriveB/Datasets/Datasets/BugPredictio... 522 /Volumes/DriveB/Datasets/Datasets/BugPredictio... 523 /Volumes/DriveB/Dataset…	src/org.eclipse.osgi.tests/bundles_src/client2.multiple.exports/client2/multiple/exports/Activator.java
342	3	2	0	0	0.0	0.0	1.0	0 /Volumes/DriveB/Datasets/Datasets/BugPredictio... 1 /Volumes/DriveB/Datasets/Datasets/BugPredictio... 2 /Volumes/DriveB/Datasets/Datasets/BugPredictio... 3 /Volumes/DriveB/Datasets/Datasets/BugPredictio... 4 /Volumes/DriveB/Datasets/Datasets/BugPredictio... ... 521 /Volumes/DriveB/Datasets/Datasets/BugPredictio... 522 /Volumes/DriveB/Datasets/Datasets/BugPredictio... 523 /Volumes/DriveB/Dataset…	src/org.eclipse.osgi.tests/bundles_src/exporter.importer3/exporter/importer/Activator.java
343	0	1	0	0				0 /Volumes/DriveB/Datasets/Datasets/BugPredictio... 1 /Volumes/DriveB/Datasets/Datasets/BugPredictio... 2 /Volumes/DriveB/Datasets/Datasets/BugPredictio... 3 /Volumes/DriveB/Datasets/Datasets/BugPredictio... 4 /Volumes/DriveB/Datasets/Datasets/BugPredictio... ... 521 /Volumes/DriveB/Datasets/Datasets/BugPredictio... 522 /Volumes/DriveB/Datasets/Datasets/BugPredictio... 523 /Volumes/DriveB/Dataset…	src/org.eclipse.osgi.tests/bundles_src/ext.extclasspath.a/ext/extclasspath/a/ExtClasspathExtTest.java
344	5	5	35	0	0.0	0.0	6.0	0 /Volumes/DriveB/Datasets/Datasets/BugPredictio... 1 /Volumes/DriveB/Datasets/Datasets/BugPredictio... 2 /Volumes/DriveB/Datasets/Datasets/BugPredictio... 3 /Volumes/DriveB/Datasets/Datasets/BugPredictio... 4 /Volumes/DriveB/Datasets/Datasets/BugPredictio... ... 521 /Volumes/DriveB/Datasets/Datasets/BugPredictio... 522 /Volumes/DriveB/Datasets/Datasets/BugPredictio... 523 /Volumes/DriveB/Dataset…	src/org.eclipse.osgi.tests/bundles_src/ext.extclasspath.a.importer/ext/extclasspath/a/importer/Activator.java
345	0	1	21	0				0 /Volumes/DriveB/Datasets/Datasets/BugPredictio... 1 /Volumes/DriveB/Datasets/Datasets/BugPredictio... 2 /Volumes/DriveB/Datasets/Datasets/BugPredictio... 3 /Volumes/DriveB/Datasets/Datasets/BugPredictio... 4 /Volumes/DriveB/Datasets/Datasets/BugPredictio... ... 521 /Volumes/DriveB/Datasets/Datasets/BugPredictio... 522 /Volumes/DriveB/Datasets/Datasets/BugPredictio... 523 /Volumes/DriveB/Dataset…	src/org.eclipse.osgi.tests/bundles_src/ext.framework.a/ext/framework/a/FrameworkExtTest.java
346	5	5	0	0	0.0	0.0	6.0	0 /Volumes/DriveB/Datasets/Datasets/BugPredictio... 1 /Volumes/DriveB/Datasets/Datasets/BugPredictio... 2 /Volumes/DriveB/Datasets/Datasets/BugPredictio... 3 /Volumes/DriveB/Datasets/Datasets/BugPredictio... 4 /Volumes/DriveB/Datasets/Datasets/BugPredictio... ... 521 /Volumes/DriveB/Datasets/Datasets/BugPredictio... 522 /Volumes/DriveB/Datasets/Datasets/BugPredictio... 523 /Volumes/DriveB/Dataset…	src/org.eclipse.osgi.tests/bundles_src/ext.framework.a.importer/ext/framework/a/importer/Activator.java
347	2	2	0	30				0 /Volumes/DriveB/Datasets/Datasets/BugPredictio... 1 /Volumes/DriveB/Datasets/Datasets/BugPredictio... 2 /Volumes/DriveB/Datasets/Datasets/BugPredictio... 3 /Volumes/DriveB/Datasets/Datasets/BugPredictio... 4 /Volumes/DriveB/Datasets/Datasets/BugPredictio... ... 521 /Volumes/DriveB/Datasets/Datasets/BugPredictio... 522 /Volumes/DriveB/Datasets/Datasets/BugPredictio... 523 /Volumes/DriveB/Dataset…	src/org.eclipse.osgi.tests/bundles_src/fragment.test.attach.frag.a/fragment/test/attach/host/a/internal/test/TestPackageAccess.java
348	5	5	0	0	0.0	0.0	2.0	0 /Volumes/DriveB/Datasets/Datasets/BugPredictio... 1 /Volumes/DriveB/Datasets/Datasets/BugPredictio... 2 /Volumes/DriveB/Datasets/Datasets/BugPredictio... 3 /Volumes/DriveB/Datasets/Datasets/BugPredictio... 4 /Volumes/DriveB/Datasets/Datasets/BugPredictio... ... 521 /Volumes/DriveB/Datasets/Datasets/BugPredictio... 522 /Volumes/DriveB/Datasets/Datasets/BugPredictio... 523 /Volumes/DriveB/Dataset…	src/org.eclipse.osgi.tests/bundles_src/fragment.test.attach.host.a/fragment/test/attach/host/a/Activator.java
349	2	2	9	9				0 /Volumes/DriveB/Datasets/Datasets/BugPredictio... 1 /Volumes/DriveB/Datasets/Datasets/BugPredictio... 2 /Volumes/DriveB/Datasets/Datasets/BugPredictio... 3 /Volumes/DriveB/Datasets/Datasets/BugPredictio... 4 /Volumes/DriveB/Datasets/Datasets/BugPredictio... ... 521 /Volumes/DriveB/Datasets/Datasets/BugPredictio... 522 /Volumes/DriveB/Datasets/Datasets/BugPredictio... 523 /Volumes/DriveB/Dataset…	src/org.eclipse.osgi.tests/bundles_src/fragment.test.attach.host.a/fragment/test/attach/host/a/internal/test/PackageAccessTest.java
350	3	1	0	0	0.0	0.0	2.0	0 /Volumes/DriveB/Datasets/Datasets/BugPredictio... 1 /Volumes/DriveB/Datasets/Datasets/BugPredictio... 2 /Volumes/DriveB/Datasets/Datasets/BugPredictio... 3 /Volumes/DriveB/Datasets/Datasets/BugPredictio... 4 /Volumes/DriveB/Datasets/Datasets/BugPredictio... ... 521 /Volumes/DriveB/Datasets/Datasets/BugPredictio... 522 /Volumes/DriveB/Datasets/Datasets/BugPredictio... 523 /Volumes/DriveB/Dataset…	src/org.eclipse.osgi.tests/bundles_src/legacy.lazystart/legacy/lazystart/FalseExceptionLegacy1.java
351	2	1	0	0	0.0	0.0	1.0	0 /Volumes/DriveB/Datasets/Datasets/BugPredictio... 1 /Volumes/DriveB/Datasets/Datasets/BugPredictio... 2 /Volumes/DriveB/Datasets/Datasets/BugPredictio... 3 /Volumes/DriveB/Datasets/Datasets/BugPredictio... 4 /Volumes/DriveB/Datasets/Datasets/BugPredictio... ... 521 /Volumes/DriveB/Datasets/Datasets/BugPredictio... 522 /Volumes/DriveB/Datasets/Datasets/BugPredictio... 523 /Volumes/DriveB/Dataset…	src/org.eclipse.osgi.tests/bundles_src/legacy.lazystart/legacy/lazystart/FalseExceptionLegacy2.java
352	2	1	0	0	0.0	0.0	1.0	0 /Volumes/DriveB/Datasets/Datasets/BugPredictio... 1 /Volumes/DriveB/Datasets/Datasets/BugPredictio... 2 /Volumes/DriveB/Datasets/Datasets/BugPredictio... 3 /Volumes/DriveB/Datasets/Datasets/BugPredictio... 4 /Volumes/DriveB/Datasets/Datasets/BugPredictio... ... 521 /Volumes/DriveB/Datasets/Datasets/BugPredictio... 522 /Volumes/DriveB/Datasets/Datasets/BugPredictio... 523 /Volumes/DriveB/Dataset…	src/org.eclipse.osgi.tests/bundles_src/legacy.lazystart/legacy/lazystart/SimpleLegacy.java
353	3	1	0	0	0.0	0.0	2.0	0 /Volumes/DriveB/Datasets/Datasets/BugPredictio... 1 /Volumes/DriveB/Datasets/Datasets/BugPredictio... 2 /Volumes/DriveB/Datasets/Datasets/BugPredictio... 3 /Volumes/DriveB/Datasets/Datasets/BugPredictio... 4 /Volumes/DriveB/Datasets/Datasets/BugPredictio... ... 521 /Volumes/DriveB/Datasets/Datasets/BugPredictio... 522 /Volumes/DriveB/Datasets/Datasets/BugPredictio... 523 /Volumes/DriveB/Dataset…	src/org.eclipse.osgi.tests/bundles_src/legacy.lazystart/legacy/lazystart/TrueExceptionLegacy1.java
354	2	1	0	0	0.0	0.0	1.0	0 /Volumes/DriveB/Datasets/Datasets/BugPredictio... 1 /Volumes/DriveB/Datasets/Datasets/BugPredictio... 2 /Volumes/DriveB/Datasets/Datasets/BugPredictio... 3 /Volumes/DriveB/Datasets/Datasets/BugPredictio... 4 /Volumes/DriveB/Datasets/Datasets/BugPredictio... ... 521 /Volumes/DriveB/Datasets/Datasets/BugPredictio... 522 /Volumes/DriveB/Datasets/Datasets/BugPredictio... 523 /Volumes/DriveB/Dataset…	src/org.eclipse.osgi.tests/bundles_src/legacy.lazystart/legacy/lazystart/TrueExceptionLegacy2.java
355	5	5	0	0	0.0	0.0	2.0	0 /Volumes/DriveB/Datasets/Datasets/BugPredictio... 1 /Volumes/DriveB/Datasets/Datasets/BugPredictio... 2 /Volumes/DriveB/Datasets/Datasets/BugPredictio... 3 /Volumes/DriveB/Datasets/Datasets/BugPredictio... 4 /Volumes/DriveB/Datasets/Datasets/BugPredictio... ... 521 /Volumes/DriveB/Datasets/Datasets/BugPredictio... 522 /Volumes/DriveB/Datasets/Datasets/BugPredictio... 523 /Volumes/DriveB/Dataset…	src/org.eclipse.osgi.tests/bundles_src/legacy.lazystart.a/legacy/lazystart/a/Activator.java
356	5	5	0	0	0.0	0.0	2.0	0 /Volumes/DriveB/Datasets/Datasets/BugPredictio... 1 /Volumes/DriveB/Datasets/Datasets/BugPredictio... 2 /Volumes/DriveB/Datasets/Datasets/BugPredictio... 3 /Volumes/DriveB/Datasets/Datasets/BugPredictio... 4 /Volumes/DriveB/Datasets/Datasets/BugPredictio... ... 521 /Volumes/DriveB/Datasets/Datasets/BugPredictio... 522 /Volumes/DriveB/Datasets/Datasets/BugPredictio... 523 /Volumes/DriveB/Dataset…	src/org.eclipse.osgi.tests/bundles_src/legacy.lazystart.b/legacy/lazystart/b/Activator.java
357	5	5	0	0	0.0	0.0	2.0	0 /Volumes/DriveB/Datasets/Datasets/BugPredictio... 1 /Volumes/DriveB/Datasets/Datasets/BugPredictio... 2 /Volumes/DriveB/Datasets/Datasets/BugPredictio... 3 /Volumes/DriveB/Datasets/Datasets/BugPredictio... 4 /Volumes/DriveB/Datasets/Datasets/BugPredictio... ... 521 /Volumes/DriveB/Datasets/Datasets/BugPredictio... 522 /Volumes/DriveB/Datasets/Datasets/BugPredictio... 523 /Volumes/DriveB/Dataset…	src/org.eclipse.osgi.tests/bundles_src/legacy.lazystart.c/legacy/lazystart/c/Activator.java
358	4	3	0	0	0.0	0.0	4.0	0 /Volumes/DriveB/Datasets/Datasets/BugPredictio... 1 /Volumes/DriveB/Datasets/Datasets/BugPredictio... 2 /Volumes/DriveB/Datasets/Datasets/BugPredictio... 3 /Volumes/DriveB/Datasets/Datasets/BugPredictio... 4 /Volumes/DriveB/Datasets/Datasets/BugPredictio... ... 521 /Volumes/DriveB/Datasets/Datasets/BugPredictio... 522 /Volumes/DriveB/Datasets/Datasets/BugPredictio... 523 /Volumes/DriveB/Dataset…	src/org.eclipse.osgi.tests/bundles_src/nativetest.a1/nativetest/a1/Activator.java
359	4	3	0	0	0.0	0.0	4.0	0 /Volumes/DriveB/Datasets/Datasets/BugPredictio... 1 /Volumes/DriveB/Datasets/Datasets/BugPredictio... 2 /Volumes/DriveB/Datasets/Datasets/BugPredictio... 3 /Volumes/DriveB/Datasets/Datasets/BugPredictio... 4 /Volumes/DriveB/Datasets/Datasets/BugPredictio... ... 521 /Volumes/DriveB/Datasets/Datasets/BugPredictio... 522 /Volumes/DriveB/Datasets/Datasets/BugPredictio... 523 /Volumes/DriveB/Dataset…	src/org.eclipse.osgi.tests/bundles_src/nativetest.a2/nativetest/a2/Activator.java
360	4	3	0	0	0.0	0.0	4.0	0 /Volumes/DriveB/Datasets/Datasets/BugPredictio... 1 /Volumes/DriveB/Datasets/Datasets/BugPredictio... 2 /Volumes/DriveB/Datasets/Datasets/BugPredictio... 3 /Volumes/DriveB/Datasets/Datasets/BugPredictio... 4 /Volumes/DriveB/Datasets/Datasets/BugPredictio... ... 521 /Volumes/DriveB/Datasets/Datasets/BugPredictio... 522 /Volumes/DriveB/Datasets/Datasets/BugPredictio... 523 /Volumes/DriveB/Dataset…	src/org.eclipse.osgi.tests/bundles_src/nativetest.b1/nativetest/b1/Activator.java
361	4	3	0	0	0.0	0.0	4.0	0 /Volumes/DriveB/Datasets/Datasets/BugPredictio... 1 /Volumes/DriveB/Datasets/Datasets/BugPredictio... 2 /Volumes/DriveB/Datasets/Datasets/BugPredictio... 3 /Volumes/DriveB/Datasets/Datasets/BugPredictio... 4 /Volumes/DriveB/Datasets/Datasets/BugPredictio... ... 521 /Volumes/DriveB/Datasets/Datasets/BugPredictio... 522 /Volumes/DriveB/Datasets/Datasets/BugPredictio... 523 /Volumes/DriveB/Dataset…	src/org.eclipse.osgi.tests/bundles_src/nativetest.b2/nativetest/b2/Activator.java
362	4	3	0	0	0.0	0.0	4.0	0 /Volumes/DriveB/Datasets/Datasets/BugPredictio... 1 /Volumes/DriveB/Datasets/Datasets/BugPredictio... 2 /Volumes/DriveB/Datasets/Datasets/BugPredictio... 3 /Volumes/DriveB/Datasets/Datasets/BugPredictio... 4 /Volumes/DriveB/Datasets/Datasets/BugPredictio... ... 521 /Volumes/DriveB/Datasets/Datasets/BugPredictio... 522 /Volumes/DriveB/Datasets/Datasets/BugPredictio... 523 /Volumes/DriveB/Dataset…	src/org.eclipse.osgi.tests/bundles_src/nativetest.c/nativetest/c/Activator.java
363	4	3	0	0	0.0	0.0	4.0	0 /Volumes/DriveB/Datasets/Datasets/BugPredictio... 1 /Volumes/DriveB/Datasets/Datasets/BugPredictio... 2 /Volumes/DriveB/Datasets/Datasets/BugPredictio... 3 /Volumes/DriveB/Datasets/Datasets/BugPredictio... 4 /Volumes/DriveB/Datasets/Datasets/BugPredictio... ... 521 /Volumes/DriveB/Datasets/Datasets/BugPredictio... 522 /Volumes/DriveB/Datasets/Datasets/BugPredictio... 523 /Volumes/DriveB/Dataset…	src/org.eclipse.osgi.tests/bundles_src/nativetest.d/nativetest/d/Activator.java
364	3	1	0	0	0.0	0.0	2.0	0 /Volumes/DriveB/Datasets/Datasets/BugPredictio... 1 /Volumes/DriveB/Datasets/Datasets/BugPredictio... 2 /Volumes/DriveB/Datasets/Datasets/BugPredictio... 3 /Volumes/DriveB/Datasets/Datasets/BugPredictio... 4 /Volumes/DriveB/Datasets/Datasets/BugPredictio... ... 521 /Volumes/DriveB/Datasets/Datasets/BugPredictio... 522 /Volumes/DriveB/Datasets/Datasets/BugPredictio... 523 /Volumes/DriveB/Dataset…	src/org.eclipse.osgi.tests/bundles_src/osgi.lazystart/osgi/lazystart/LazyExclude1.java
365	2	1	0	0	0.0	0.0	1.0	0 /Volumes/DriveB/Datasets/Datasets/BugPredictio... 1 /Volumes/DriveB/Datasets/Datasets/BugPredictio... 2 /Volumes/DriveB/Datasets/Datasets/BugPredictio... 3 /Volumes/DriveB/Datasets/Datasets/BugPredictio... 4 /Volumes/DriveB/Datasets/Datasets/BugPredictio... ... 521 /Volumes/DriveB/Datasets/Datasets/BugPredictio... 522 /Volumes/DriveB/Datasets/Datasets/BugPredictio... 523 /Volumes/DriveB/Dataset…	src/org.eclipse.osgi.tests/bundles_src/osgi.lazystart/osgi/lazystart/LazyExclude2.java
366	3	1	0	0	0.0	0.0	2.0	0 /Volumes/DriveB/Datasets/Datasets/BugPredictio... 1 /Volumes/DriveB/Datasets/Datasets/BugPredictio... 2 /Volumes/DriveB/Datasets/Datasets/BugPredictio... 3 /Volumes/DriveB/Datasets/Datasets/BugPredictio... 4 /Volumes/DriveB/Datasets/Datasets/BugPredictio... ... 521 /Volumes/DriveB/Datasets/Datasets/BugPredictio... 522 /Volumes/DriveB/Datasets/Datasets/BugPredictio... 523 /Volumes/DriveB/Dataset…	src/org.eclipse.osgi.tests/bundles_src/osgi.lazystart/osgi/lazystart/LazyInclude1.java
367	2	1	0	0	0.0	0.0	1.0	0 /Volumes/DriveB/Datasets/Datasets/BugPredictio... 1 /Volumes/DriveB/Datasets/Datasets/BugPredictio... 2 /Volumes/DriveB/Datasets/Datasets/BugPredictio... 3 /Volumes/DriveB/Datasets/Datasets/BugPredictio... 4 /Volumes/DriveB/Datasets/Datasets/BugPredictio... ... 521 /Volumes/DriveB/Datasets/Datasets/BugPredictio... 522 /Volumes/DriveB/Datasets/Datasets/BugPredictio... 523 /Volumes/DriveB/Dataset…	src/org.eclipse.osgi.tests/bundles_src/osgi.lazystart/osgi/lazystart/LazyInclude2.java
368	2	1	0	0	0.0	0.0	1.0	0 /Volumes/DriveB/Datasets/Datasets/BugPredictio... 1 /Volumes/DriveB/Datasets/Datasets/BugPredictio... 2 /Volumes/DriveB/Datasets/Datasets/BugPredictio... 3 /Volumes/DriveB/Datasets/Datasets/BugPredictio... 4 /Volumes/DriveB/Datasets/Datasets/BugPredictio... ... 521 /Volumes/DriveB/Datasets/Datasets/BugPredictio... 522 /Volumes/DriveB/Datasets/Datasets/BugPredictio... 523 /Volumes/DriveB/Dataset…	src/org.eclipse.osgi.tests/bundles_src/osgi.lazystart/osgi/lazystart/LazySimple.java
369	5	5	0	0	0.0	0.0	2.0	0 /Volumes/DriveB/Datasets/Datasets/BugPredictio... 1 /Volumes/DriveB/Datasets/Datasets/BugPredictio... 2 /Volumes/DriveB/Datasets/Datasets/BugPredictio... 3 /Volumes/DriveB/Datasets/Datasets/BugPredictio... 4 /Volumes/DriveB/Datasets/Datasets/BugPredictio... ... 521 /Volumes/DriveB/Datasets/Datasets/BugPredictio... 522 /Volumes/DriveB/Datasets/Datasets/BugPredictio... 523 /Volumes/DriveB/Dataset…	src/org.eclipse.osgi.tests/bundles_src/osgi.lazystart.a/osgi/lazystart/a/Activator.java
370	5	5	0	0	0.0	0.0	2.0	0 /Volumes/DriveB/Datasets/Datasets/BugPredictio... 1 /Volumes/DriveB/Datasets/Datasets/BugPredictio... 2 /Volumes/DriveB/Datasets/Datasets/BugPredictio... 3 /Volumes/DriveB/Datasets/Datasets/BugPredictio... 4 /Volumes/DriveB/Datasets/Datasets/BugPredictio... ... 521 /Volumes/DriveB/Datasets/Datasets/BugPredictio... 522 /Volumes/DriveB/Datasets/Datasets/BugPredictio... 523 /Volumes/DriveB/Dataset…	src/org.eclipse.osgi.tests/bundles_src/osgi.lazystart.b/osgi/lazystart/b/Activator.java
371	5	5	0	0	0.0	0.0	2.0	0 /Volumes/DriveB/Datasets/Datasets/BugPredictio... 1 /Volumes/DriveB/Datasets/Datasets/BugPredictio... 2 /Volumes/DriveB/Datasets/Datasets/BugPredictio... 3 /Volumes/DriveB/Datasets/Datasets/BugPredictio... 4 /Volumes/DriveB/Datasets/Datasets/BugPredictio... ... 521 /Volumes/DriveB/Datasets/Datasets/BugPredictio... 522 /Volumes/DriveB/Datasets/Datasets/BugPredictio... 523 /Volumes/DriveB/Dataset…	src/org.eclipse.osgi.tests/bundles_src/osgi.lazystart.c/osgi/lazystart/c/Activator.java
372	5	5	0	0	0.0	0.0	2.0	0 /Volumes/DriveB/Datasets/Datasets/BugPredictio... 1 /Volumes/DriveB/Datasets/Datasets/BugPredictio... 2 /Volumes/DriveB/Datasets/Datasets/BugPredictio... 3 /Volumes/DriveB/Datasets/Datasets/BugPredictio... 4 /Volumes/DriveB/Datasets/Datasets/BugPredictio... ... 521 /Volumes/DriveB/Datasets/Datasets/BugPredictio... 522 /Volumes/DriveB/Datasets/Datasets/BugPredictio... 523 /Volumes/DriveB/Dataset…	src/org.eclipse.osgi.tests/bundles_src/test/test1/Activator.java
373	6	6	0	0	0.0	0.0	5.0	0 /Volumes/DriveB/Datasets/Datasets/BugPredictio... 1 /Volumes/DriveB/Datasets/Datasets/BugPredictio... 2 /Volumes/DriveB/Datasets/Datasets/BugPredictio... 3 /Volumes/DriveB/Datasets/Datasets/BugPredictio... 4 /Volumes/DriveB/Datasets/Datasets/BugPredictio... ... 521 /Volumes/DriveB/Datasets/Datasets/BugPredictio... 522 /Volumes/DriveB/Datasets/Datasets/BugPredictio... 523 /Volumes/DriveB/Dataset…	src/org.eclipse.osgi.tests/bundles_src/thread.locktest/thread/locktest/Activator.java
374	4	3	0	0	0.0	0.0	2.0	0 /Volumes/DriveB/Datasets/Datasets/BugPredictio... 1 /Volumes/DriveB/Datasets/Datasets/BugPredictio... 2 /Volumes/DriveB/Datasets/Datasets/BugPredictio... 3 /Volumes/DriveB/Datasets/Datasets/BugPredictio... 4 /Volumes/DriveB/Datasets/Datasets/BugPredictio... ... 521 /Volumes/DriveB/Datasets/Datasets/BugPredictio... 522 /Volumes/DriveB/Datasets/Datasets/BugPredictio... 523 /Volumes/DriveB/Dataset…	src/org.eclipse.osgi.tests/bundles_src/xfriends.test2/xfriends/test2/Activator.java
375	4	3	0	0	0.0	0.0	2.0	0 /Volumes/DriveB/Datasets/Datasets/BugPredictio... 1 /Volumes/DriveB/Datasets/Datasets/BugPredictio... 2 /Volumes/DriveB/Datasets/Datasets/BugPredictio... 3 /Volumes/DriveB/Datasets/Datasets/BugPredictio... 4 /Volumes/DriveB/Datasets/Datasets/BugPredictio... ... 521 /Volumes/DriveB/Datasets/Datasets/BugPredictio... 522 /Volumes/DriveB/Datasets/Datasets/BugPredictio... 523 /Volumes/DriveB/Dataset…	src/org.eclipse.osgi.tests/bundles_src/xfriends.test3/xfriends/test3/Activator.java
376	1	2	525	49				0 /Volumes/DriveB/Datasets/Datasets/BugPredictio... 1 /Volumes/DriveB/Datasets/Datasets/BugPredictio... 2 /Volumes/DriveB/Datasets/Datasets/BugPredictio... 3 /Volumes/DriveB/Datasets/Datasets/BugPredictio... 4 /Volumes/DriveB/Datasets/Datasets/BugPredictio... ... 521 /Volumes/DriveB/Datasets/Datasets/BugPredictio... 522 /Volumes/DriveB/Datasets/Datasets/BugPredictio... 523 /Volumes/DriveB/Dataset…	src/org.eclipse.osgi.tests/src/org/eclipse/osgi/tests/appadmin/AllTests.java
377	13	51	63	3119				0 /Volumes/DriveB/Datasets/Datasets/BugPredictio... 1 /Volumes/DriveB/Datasets/Datasets/BugPredictio... 2 /Volumes/DriveB/Datasets/Datasets/BugPredictio... 3 /Volumes/DriveB/Datasets/Datasets/BugPredictio... 4 /Volumes/DriveB/Datasets/Datasets/BugPredictio... ... 521 /Volumes/DriveB/Datasets/Datasets/BugPredictio... 522 /Volumes/DriveB/Datasets/Datasets/BugPredictio... 523 /Volumes/DriveB/Dataset…	src/org.eclipse.osgi.tests/src/org/eclipse/osgi/tests/appadmin/ApplicationAdminTest.java
378	0	2	0	0	0.0	0.0	1.0	0 /Volumes/DriveB/Datasets/Datasets/BugPredictio... 1 /Volumes/DriveB/Datasets/Datasets/BugPredictio... 2 /Volumes/DriveB/Datasets/Datasets/BugPredictio... 3 /Volumes/DriveB/Datasets/Datasets/BugPredictio... 4 /Volumes/DriveB/Datasets/Datasets/BugPredictio... ... 521 /Volumes/DriveB/Datasets/Datasets/BugPredictio... 522 /Volumes/DriveB/Datasets/Datasets/BugPredictio... 523 /Volumes/DriveB/Dataset…	src/org.eclipse.osgi.tests/src/org/eclipse/osgi/tests/appadmin/FailedApp.java
379	1	2	0	120	0.0	0.0	2.0	0 /Volumes/DriveB/Datasets/Datasets/BugPredictio... 1 /Volumes/DriveB/Datasets/Datasets/BugPredictio... 2 /Volumes/DriveB/Datasets/Datasets/BugPredictio... 3 /Volumes/DriveB/Datasets/Datasets/BugPredictio... 4 /Volumes/DriveB/Datasets/Datasets/BugPredictio... ... 521 /Volumes/DriveB/Datasets/Datasets/BugPredictio... 522 /Volumes/DriveB/Datasets/Datasets/BugPredictio... 523 /Volumes/DriveB/Dataset…	src/org.eclipse.osgi.tests/src/org/eclipse/osgi/tests/appadmin/SimpleApp.java
380	10	11	0	133				0 /Volumes/DriveB/Datasets/Datasets/BugPredictio... 1 /Volumes/DriveB/Datasets/Datasets/BugPredictio... 2 /Volumes/DriveB/Datasets/Datasets/BugPredictio... 3 /Volumes/DriveB/Datasets/Datasets/BugPredictio... 4 /Volumes/DriveB/Datasets/Datasets/BugPredictio... ... 521 /Volumes/DriveB/Datasets/Datasets/BugPredictio... 522 /Volumes/DriveB/Datasets/Datasets/BugPredictio... 523 /Volumes/DriveB/Dataset…	src/org.eclipse.osgi.tests/src/org/eclipse/osgi/tests/AutomatedTests.java
381	10	24	843	479				0 /Volumes/DriveB/Datasets/Datasets/BugPredictio... 1 /Volumes/DriveB/Datasets/Datasets/BugPredictio... 2 /Volumes/DriveB/Datasets/Datasets/BugPredictio... 3 /Volumes/DriveB/Datasets/Datasets/BugPredictio... 4 /Volumes/DriveB/Datasets/Datasets/BugPredictio... ... 521 /Volumes/DriveB/Datasets/Datasets/BugPredictio... 522 /Volumes/DriveB/Datasets/Datasets/BugPredictio... 523 /Volumes/DriveB/Dataset…	src/org.eclipse.osgi.tests/src/org/eclipse/osgi/tests/bundles/AbstractBundleTests.java
382	11	32	0	802	1.0	9.0	10.0	0 /Volumes/DriveB/Datasets/Datasets/BugPredictio... 1 /Volumes/DriveB/Datasets/Datasets/BugPredictio... 2 /Volumes/DriveB/Datasets/Datasets/BugPredictio... 3 /Volumes/DriveB/Datasets/Datasets/BugPredictio... 4 /Volumes/DriveB/Datasets/Datasets/BugPredictio... ... 521 /Volumes/DriveB/Datasets/Datasets/BugPredictio... 522 /Volumes/DriveB/Datasets/Datasets/BugPredictio... 523 /Volumes/DriveB/Dataset…	src/org.eclipse.osgi.tests/src/org/eclipse/osgi/tests/bundles/BundleInstaller.java
383	6	7	0	105				0 /Volumes/DriveB/Datasets/Datasets/BugPredictio... 1 /Volumes/DriveB/Datasets/Datasets/BugPredictio... 2 /Volumes/DriveB/Datasets/Datasets/BugPredictio... 3 /Volumes/DriveB/Datasets/Datasets/BugPredictio... 4 /Volumes/DriveB/Datasets/Datasets/BugPredictio... ... 521 /Volumes/DriveB/Datasets/Datasets/BugPredictio... 522 /Volumes/DriveB/Datasets/Datasets/BugPredictio... 523 /Volumes/DriveB/Dataset…	src/org.eclipse.osgi.tests/src/org/eclipse/osgi/tests/bundles/BundleTests.java
384	19	69	0	9984				0 /Volumes/DriveB/Datasets/Datasets/BugPredictio... 1 /Volumes/DriveB/Datasets/Datasets/BugPredictio... 2 /Volumes/DriveB/Datasets/Datasets/BugPredictio... 3 /Volumes/DriveB/Datasets/Datasets/BugPredictio... 4 /Volumes/DriveB/Datasets/Datasets/BugPredictio... ... 521 /Volumes/DriveB/Datasets/Datasets/BugPredictio... 522 /Volumes/DriveB/Datasets/Datasets/BugPredictio... 523 /Volumes/DriveB/Dataset…	src/org.eclipse.osgi.tests/src/org/eclipse/osgi/tests/bundles/ClassLoadingBundleTests.java
385	5	3	0	15				0 /Volumes/DriveB/Datasets/Datasets/BugPredictio... 1 /Volumes/DriveB/Datasets/Datasets/BugPredictio... 2 /Volumes/DriveB/Datasets/Datasets/BugPredictio... 3 /Volumes/DriveB/Datasets/Datasets/BugPredictio... 4 /Volumes/DriveB/Datasets/Datasets/BugPredictio... ... 521 /Volumes/DriveB/Datasets/Datasets/BugPredictio... 522 /Volumes/DriveB/Datasets/Datasets/BugPredictio... 523 /Volumes/DriveB/Dataset…	src/org.eclipse.osgi.tests/src/org/eclipse/osgi/tests/bundles/EventListenerTestResults.java
386	4	10	0	347				0 /Volumes/DriveB/Datasets/Datasets/BugPredictio... 1 /Volumes/DriveB/Datasets/Datasets/BugPredictio... 2 /Volumes/DriveB/Datasets/Datasets/BugPredictio... 3 /Volumes/DriveB/Datasets/Datasets/BugPredictio... 4 /Volumes/DriveB/Datasets/Datasets/BugPredictio... ... 521 /Volumes/DriveB/Datasets/Datasets/BugPredictio... 522 /Volumes/DriveB/Datasets/Datasets/BugPredictio... 523 /Volumes/DriveB/Dataset…	src/org.eclipse.osgi.tests/src/org/eclipse/osgi/tests/bundles/ExtensionBundleTests.java
387	0	1	0	0				0 /Volumes/DriveB/Datasets/Datasets/BugPredictio... 1 /Volumes/DriveB/Datasets/Datasets/BugPredictio... 2 /Volumes/DriveB/Datasets/Datasets/BugPredictio... 3 /Volumes/DriveB/Datasets/Datasets/BugPredictio... 4 /Volumes/DriveB/Datasets/Datasets/BugPredictio... ... 521 /Volumes/DriveB/Datasets/Datasets/BugPredictio... 522 /Volumes/DriveB/Datasets/Datasets/BugPredictio... 523 /Volumes/DriveB/Dataset…	src/org.eclipse.osgi.tests/src/org/eclipse/osgi/tests/bundles/ITestRunner.java
388	4	18	0	950				0 /Volumes/DriveB/Datasets/Datasets/BugPredictio... 1 /Volumes/DriveB/Datasets/Datasets/BugPredictio... 2 /Volumes/DriveB/Datasets/Datasets/BugPredictio... 3 /Volumes/DriveB/Datasets/Datasets/BugPredictio... 4 /Volumes/DriveB/Datasets/Datasets/BugPredictio... ... 521 /Volumes/DriveB/Datasets/Datasets/BugPredictio... 522 /Volumes/DriveB/Datasets/Datasets/BugPredictio... 523 /Volumes/DriveB/Dataset…	src/org.eclipse.osgi.tests/src/org/eclipse/osgi/tests/bundles/NativeCodeBundleTests.java
389	7	14	0	1011				0 /Volumes/DriveB/Datasets/Datasets/BugPredictio... 1 /Volumes/DriveB/Datasets/Datasets/BugPredictio... 2 /Volumes/DriveB/Datasets/Datasets/BugPredictio... 3 /Volumes/DriveB/Datasets/Datasets/BugPredictio... 4 /Volumes/DriveB/Datasets/Datasets/BugPredictio... ... 521 /Volumes/DriveB/Datasets/Datasets/BugPredictio... 522 /Volumes/DriveB/Datasets/Datasets/BugPredictio... 523 /Volumes/DriveB/Dataset…	src/org.eclipse.osgi.tests/src/org/eclipse/osgi/tests/bundles/PackageAdminBundleTests.java
390	11	29	0	4169				0 /Volumes/DriveB/Datasets/Datasets/BugPredictio... 1 /Volumes/DriveB/Datasets/Datasets/BugPredictio... 2 /Volumes/DriveB/Datasets/Datasets/BugPredictio... 3 /Volumes/DriveB/Datasets/Datasets/BugPredictio... 4 /Volumes/DriveB/Datasets/Datasets/BugPredictio... ... 521 /Volumes/DriveB/Datasets/Datasets/BugPredictio... 522 /Volumes/DriveB/Datasets/Datasets/BugPredictio... 523 /Volumes/DriveB/Dataset…	src/org.eclipse.osgi.tests/src/org/eclipse/osgi/tests/bundles/PlatformAdminBundleTests.java
391	6	27	0	7512				0 /Volumes/DriveB/Datasets/Datasets/BugPredictio... 1 /Volumes/DriveB/Datasets/Datasets/BugPredictio... 2 /Volumes/DriveB/Datasets/Datasets/BugPredictio... 3 /Volumes/DriveB/Datasets/Datasets/BugPredictio... 4 /Volumes/DriveB/Datasets/Datasets/BugPredictio... ... 521 /Volumes/DriveB/Datasets/Datasets/BugPredictio... 522 /Volumes/DriveB/Datasets/Datasets/BugPredictio... 523 /Volumes/DriveB/Dataset…	src/org.eclipse.osgi.tests/src/org/eclipse/osgi/tests/bundles/SubstituteExportsBundleTests.java
392	0	2	417	42				0 /Volumes/DriveB/Datasets/Datasets/BugPredictio... 1 /Volumes/DriveB/Datasets/Datasets/BugPredictio... 2 /Volumes/DriveB/Datasets/Datasets/BugPredictio... 3 /Volumes/DriveB/Datasets/Datasets/BugPredictio... 4 /Volumes/DriveB/Datasets/Datasets/BugPredictio... ... 521 /Volumes/DriveB/Datasets/Datasets/BugPredictio... 522 /Volumes/DriveB/Datasets/Datasets/BugPredictio... 523 /Volumes/DriveB/Dataset…	src/org.eclipse.osgi.tests/src/org/eclipse/osgi/tests/bundles/TestResults.java
393	2	3	0	0				0 /Volumes/DriveB/Datasets/Datasets/BugPredictio... 1 /Volumes/DriveB/Datasets/Datasets/BugPredictio... 2 /Volumes/DriveB/Datasets/Datasets/BugPredictio... 3 /Volumes/DriveB/Datasets/Datasets/BugPredictio... 4 /Volumes/DriveB/Datasets/Datasets/BugPredictio... ... 521 /Volumes/DriveB/Datasets/Datasets/BugPredictio... 522 /Volumes/DriveB/Datasets/Datasets/BugPredictio... 523 /Volumes/DriveB/Dataset…	src/org.eclipse.osgi.tests/src/org/eclipse/osgi/tests/configuration/AllTests.java
394	4	10	0	201				0 /Volumes/DriveB/Datasets/Datasets/BugPredictio... 1 /Volumes/DriveB/Datasets/Datasets/BugPredictio... 2 /Volumes/DriveB/Datasets/Datasets/BugPredictio... 3 /Volumes/DriveB/Datasets/Datasets/BugPredictio... 4 /Volumes/DriveB/Datasets/Datasets/BugPredictio... ... 521 /Volumes/DriveB/Datasets/Datasets/BugPredictio... 522 /Volumes/DriveB/Datasets/Datasets/BugPredictio... 523 /Volumes/DriveB/Dataset…	src/org.eclipse.osgi.tests/src/org/eclipse/osgi/tests/configuration/MovableConfigurationAreaTest.java
395	4	12	0	200				0 /Volumes/DriveB/Datasets/Datasets/BugPredictio... 1 /Volumes/DriveB/Datasets/Datasets/BugPredictio... 2 /Volumes/DriveB/Datasets/Datasets/BugPredictio... 3 /Volumes/DriveB/Datasets/Datasets/BugPredictio... 4 /Volumes/DriveB/Datasets/Datasets/BugPredictio... ... 521 /Volumes/DriveB/Datasets/Datasets/BugPredictio... 522 /Volumes/DriveB/Datasets/Datasets/BugPredictio... 523 /Volumes/DriveB/Dataset…	src/org.eclipse.osgi.tests/src/org/eclipse/osgi/tests/configuration/ReadOnlyConfigurationAreaTest.java
396	2	3	0	0				0 /Volumes/DriveB/Datasets/Datasets/BugPredictio... 1 /Volumes/DriveB/Datasets/Datasets/BugPredictio... 2 /Volumes/DriveB/Datasets/Datasets/BugPredictio... 3 /Volumes/DriveB/Datasets/Datasets/BugPredictio... 4 /Volumes/DriveB/Datasets/Datasets/BugPredictio... ... 521 /Volumes/DriveB/Datasets/Datasets/BugPredictio... 522 /Volumes/DriveB/Datasets/Datasets/BugPredictio... 523 /Volumes/DriveB/Dataset…	src/org.eclipse.osgi.tests/src/org/eclipse/osgi/tests/eclipseadaptor/AllTests.java
397	2	11	0	1528				0 /Volumes/DriveB/Datasets/Datasets/BugPredictio... 1 /Volumes/DriveB/Datasets/Datasets/BugPredictio... 2 /Volumes/DriveB/Datasets/Datasets/BugPredictio... 3 /Volumes/DriveB/Datasets/Datasets/BugPredictio... 4 /Volumes/DriveB/Datasets/Datasets/BugPredictio... ... 521 /Volumes/DriveB/Datasets/Datasets/BugPredictio... 522 /Volumes/DriveB/Datasets/Datasets/BugPredictio... 523 /Volumes/DriveB/Dataset…	src/org.eclipse.osgi.tests/src/org/eclipse/osgi/tests/eclipseadaptor/EnvironmentInfoTest.java
398	2	8	0	247				0 /Volumes/DriveB/Datasets/Datasets/BugPredictio... 1 /Volumes/DriveB/Datasets/Datasets/BugPredictio... 2 /Volumes/DriveB/Datasets/Datasets/BugPredictio... 3 /Volumes/DriveB/Datasets/Datasets/BugPredictio... 4 /Volumes/DriveB/Datasets/Datasets/BugPredictio... ... 521 /Volumes/DriveB/Datasets/Datasets/BugPredictio... 522 /Volumes/DriveB/Datasets/Datasets/BugPredictio... 523 /Volumes/DriveB/Dataset…	src/org.eclipse.osgi.tests/src/org/eclipse/osgi/tests/eclipseadaptor/FilePathTest.java
399	9	23	0	2471				0 /Volumes/DriveB/Datasets/Datasets/BugPredictio... 1 /Volumes/DriveB/Datasets/Datasets/BugPredictio... 2 /Volumes/DriveB/Datasets/Datasets/BugPredictio... 3 /Volumes/DriveB/Datasets/Datasets/BugPredictio... 4 /Volumes/DriveB/Datasets/Datasets/BugPredictio... ... 521 /Volumes/DriveB/Datasets/Datasets/BugPredictio... 522 /Volumes/DriveB/Datasets/Datasets/BugPredictio... 523 /Volumes/DriveB/Dataset…	src/org.eclipse.osgi.tests/src/org/eclipse/osgi/tests/internal/plugins/InstallTests.java
400	6	11	0	502				0 /Volumes/DriveB/Datasets/Datasets/BugPredictio... 1 /Volumes/DriveB/Datasets/Datasets/BugPredictio... 2 /Volumes/DriveB/Datasets/Datasets/BugPredictio... 3 /Volumes/DriveB/Datasets/Datasets/BugPredictio... 4 /Volumes/DriveB/Datasets/Datasets/BugPredictio... ... 521 /Volumes/DriveB/Datasets/Datasets/BugPredictio... 522 /Volumes/DriveB/Datasets/Datasets/BugPredictio... 523 /Volumes/DriveB/Dataset…	src/org.eclipse.osgi.tests/src/org/eclipse/osgi/tests/listeners/ExceptionHandlerTests.java
401	2	4	0	21				0 /Volumes/DriveB/Datasets/Datasets/BugPredictio... 1 /Volumes/DriveB/Datasets/Datasets/BugPredictio... 2 /Volumes/DriveB/Datasets/Datasets/BugPredictio... 3 /Volumes/DriveB/Datasets/Datasets/BugPredictio... 4 /Volumes/DriveB/Datasets/Datasets/BugPredictio... ... 521 /Volumes/DriveB/Datasets/Datasets/BugPredictio... 522 /Volumes/DriveB/Datasets/Datasets/BugPredictio... 523 /Volumes/DriveB/Dataset…	src/org.eclipse.osgi.tests/src/org/eclipse/osgi/tests/OSGiTest.java
402	2	4	0	0				0 /Volumes/DriveB/Datasets/Datasets/BugPredictio... 1 /Volumes/DriveB/Datasets/Datasets/BugPredictio... 2 /Volumes/DriveB/Datasets/Datasets/BugPredictio... 3 /Volumes/DriveB/Datasets/Datasets/BugPredictio... 4 /Volumes/DriveB/Datasets/Datasets/BugPredictio... ... 521 /Volumes/DriveB/Datasets/Datasets/BugPredictio... 522 /Volumes/DriveB/Datasets/Datasets/BugPredictio... 523 /Volumes/DriveB/Dataset…	src/org.eclipse.osgi.tests/src/org/eclipse/osgi/tests/OSGiTestsActivator.java
403	2	5	0	175				0 /Volumes/DriveB/Datasets/Datasets/BugPredictio... 1 /Volumes/DriveB/Datasets/Datasets/BugPredictio... 2 /Volumes/DriveB/Datasets/Datasets/BugPredictio... 3 /Volumes/DriveB/Datasets/Datasets/BugPredictio... 4 /Volumes/DriveB/Datasets/Datasets/BugPredictio... ... 521 /Volumes/DriveB/Datasets/Datasets/BugPredictio... 522 /Volumes/DriveB/Datasets/Datasets/BugPredictio... 523 /Volumes/DriveB/Dataset…	src/org.eclipse.osgi.tests/src/org/eclipse/osgi/tests/perf/AllTests.java
404	11	19	63	580				0 /Volumes/DriveB/Datasets/Datasets/BugPredictio... 1 /Volumes/DriveB/Datasets/Datasets/BugPredictio... 2 /Volumes/DriveB/Datasets/Datasets/BugPredictio... 3 /Volumes/DriveB/Datasets/Datasets/BugPredictio... 4 /Volumes/DriveB/Datasets/Datasets/BugPredictio... ... 521 /Volumes/DriveB/Datasets/Datasets/BugPredictio... 522 /Volumes/DriveB/Datasets/Datasets/BugPredictio... 523 /Volumes/DriveB/Dataset…	src/org.eclipse.osgi.tests/src/org/eclipse/osgi/tests/perf/BasePerformanceTest.java
405	3	15	0	169				0 /Volumes/DriveB/Datasets/Datasets/BugPredictio... 1 /Volumes/DriveB/Datasets/Datasets/BugPredictio... 2 /Volumes/DriveB/Datasets/Datasets/BugPredictio... 3 /Volumes/DriveB/Datasets/Datasets/BugPredictio... 4 /Volumes/DriveB/Datasets/Datasets/BugPredictio... ... 521 /Volumes/DriveB/Datasets/Datasets/BugPredictio... 522 /Volumes/DriveB/Datasets/Datasets/BugPredictio... 523 /Volumes/DriveB/Dataset…	src/org.eclipse.osgi.tests/src/org/eclipse/osgi/tests/perf/StatePerformanceTest.java
406	5	14	0	5607				0 /Volumes/DriveB/Datasets/Datasets/BugPredictio... 1 /Volumes/DriveB/Datasets/Datasets/BugPredictio... 2 /Volumes/DriveB/Datasets/Datasets/BugPredictio... 3 /Volumes/DriveB/Datasets/Datasets/BugPredictio... 4 /Volumes/DriveB/Datasets/Datasets/BugPredictio... ... 521 /Volumes/DriveB/Datasets/Datasets/BugPredictio... 522 /Volumes/DriveB/Datasets/Datasets/BugPredictio... 523 /Volumes/DriveB/Dataset…	src/org.eclipse.osgi.tests/src/org/eclipse/osgi/tests/perf/StateUsesPerformanceTest.java
407	8	26	0	1323				0 /Volumes/DriveB/Datasets/Datasets/BugPredictio... 1 /Volumes/DriveB/Datasets/Datasets/BugPredictio... 2 /Volumes/DriveB/Datasets/Datasets/BugPredictio... 3 /Volumes/DriveB/Datasets/Datasets/BugPredictio... 4 /Volumes/DriveB/Datasets/Datasets/BugPredictio... ... 521 /Volumes/DriveB/Datasets/Datasets/BugPredictio... 522 /Volumes/DriveB/Datasets/Datasets/BugPredictio... 523 /Volumes/DriveB/Dataset…	src/org.eclipse.osgi.tests/src/org/eclipse/osgi/tests/resolver/TestAttributes_001.java
408	8	22	0	900				0 /Volumes/DriveB/Datasets/Datasets/BugPredictio... 1 /Volumes/DriveB/Datasets/Datasets/BugPredictio... 2 /Volumes/DriveB/Datasets/Datasets/BugPredictio... 3 /Volumes/DriveB/Datasets/Datasets/BugPredictio... 4 /Volumes/DriveB/Datasets/Datasets/BugPredictio... ... 521 /Volumes/DriveB/Datasets/Datasets/BugPredictio... 522 /Volumes/DriveB/Datasets/Datasets/BugPredictio... 523 /Volumes/DriveB/Dataset…	src/org.eclipse.osgi.tests/src/org/eclipse/osgi/tests/resolver/TestBSN_001.java
409	7	19	0	705				0 /Volumes/DriveB/Datasets/Datasets/BugPredictio... 1 /Volumes/DriveB/Datasets/Datasets/BugPredictio... 2 /Volumes/DriveB/Datasets/Datasets/BugPredictio... 3 /Volumes/DriveB/Datasets/Datasets/BugPredictio... 4 /Volumes/DriveB/Datasets/Datasets/BugPredictio... ... 521 /Volumes/DriveB/Datasets/Datasets/BugPredictio... 522 /Volumes/DriveB/Datasets/Datasets/BugPredictio... 523 /Volumes/DriveB/Dataset…	src/org.eclipse.osgi.tests/src/org/eclipse/osgi/tests/resolver/TestCycle_001.java
410	7	21	0	1091				0 /Volumes/DriveB/Datasets/Datasets/BugPredictio... 1 /Volumes/DriveB/Datasets/Datasets/BugPredictio... 2 /Volumes/DriveB/Datasets/Datasets/BugPredictio... 3 /Volumes/DriveB/Datasets/Datasets/BugPredictio... 4 /Volumes/DriveB/Datasets/Datasets/BugPredictio... ... 521 /Volumes/DriveB/Datasets/Datasets/BugPredictio... 522 /Volumes/DriveB/Datasets/Datasets/BugPredictio... 523 /Volumes/DriveB/Dataset…	src/org.eclipse.osgi.tests/src/org/eclipse/osgi/tests/resolver/TestCycle_002.java
411	6	18	0	803				0 /Volumes/DriveB/Datasets/Datasets/BugPredictio... 1 /Volumes/DriveB/Datasets/Datasets/BugPredictio... 2 /Volumes/DriveB/Datasets/Datasets/BugPredictio... 3 /Volumes/DriveB/Datasets/Datasets/BugPredictio... 4 /Volumes/DriveB/Datasets/Datasets/BugPredictio... ... 521 /Volumes/DriveB/Datasets/Datasets/BugPredictio... 522 /Volumes/DriveB/Datasets/Datasets/BugPredictio... 523 /Volumes/DriveB/Dataset…	src/org.eclipse.osgi.tests/src/org/eclipse/osgi/tests/resolver/TestCycle_003.java
412	8	20	0	845				0 /Volumes/DriveB/Datasets/Datasets/BugPredictio... 1 /Volumes/DriveB/Datasets/Datasets/BugPredictio... 2 /Volumes/DriveB/Datasets/Datasets/BugPredictio... 3 /Volumes/DriveB/Datasets/Datasets/BugPredictio... 4 /Volumes/DriveB/Datasets/Datasets/BugPredictio... ... 521 /Volumes/DriveB/Datasets/Datasets/BugPredictio... 522 /Volumes/DriveB/Datasets/Datasets/BugPredictio... 523 /Volumes/DriveB/Dataset…	src/org.eclipse.osgi.tests/src/org/eclipse/osgi/tests/resolver/TestCycle_004.java
413	8	22	0	1123				0 /Volumes/DriveB/Datasets/Datasets/BugPredictio... 1 /Volumes/DriveB/Datasets/Datasets/BugPredictio... 2 /Volumes/DriveB/Datasets/Datasets/BugPredictio... 3 /Volumes/DriveB/Datasets/Datasets/BugPredictio... 4 /Volumes/DriveB/Datasets/Datasets/BugPredictio... ... 521 /Volumes/DriveB/Datasets/Datasets/BugPredictio... 522 /Volumes/DriveB/Datasets/Datasets/BugPredictio... 523 /Volumes/DriveB/Dataset…	src/org.eclipse.osgi.tests/src/org/eclipse/osgi/tests/resolver/TestCycle_005.java
414	6	18	0	887				0 /Volumes/DriveB/Datasets/Datasets/BugPredictio... 1 /Volumes/DriveB/Datasets/Datasets/BugPredictio... 2 /Volumes/DriveB/Datasets/Datasets/BugPredictio... 3 /Volumes/DriveB/Datasets/Datasets/BugPredictio... 4 /Volumes/DriveB/Datasets/Datasets/BugPredictio... ... 521 /Volumes/DriveB/Datasets/Datasets/BugPredictio... 522 /Volumes/DriveB/Datasets/Datasets/BugPredictio... 523 /Volumes/DriveB/Dataset…	src/org.eclipse.osgi.tests/src/org/eclipse/osgi/tests/resolver/TestCycle_006.java
415	7	19	0	641				0 /Volumes/DriveB/Datasets/Datasets/BugPredictio... 1 /Volumes/DriveB/Datasets/Datasets/BugPredictio... 2 /Volumes/DriveB/Datasets/Datasets/BugPredictio... 3 /Volumes/DriveB/Datasets/Datasets/BugPredictio... 4 /Volumes/DriveB/Datasets/Datasets/BugPredictio... ... 521 /Volumes/DriveB/Datasets/Datasets/BugPredictio... 522 /Volumes/DriveB/Datasets/Datasets/BugPredictio... 523 /Volumes/DriveB/Dataset…	src/org.eclipse.osgi.tests/src/org/eclipse/osgi/tests/resolver/TestDynamic_001.java
416	8	23	0	1039				0 /Volumes/DriveB/Datasets/Datasets/BugPredictio... 1 /Volumes/DriveB/Datasets/Datasets/BugPredictio... 2 /Volumes/DriveB/Datasets/Datasets/BugPredictio... 3 /Volumes/DriveB/Datasets/Datasets/BugPredictio... 4 /Volumes/DriveB/Datasets/Datasets/BugPredictio... ... 521 /Volumes/DriveB/Datasets/Datasets/BugPredictio... 522 /Volumes/DriveB/Datasets/Datasets/BugPredictio... 523 /Volumes/DriveB/Dataset…	src/org.eclipse.osgi.tests/src/org/eclipse/osgi/tests/resolver/TestDynamic_002.java
417	8	23	0	1071				0 /Volumes/DriveB/Datasets/Datasets/BugPredictio... 1 /Volumes/DriveB/Datasets/Datasets/BugPredictio... 2 /Volumes/DriveB/Datasets/Datasets/BugPredictio... 3 /Volumes/DriveB/Datasets/Datasets/BugPredictio... 4 /Volumes/DriveB/Datasets/Datasets/BugPredictio... ... 521 /Volumes/DriveB/Datasets/Datasets/BugPredictio... 522 /Volumes/DriveB/Datasets/Datasets/BugPredictio... 523 /Volumes/DriveB/Dataset…	src/org.eclipse.osgi.tests/src/org/eclipse/osgi/tests/resolver/TestDynamic_003.java
418	8	25	0	1391				0 /Volumes/DriveB/Datasets/Datasets/BugPredictio... 1 /Volumes/DriveB/Datasets/Datasets/BugPredictio... 2 /Volumes/DriveB/Datasets/Datasets/BugPredictio... 3 /Volumes/DriveB/Datasets/Datasets/BugPredictio... 4 /Volumes/DriveB/Datasets/Datasets/BugPredictio... ... 521 /Volumes/DriveB/Datasets/Datasets/BugPredictio... 522 /Volumes/DriveB/Datasets/Datasets/BugPredictio... 523 /Volumes/DriveB/Dataset…	src/org.eclipse.osgi.tests/src/org/eclipse/osgi/tests/resolver/TestDynamic_004.java
419	7	21	0	877				0 /Volumes/DriveB/Datasets/Datasets/BugPredictio... 1 /Volumes/DriveB/Datasets/Datasets/BugPredictio... 2 /Volumes/DriveB/Datasets/Datasets/BugPredictio... 3 /Volumes/DriveB/Datasets/Datasets/BugPredictio... 4 /Volumes/DriveB/Datasets/Datasets/BugPredictio... ... 521 /Volumes/DriveB/Datasets/Datasets/BugPredictio... 522 /Volumes/DriveB/Datasets/Datasets/BugPredictio... 523 /Volumes/DriveB/Dataset…	src/org.eclipse.osgi.tests/src/org/eclipse/osgi/tests/resolver/TestDynamic_005.java
420	7	21	0	877				0 /Volumes/DriveB/Datasets/Datasets/BugPredictio... 1 /Volumes/DriveB/Datasets/Datasets/BugPredictio... 2 /Volumes/DriveB/Datasets/Datasets/BugPredictio... 3 /Volumes/DriveB/Datasets/Datasets/BugPredictio... 4 /Volumes/DriveB/Datasets/Datasets/BugPredictio... ... 521 /Volumes/DriveB/Datasets/Datasets/BugPredictio... 522 /Volumes/DriveB/Datasets/Datasets/BugPredictio... 523 /Volumes/DriveB/Dataset…	src/org.eclipse.osgi.tests/src/org/eclipse/osgi/tests/resolver/TestDynamic_006.java
421	8	36	0	3353				0 /Volumes/DriveB/Datasets/Datasets/BugPredictio... 1 /Volumes/DriveB/Datasets/Datasets/BugPredictio... 2 /Volumes/DriveB/Datasets/Datasets/BugPredictio... 3 /Volumes/DriveB/Datasets/Datasets/BugPredictio... 4 /Volumes/DriveB/Datasets/Datasets/BugPredictio... ... 521 /Volumes/DriveB/Datasets/Datasets/BugPredictio... 522 /Volumes/DriveB/Datasets/Datasets/BugPredictio... 523 /Volumes/DriveB/Dataset…	src/org.eclipse.osgi.tests/src/org/eclipse/osgi/tests/resolver/TestGenerated_001.java
422	8	22	0	955				0 /Volumes/DriveB/Datasets/Datasets/BugPredictio... 1 /Volumes/DriveB/Datasets/Datasets/BugPredictio... 2 /Volumes/DriveB/Datasets/Datasets/BugPredictio... 3 /Volumes/DriveB/Datasets/Datasets/BugPredictio... 4 /Volumes/DriveB/Datasets/Datasets/BugPredictio... ... 521 /Volumes/DriveB/Datasets/Datasets/BugPredictio... 522 /Volumes/DriveB/Datasets/Datasets/BugPredictio... 523 /Volumes/DriveB/Dataset…	src/org.eclipse.osgi.tests/src/org/eclipse/osgi/tests/resolver/TestGrouping_001.java
423	6	18	0	803				0 /Volumes/DriveB/Datasets/Datasets/BugPredictio... 1 /Volumes/DriveB/Datasets/Datasets/BugPredictio... 2 /Volumes/DriveB/Datasets/Datasets/BugPredictio... 3 /Volumes/DriveB/Datasets/Datasets/BugPredictio... 4 /Volumes/DriveB/Datasets/Datasets/BugPredictio... ... 521 /Volumes/DriveB/Datasets/Datasets/BugPredictio... 522 /Volumes/DriveB/Datasets/Datasets/BugPredictio... 523 /Volumes/DriveB/Dataset…	src/org.eclipse.osgi.tests/src/org/eclipse/osgi/tests/resolver/TestGrouping_002.java
424	8	26	0	1663				0 /Volumes/DriveB/Datasets/Datasets/BugPredictio... 1 /Volumes/DriveB/Datasets/Datasets/BugPredictio... 2 /Volumes/DriveB/Datasets/Datasets/BugPredictio... 3 /Volumes/DriveB/Datasets/Datasets/BugPredictio... 4 /Volumes/DriveB/Datasets/Datasets/BugPredictio... ... 521 /Volumes/DriveB/Datasets/Datasets/BugPredictio... 522 /Volumes/DriveB/Datasets/Datasets/BugPredictio... 523 /Volumes/DriveB/Dataset…	src/org.eclipse.osgi.tests/src/org/eclipse/osgi/tests/resolver/TestGrouping_003.java
425	6	18	0	845				0 /Volumes/DriveB/Datasets/Datasets/BugPredictio... 1 /Volumes/DriveB/Datasets/Datasets/BugPredictio... 2 /Volumes/DriveB/Datasets/Datasets/BugPredictio... 3 /Volumes/DriveB/Datasets/Datasets/BugPredictio... 4 /Volumes/DriveB/Datasets/Datasets/BugPredictio... ... 521 /Volumes/DriveB/Datasets/Datasets/BugPredictio... 522 /Volumes/DriveB/Datasets/Datasets/BugPredictio... 523 /Volumes/DriveB/Dataset…	src/org.eclipse.osgi.tests/src/org/eclipse/osgi/tests/resolver/TestGrouping_006.java
426	8	23	0	1011				0 /Volumes/DriveB/Datasets/Datasets/BugPredictio... 1 /Volumes/DriveB/Datasets/Datasets/BugPredictio... 2 /Volumes/DriveB/Datasets/Datasets/BugPredictio... 3 /Volumes/DriveB/Datasets/Datasets/BugPredictio... 4 /Volumes/DriveB/Datasets/Datasets/BugPredictio... ... 521 /Volumes/DriveB/Datasets/Datasets/BugPredictio... 522 /Volumes/DriveB/Datasets/Datasets/BugPredictio... 523 /Volumes/DriveB/Dataset…	src/org.eclipse.osgi.tests/src/org/eclipse/osgi/tests/resolver/TestGrouping_008.java
427	8	22	0	964				0 /Volumes/DriveB/Datasets/Datasets/BugPredictio... 1 /Volumes/DriveB/Datasets/Datasets/BugPredictio... 2 /Volumes/DriveB/Datasets/Datasets/BugPredictio... 3 /Volumes/DriveB/Datasets/Datasets/BugPredictio... 4 /Volumes/DriveB/Datasets/Datasets/BugPredictio... ... 521 /Volumes/DriveB/Datasets/Datasets/BugPredictio... 522 /Volumes/DriveB/Datasets/Datasets/BugPredictio... 523 /Volumes/DriveB/Dataset…	src/org.eclipse.osgi.tests/src/org/eclipse/osgi/tests/resolver/TestOptional_001.java
428	8	22	0	964				0 /Volumes/DriveB/Datasets/Datasets/BugPredictio... 1 /Volumes/DriveB/Datasets/Datasets/BugPredictio... 2 /Volumes/DriveB/Datasets/Datasets/BugPredictio... 3 /Volumes/DriveB/Datasets/Datasets/BugPredictio... 4 /Volumes/DriveB/Datasets/Datasets/BugPredictio... ... 521 /Volumes/DriveB/Datasets/Datasets/BugPredictio... 522 /Volumes/DriveB/Datasets/Datasets/BugPredictio... 523 /Volumes/DriveB/Dataset…	src/org.eclipse.osgi.tests/src/org/eclipse/osgi/tests/resolver/TestOptional_002.java
429	8	24	0	1330				0 /Volumes/DriveB/Datasets/Datasets/BugPredictio... 1 /Volumes/DriveB/Datasets/Datasets/BugPredictio... 2 /Volumes/DriveB/Datasets/Datasets/BugPredictio... 3 /Volumes/DriveB/Datasets/Datasets/BugPredictio... 4 /Volumes/DriveB/Datasets/Datasets/BugPredictio... ... 521 /Volumes/DriveB/Datasets/Datasets/BugPredictio... 522 /Volumes/DriveB/Datasets/Datasets/BugPredictio... 523 /Volumes/DriveB/Dataset…	src/org.eclipse.osgi.tests/src/org/eclipse/osgi/tests/resolver/TestPropagation_001.java
430	8	24	0	1178				0 /Volumes/DriveB/Datasets/Datasets/BugPredictio... 1 /Volumes/DriveB/Datasets/Datasets/BugPredictio... 2 /Volumes/DriveB/Datasets/Datasets/BugPredictio... 3 /Volumes/DriveB/Datasets/Datasets/BugPredictio... 4 /Volumes/DriveB/Datasets/Datasets/BugPredictio... ... 521 /Volumes/DriveB/Datasets/Datasets/BugPredictio... 522 /Volumes/DriveB/Datasets/Datasets/BugPredictio... 523 /Volumes/DriveB/Dataset…	src/org.eclipse.osgi.tests/src/org/eclipse/osgi/tests/resolver/TestPropagation_003.java
431	8	24	0	1556				0 /Volumes/DriveB/Datasets/Datasets/BugPredictio... 1 /Volumes/DriveB/Datasets/Datasets/BugPredictio... 2 /Volumes/DriveB/Datasets/Datasets/BugPredictio... 3 /Volumes/DriveB/Datasets/Datasets/BugPredictio... 4 /Volumes/DriveB/Datasets/Datasets/BugPredictio... ... 521 /Volumes/DriveB/Datasets/Datasets/BugPredictio... 522 /Volumes/DriveB/Datasets/Datasets/BugPredictio... 523 /Volumes/DriveB/Dataset…	src/org.eclipse.osgi.tests/src/org/eclipse/osgi/tests/resolver/TestRFC79_001.java
432	8	26	0	1954				0 /Volumes/DriveB/Datasets/Datasets/BugPredictio... 1 /Volumes/DriveB/Datasets/Datasets/BugPredictio... 2 /Volumes/DriveB/Datasets/Datasets/BugPredictio... 3 /Volumes/DriveB/Datasets/Datasets/BugPredictio... 4 /Volumes/DriveB/Datasets/Datasets/BugPredictio... ... 521 /Volumes/DriveB/Datasets/Datasets/BugPredictio... 522 /Volumes/DriveB/Datasets/Datasets/BugPredictio... 523 /Volumes/DriveB/Dataset…	src/org.eclipse.osgi.tests/src/org/eclipse/osgi/tests/resolver/TestRFC79_002.java
433	8	24	0	1621				0 /Volumes/DriveB/Datasets/Datasets/BugPredictio... 1 /Volumes/DriveB/Datasets/Datasets/BugPredictio... 2 /Volumes/DriveB/Datasets/Datasets/BugPredictio... 3 /Volumes/DriveB/Datasets/Datasets/BugPredictio... 4 /Volumes/DriveB/Datasets/Datasets/BugPredictio... ... 521 /Volumes/DriveB/Datasets/Datasets/BugPredictio... 522 /Volumes/DriveB/Datasets/Datasets/BugPredictio... 523 /Volumes/DriveB/Dataset…	src/org.eclipse.osgi.tests/src/org/eclipse/osgi/tests/resolver/TestRFC79_003.java
434	8	24	0	1343				0 /Volumes/DriveB/Datasets/Datasets/BugPredictio... 1 /Volumes/DriveB/Datasets/Datasets/BugPredictio... 2 /Volumes/DriveB/Datasets/Datasets/BugPredictio... 3 /Volumes/DriveB/Datasets/Datasets/BugPredictio... 4 /Volumes/DriveB/Datasets/Datasets/BugPredictio... ... 521 /Volumes/DriveB/Datasets/Datasets/BugPredictio... 522 /Volumes/DriveB/Datasets/Datasets/BugPredictio... 523 /Volumes/DriveB/Dataset…	src/org.eclipse.osgi.tests/src/org/eclipse/osgi/tests/resolver/TestRFC79_004.java
435	8	22	0	1081				0 /Volumes/DriveB/Datasets/Datasets/BugPredictio... 1 /Volumes/DriveB/Datasets/Datasets/BugPredictio... 2 /Volumes/DriveB/Datasets/Datasets/BugPredictio... 3 /Volumes/DriveB/Datasets/Datasets/BugPredictio... 4 /Volumes/DriveB/Datasets/Datasets/BugPredictio... ... 521 /Volumes/DriveB/Datasets/Datasets/BugPredictio... 522 /Volumes/DriveB/Datasets/Datasets/BugPredictio... 523 /Volumes/DriveB/Dataset…	src/org.eclipse.osgi.tests/src/org/eclipse/osgi/tests/resolver/TestRFC79_005.java
436	8	28	0	1912				0 /Volumes/DriveB/Datasets/Datasets/BugPredictio... 1 /Volumes/DriveB/Datasets/Datasets/BugPredictio... 2 /Volumes/DriveB/Datasets/Datasets/BugPredictio... 3 /Volumes/DriveB/Datasets/Datasets/BugPredictio... 4 /Volumes/DriveB/Datasets/Datasets/BugPredictio... ... 521 /Volumes/DriveB/Datasets/Datasets/BugPredictio... 522 /Volumes/DriveB/Datasets/Datasets/BugPredictio... 523 /Volumes/DriveB/Dataset…	src/org.eclipse.osgi.tests/src/org/eclipse/osgi/tests/resolver/TestRFC79_006.java
437	8	26	0	1566				0 /Volumes/DriveB/Datasets/Datasets/BugPredictio... 1 /Volumes/DriveB/Datasets/Datasets/BugPredictio... 2 /Volumes/DriveB/Datasets/Datasets/BugPredictio... 3 /Volumes/DriveB/Datasets/Datasets/BugPredictio... 4 /Volumes/DriveB/Datasets/Datasets/BugPredictio... ... 521 /Volumes/DriveB/Datasets/Datasets/BugPredictio... 522 /Volumes/DriveB/Datasets/Datasets/BugPredictio... 523 /Volumes/DriveB/Dataset…	src/org.eclipse.osgi.tests/src/org/eclipse/osgi/tests/resolver/TestRFC79_007.java
438	8	22	0	1178				0 /Volumes/DriveB/Datasets/Datasets/BugPredictio... 1 /Volumes/DriveB/Datasets/Datasets/BugPredictio... 2 /Volumes/DriveB/Datasets/Datasets/BugPredictio... 3 /Volumes/DriveB/Datasets/Datasets/BugPredictio... 4 /Volumes/DriveB/Datasets/Datasets/BugPredictio... ... 521 /Volumes/DriveB/Datasets/Datasets/BugPredictio... 522 /Volumes/DriveB/Datasets/Datasets/BugPredictio... 523 /Volumes/DriveB/Dataset…	src/org.eclipse.osgi.tests/src/org/eclipse/osgi/tests/resolver/TestVersion_001.java
439	8	22	0	1039				0 /Volumes/DriveB/Datasets/Datasets/BugPredictio... 1 /Volumes/DriveB/Datasets/Datasets/BugPredictio... 2 /Volumes/DriveB/Datasets/Datasets/BugPredictio... 3 /Volumes/DriveB/Datasets/Datasets/BugPredictio... 4 /Volumes/DriveB/Datasets/Datasets/BugPredictio... ... 521 /Volumes/DriveB/Datasets/Datasets/BugPredictio... 522 /Volumes/DriveB/Datasets/Datasets/BugPredictio... 523 /Volumes/DriveB/Dataset…	src/org.eclipse.osgi.tests/src/org/eclipse/osgi/tests/resolver/TestVersion_002.java
440	8	22	0	942				0 /Volumes/DriveB/Datasets/Datasets/BugPredictio... 1 /Volumes/DriveB/Datasets/Datasets/BugPredictio... 2 /Volumes/DriveB/Datasets/Datasets/BugPredictio... 3 /Volumes/DriveB/Datasets/Datasets/BugPredictio... 4 /Volumes/DriveB/Datasets/Datasets/BugPredictio... ... 521 /Volumes/DriveB/Datasets/Datasets/BugPredictio... 522 /Volumes/DriveB/Datasets/Datasets/BugPredictio... 523 /Volumes/DriveB/Dataset…	src/org.eclipse.osgi.tests/src/org/eclipse/osgi/tests/resolver/TestVersion_003.java
441	6	21	0	960				0 /Volumes/DriveB/Datasets/Datasets/BugPredictio... 1 /Volumes/DriveB/Datasets/Datasets/BugPredictio... 2 /Volumes/DriveB/Datasets/Datasets/BugPredictio... 3 /Volumes/DriveB/Datasets/Datasets/BugPredictio... 4 /Volumes/DriveB/Datasets/Datasets/BugPredictio... ... 521 /Volumes/DriveB/Datasets/Datasets/BugPredictio... 522 /Volumes/DriveB/Datasets/Datasets/BugPredictio... 523 /Volumes/DriveB/Dataset…	src/org.eclipse.osgi.tests/src/org/eclipse/osgi/tests/security/AuthorizeAnyTest.java
442	11	23	0	982				0 /Volumes/DriveB/Datasets/Datasets/BugPredictio... 1 /Volumes/DriveB/Datasets/Datasets/BugPredictio... 2 /Volumes/DriveB/Datasets/Datasets/BugPredictio... 3 /Volumes/DriveB/Datasets/Datasets/BugPredictio... 4 /Volumes/DriveB/Datasets/Datasets/BugPredictio... ... 521 /Volumes/DriveB/Datasets/Datasets/BugPredictio... 522 /Volumes/DriveB/Datasets/Datasets/BugPredictio... 523 /Volumes/DriveB/Dataset…	src/org.eclipse.osgi.tests/src/org/eclipse/osgi/tests/security/AuthorizeSignedTest.java
443	10	23	0	884				0 /Volumes/DriveB/Datasets/Datasets/BugPredictio... 1 /Volumes/DriveB/Datasets/Datasets/BugPredictio... 2 /Volumes/DriveB/Datasets/Datasets/BugPredictio... 3 /Volumes/DriveB/Datasets/Datasets/BugPredictio... 4 /Volumes/DriveB/Datasets/Datasets/BugPredictio... ... 521 /Volumes/DriveB/Datasets/Datasets/BugPredictio... 522 /Volumes/DriveB/Datasets/Datasets/BugPredictio... 523 /Volumes/DriveB/Dataset…	src/org.eclipse.osgi.tests/src/org/eclipse/osgi/tests/security/AuthorizeTrustedTest.java
444	11	32	126	1133				0 /Volumes/DriveB/Datasets/Datasets/BugPredictio... 1 /Volumes/DriveB/Datasets/Datasets/BugPredictio... 2 /Volumes/DriveB/Datasets/Datasets/BugPredictio... 3 /Volumes/DriveB/Datasets/Datasets/BugPredictio... 4 /Volumes/DriveB/Datasets/Datasets/BugPredictio... ... 521 /Volumes/DriveB/Datasets/Datasets/BugPredictio... 522 /Volumes/DriveB/Datasets/Datasets/BugPredictio... 523 /Volumes/DriveB/Dataset…	src/org.eclipse.osgi.tests/src/org/eclipse/osgi/tests/security/BaseSecurityTest.java
445	2	38	0	1875				0 /Volumes/DriveB/Datasets/Datasets/BugPredictio... 1 /Volumes/DriveB/Datasets/Datasets/BugPredictio... 2 /Volumes/DriveB/Datasets/Datasets/BugPredictio... 3 /Volumes/DriveB/Datasets/Datasets/BugPredictio... 4 /Volumes/DriveB/Datasets/Datasets/BugPredictio... ... 521 /Volumes/DriveB/Datasets/Datasets/BugPredictio... 522 /Volumes/DriveB/Datasets/Datasets/BugPredictio... 523 /Volumes/DriveB/Dataset…	src/org.eclipse.osgi.tests/src/org/eclipse/osgi/tests/security/KeyStoreTrustEngineTest.java
446	5	7	0	91				0 /Volumes/DriveB/Datasets/Datasets/BugPredictio... 1 /Volumes/DriveB/Datasets/Datasets/BugPredictio... 2 /Volumes/DriveB/Datasets/Datasets/BugPredictio... 3 /Volumes/DriveB/Datasets/Datasets/BugPredictio... 4 /Volumes/DriveB/Datasets/Datasets/BugPredictio... ... 521 /Volumes/DriveB/Datasets/Datasets/BugPredictio... 522 /Volumes/DriveB/Datasets/Datasets/BugPredictio... 523 /Volumes/DriveB/Dataset…	src/org.eclipse.osgi.tests/src/org/eclipse/osgi/tests/security/SecurityTestSuite.java
447	9	57	21	5991				0 /Volumes/DriveB/Datasets/Datasets/BugPredictio... 1 /Volumes/DriveB/Datasets/Datasets/BugPredictio... 2 /Volumes/DriveB/Datasets/Datasets/BugPredictio... 3 /Volumes/DriveB/Datasets/Datasets/BugPredictio... 4 /Volumes/DriveB/Datasets/Datasets/BugPredictio... ... 521 /Volumes/DriveB/Datasets/Datasets/BugPredictio... 522 /Volumes/DriveB/Datasets/Datasets/BugPredictio... 523 /Volumes/DriveB/Dataset…	src/org.eclipse.osgi.tests/src/org/eclipse/osgi/tests/security/SignedBundleTest.java
448	5	8	0	77				0 /Volumes/DriveB/Datasets/Datasets/BugPredictio... 1 /Volumes/DriveB/Datasets/Datasets/BugPredictio... 2 /Volumes/DriveB/Datasets/Datasets/BugPredictio... 3 /Volumes/DriveB/Datasets/Datasets/BugPredictio... 4 /Volumes/DriveB/Datasets/Datasets/BugPredictio... ... 521 /Volumes/DriveB/Datasets/Datasets/BugPredictio... 522 /Volumes/DriveB/Datasets/Datasets/BugPredictio... 523 /Volumes/DriveB/Dataset…	src/org.eclipse.osgi.tests/src/org/eclipse/osgi/tests/services/datalocation/AllTests.java
449	4	30	0	2364				0 /Volumes/DriveB/Datasets/Datasets/BugPredictio... 1 /Volumes/DriveB/Datasets/Datasets/BugPredictio... 2 /Volumes/DriveB/Datasets/Datasets/BugPredictio... 3 /Volumes/DriveB/Datasets/Datasets/BugPredictio... 4 /Volumes/DriveB/Datasets/Datasets/BugPredictio... ... 521 /Volumes/DriveB/Datasets/Datasets/BugPredictio... 522 /Volumes/DriveB/Datasets/Datasets/BugPredictio... 523 /Volumes/DriveB/Dataset…	src/org.eclipse.osgi.tests/src/org/eclipse/osgi/tests/services/datalocation/BasicLocationTests.java
450	2	24	21	1612				0 /Volumes/DriveB/Datasets/Datasets/BugPredictio... 1 /Volumes/DriveB/Datasets/Datasets/BugPredictio... 2 /Volumes/DriveB/Datasets/Datasets/BugPredictio... 3 /Volumes/DriveB/Datasets/Datasets/BugPredictio... 4 /Volumes/DriveB/Datasets/Datasets/BugPredictio... ... 521 /Volumes/DriveB/Datasets/Datasets/BugPredictio... 522 /Volumes/DriveB/Datasets/Datasets/BugPredictio... 523 /Volumes/DriveB/Dataset…	src/org.eclipse.osgi.tests/src/org/eclipse/osgi/tests/services/datalocation/FileManagerTests.java
451	8	21	0	774				0 /Volumes/DriveB/Datasets/Datasets/BugPredictio... 1 /Volumes/DriveB/Datasets/Datasets/BugPredictio... 2 /Volumes/DriveB/Datasets/Datasets/BugPredictio... 3 /Volumes/DriveB/Datasets/Datasets/BugPredictio... 4 /Volumes/DriveB/Datasets/Datasets/BugPredictio... ... 521 /Volumes/DriveB/Datasets/Datasets/BugPredictio... 522 /Volumes/DriveB/Datasets/Datasets/BugPredictio... 523 /Volumes/DriveB/Dataset…	src/org.eclipse.osgi.tests/src/org/eclipse/osgi/tests/services/datalocation/LocationAreaSessionTest.java
452	1	11	0	337				0 /Volumes/DriveB/Datasets/Datasets/BugPredictio... 1 /Volumes/DriveB/Datasets/Datasets/BugPredictio... 2 /Volumes/DriveB/Datasets/Datasets/BugPredictio... 3 /Volumes/DriveB/Datasets/Datasets/BugPredictio... 4 /Volumes/DriveB/Datasets/Datasets/BugPredictio... ... 521 /Volumes/DriveB/Datasets/Datasets/BugPredictio... 522 /Volumes/DriveB/Datasets/Datasets/BugPredictio... 523 /Volumes/DriveB/Dataset…	src/org.eclipse.osgi.tests/src/org/eclipse/osgi/tests/services/datalocation/SimpleTests.java
453	3	29	0	2229				0 /Volumes/DriveB/Datasets/Datasets/BugPredictio... 1 /Volumes/DriveB/Datasets/Datasets/BugPredictio... 2 /Volumes/DriveB/Datasets/Datasets/BugPredictio... 3 /Volumes/DriveB/Datasets/Datasets/BugPredictio... 4 /Volumes/DriveB/Datasets/Datasets/BugPredictio... ... 521 /Volumes/DriveB/Datasets/Datasets/BugPredictio... 522 /Volumes/DriveB/Datasets/Datasets/BugPredictio... 523 /Volumes/DriveB/Dataset…	src/org.eclipse.osgi.tests/src/org/eclipse/osgi/tests/services/datalocation/StreamManagerTests.java
454	14	56	286	3243				0 /Volumes/DriveB/Datasets/Datasets/BugPredictio... 1 /Volumes/DriveB/Datasets/Datasets/BugPredictio... 2 /Volumes/DriveB/Datasets/Datasets/BugPredictio... 3 /Volumes/DriveB/Datasets/Datasets/BugPredictio... 4 /Volumes/DriveB/Datasets/Datasets/BugPredictio... ... 521 /Volumes/DriveB/Datasets/Datasets/BugPredictio... 522 /Volumes/DriveB/Datasets/Datasets/BugPredictio... 523 /Volumes/DriveB/Dataset…	src/org.eclipse.osgi.tests/src/org/eclipse/osgi/tests/services/resolver/AbstractStateTest.java
455	11	14	0	63				0 /Volumes/DriveB/Datasets/Datasets/BugPredictio... 1 /Volumes/DriveB/Datasets/Datasets/BugPredictio... 2 /Volumes/DriveB/Datasets/Datasets/BugPredictio... 3 /Volumes/DriveB/Datasets/Datasets/BugPredictio... 4 /Volumes/DriveB/Datasets/Datasets/BugPredictio... ... 521 /Volumes/DriveB/Datasets/Datasets/BugPredictio... 522 /Volumes/DriveB/Datasets/Datasets/BugPredictio... 523 /Volumes/DriveB/Dataset…	src/org.eclipse.osgi.tests/src/org/eclipse/osgi/tests/services/resolver/AllTests.java
456	8	22	0	7339				0 /Volumes/DriveB/Datasets/Datasets/BugPredictio... 1 /Volumes/DriveB/Datasets/Datasets/BugPredictio... 2 /Volumes/DriveB/Datasets/Datasets/BugPredictio... 3 /Volumes/DriveB/Datasets/Datasets/BugPredictio... 4 /Volumes/DriveB/Datasets/Datasets/BugPredictio... ... 521 /Volumes/DriveB/Datasets/Datasets/BugPredictio... 522 /Volumes/DriveB/Datasets/Datasets/BugPredictio... 523 /Volumes/DriveB/Dataset…	src/org.eclipse.osgi.tests/src/org/eclipse/osgi/tests/services/resolver/DevModeTest.java
457	8	28	0	1744				0 /Volumes/DriveB/Datasets/Datasets/BugPredictio... 1 /Volumes/DriveB/Datasets/Datasets/BugPredictio... 2 /Volumes/DriveB/Datasets/Datasets/BugPredictio... 3 /Volumes/DriveB/Datasets/Datasets/BugPredictio... 4 /Volumes/DriveB/Datasets/Datasets/BugPredictio... ... 521 /Volumes/DriveB/Datasets/Datasets/BugPredictio... 522 /Volumes/DriveB/Datasets/Datasets/BugPredictio... 523 /Volumes/DriveB/Dataset…	src/org.eclipse.osgi.tests/src/org/eclipse/osgi/tests/services/resolver/DisabledInfoTest.java
458	9	27	0	9200				0 /Volumes/DriveB/Datasets/Datasets/BugPredictio... 1 /Volumes/DriveB/Datasets/Datasets/BugPredictio... 2 /Volumes/DriveB/Datasets/Datasets/BugPredictio... 3 /Volumes/DriveB/Datasets/Datasets/BugPredictio... 4 /Volumes/DriveB/Datasets/Datasets/BugPredictio... ... 521 /Volumes/DriveB/Datasets/Datasets/BugPredictio... 522 /Volumes/DriveB/Datasets/Datasets/BugPredictio... 523 /Volumes/DriveB/Dataset…	src/org.eclipse.osgi.tests/src/org/eclipse/osgi/tests/services/resolver/GenericCapabilityTest.java
459	5	13	0	349				0 /Volumes/DriveB/Datasets/Datasets/BugPredictio... 1 /Volumes/DriveB/Datasets/Datasets/BugPredictio... 2 /Volumes/DriveB/Datasets/Datasets/BugPredictio... 3 /Volumes/DriveB/Datasets/Datasets/BugPredictio... 4 /Volumes/DriveB/Datasets/Datasets/BugPredictio... ... 521 /Volumes/DriveB/Datasets/Datasets/BugPredictio... 522 /Volumes/DriveB/Datasets/Datasets/BugPredictio... 523 /Volumes/DriveB/Dataset…	src/org.eclipse.osgi.tests/src/org/eclipse/osgi/tests/services/resolver/NewResolverTest.java
460	7	21	0	753				0 /Volumes/DriveB/Datasets/Datasets/BugPredictio... 1 /Volumes/DriveB/Datasets/Datasets/BugPredictio... 2 /Volumes/DriveB/Datasets/Datasets/BugPredictio... 3 /Volumes/DriveB/Datasets/Datasets/BugPredictio... 4 /Volumes/DriveB/Datasets/Datasets/BugPredictio... ... 521 /Volumes/DriveB/Datasets/Datasets/BugPredictio... 522 /Volumes/DriveB/Datasets/Datasets/BugPredictio... 523 /Volumes/DriveB/Dataset…	src/org.eclipse.osgi.tests/src/org/eclipse/osgi/tests/services/resolver/PlatformAdminTest.java
461	34	2	0	21				0 /Volumes/DriveB/Datasets/Datasets/BugPredictio... 1 /Volumes/DriveB/Datasets/Datasets/BugPredictio... 2 /Volumes/DriveB/Datasets/Datasets/BugPredictio... 3 /Volumes/DriveB/Datasets/Datasets/BugPredictio... 4 /Volumes/DriveB/Datasets/Datasets/BugPredictio... ... 521 /Volumes/DriveB/Datasets/Datasets/BugPredictio... 522 /Volumes/DriveB/Datasets/Datasets/BugPredictio... 523 /Volumes/DriveB/Dataset…	src/org.eclipse.osgi.tests/src/org/eclipse/osgi/tests/services/resolver/R4ResolverTest.java
462	7	21	0	1371				0 /Volumes/DriveB/Datasets/Datasets/BugPredictio... 1 /Volumes/DriveB/Datasets/Datasets/BugPredictio... 2 /Volumes/DriveB/Datasets/Datasets/BugPredictio... 3 /Volumes/DriveB/Datasets/Datasets/BugPredictio... 4 /Volumes/DriveB/Datasets/Datasets/BugPredictio... ... 521 /Volumes/DriveB/Datasets/Datasets/BugPredictio... 522 /Volumes/DriveB/Datasets/Datasets/BugPredictio... 523 /Volumes/DriveB/Dataset…	src/org.eclipse.osgi.tests/src/org/eclipse/osgi/tests/services/resolver/StateComparisonTest.java
463	7	21	0	4291				0 /Volumes/DriveB/Datasets/Datasets/BugPredictio... 1 /Volumes/DriveB/Datasets/Datasets/BugPredictio... 2 /Volumes/DriveB/Datasets/Datasets/BugPredictio... 3 /Volumes/DriveB/Datasets/Datasets/BugPredictio... 4 /Volumes/DriveB/Datasets/Datasets/BugPredictio... ... 521 /Volumes/DriveB/Datasets/Datasets/BugPredictio... 522 /Volumes/DriveB/Datasets/Datasets/BugPredictio... 523 /Volumes/DriveB/Dataset…	src/org.eclipse.osgi.tests/src/org/eclipse/osgi/tests/services/resolver/StateCycleTest.java
464	19	120	0	84187				0 /Volumes/DriveB/Datasets/Datasets/BugPredictio... 1 /Volumes/DriveB/Datasets/Datasets/BugPredictio... 2 /Volumes/DriveB/Datasets/Datasets/BugPredictio... 3 /Volumes/DriveB/Datasets/Datasets/BugPredictio... 4 /Volumes/DriveB/Datasets/Datasets/BugPredictio... ... 521 /Volumes/DriveB/Datasets/Datasets/BugPredictio... 522 /Volumes/DriveB/Datasets/Datasets/BugPredictio... 523 /Volumes/DriveB/Dataset…	src/org.eclipse.osgi.tests/src/org/eclipse/osgi/tests/services/resolver/StateResolverTest.java
465	10	58	0	65400				0 /Volumes/DriveB/Datasets/Datasets/BugPredictio... 1 /Volumes/DriveB/Datasets/Datasets/BugPredictio... 2 /Volumes/DriveB/Datasets/Datasets/BugPredictio... 3 /Volumes/DriveB/Datasets/Datasets/BugPredictio... 4 /Volumes/DriveB/Datasets/Datasets/BugPredictio... ... 521 /Volumes/DriveB/Datasets/Datasets/BugPredictio... 522 /Volumes/DriveB/Datasets/Datasets/BugPredictio... 523 /Volumes/DriveB/Dataset…	src/org.eclipse.osgi.tests/src/org/eclipse/osgi/tests/services/resolver/SubstitutableExportsTest.java
466	2	9	0	1064				0 /Volumes/DriveB/Datasets/Datasets/BugPredictio... 1 /Volumes/DriveB/Datasets/Datasets/BugPredictio... 2 /Volumes/DriveB/Datasets/Datasets/BugPredictio... 3 /Volumes/DriveB/Datasets/Datasets/BugPredictio... 4 /Volumes/DriveB/Datasets/Datasets/BugPredictio... ... 521 /Volumes/DriveB/Datasets/Datasets/BugPredictio... 522 /Volumes/DriveB/Datasets/Datasets/BugPredictio... 523 /Volumes/DriveB/Dataset…	src/org.eclipse.osgi.tests/src/org/eclipse/osgi/tests/services/resolver/VersionRangeTests.java
467	9	20	0	7861				0 /Volumes/DriveB/Datasets/Datasets/BugPredictio... 1 /Volumes/DriveB/Datasets/Datasets/BugPredictio... 2 /Volumes/DriveB/Datasets/Datasets/BugPredictio... 3 /Volumes/DriveB/Datasets/Datasets/BugPredictio... 4 /Volumes/DriveB/Datasets/Datasets/BugPredictio... ... 521 /Volumes/DriveB/Datasets/Datasets/BugPredictio... 522 /Volumes/DriveB/Datasets/Datasets/BugPredictio... 523 /Volumes/DriveB/Dataset…	src/org.eclipse.osgi.tests/src/org/eclipse/osgi/tests/services/resolver/XFriendsInternalResolverTest.java
468	5	5	5	0				0 /Volumes/DriveB/Datasets/Datasets/BugPredictio... 1 /Volumes/DriveB/Datasets/Datasets/BugPredictio... 2 /Volumes/DriveB/Datasets/Datasets/BugPredictio... 3 /Volumes/DriveB/Datasets/Datasets/BugPredictio... 4 /Volumes/DriveB/Datasets/Datasets/BugPredictio... ... 521 /Volumes/DriveB/Datasets/Datasets/BugPredictio... 522 /Volumes/DriveB/Datasets/Datasets/BugPredictio... 523 /Volumes/DriveB/Dataset…	src/org.eclipse.osgi.tests/src/org/eclipse/osgi/tests/util/AllTests.java
469	2	23	0	1194				0 /Volumes/DriveB/Datasets/Datasets/BugPredictio... 1 /Volumes/DriveB/Datasets/Datasets/BugPredictio... 2 /Volumes/DriveB/Datasets/Datasets/BugPredictio... 3 /Volumes/DriveB/Datasets/Datasets/BugPredictio... 4 /Volumes/DriveB/Datasets/Datasets/BugPredictio... ... 521 /Volumes/DriveB/Datasets/Datasets/BugPredictio... 522 /Volumes/DriveB/Datasets/Datasets/BugPredictio... 523 /Volumes/DriveB/Dataset…	src/org.eclipse.osgi.tests/src/org/eclipse/osgi/tests/util/BidiTextProcessorTestCase.java
470	2	16	0	856				0 /Volumes/DriveB/Datasets/Datasets/BugPredictio... 1 /Volumes/DriveB/Datasets/Datasets/BugPredictio... 2 /Volumes/DriveB/Datasets/Datasets/BugPredictio... 3 /Volumes/DriveB/Datasets/Datasets/BugPredictio... 4 /Volumes/DriveB/Datasets/Datasets/BugPredictio... ... 521 /Volumes/DriveB/Datasets/Datasets/BugPredictio... 522 /Volumes/DriveB/Datasets/Datasets/BugPredictio... 523 /Volumes/DriveB/Dataset…	src/org.eclipse.osgi.tests/src/org/eclipse/osgi/tests/util/LatinTextProcessorTestCase.java
471	2	5	0	276				0 /Volumes/DriveB/Datasets/Datasets/BugPredictio... 1 /Volumes/DriveB/Datasets/Datasets/BugPredictio... 2 /Volumes/DriveB/Datasets/Datasets/BugPredictio... 3 /Volumes/DriveB/Datasets/Datasets/BugPredictio... 4 /Volumes/DriveB/Datasets/Datasets/BugPredictio... ... 521 /Volumes/DriveB/Datasets/Datasets/BugPredictio... 522 /Volumes/DriveB/Datasets/Datasets/BugPredictio... 523 /Volumes/DriveB/Dataset…	src/org.eclipse.osgi.tests/src/org/eclipse/osgi/tests/util/ManifestElementTestCase.java
472	1	2	0	49				0 /Volumes/DriveB/Datasets/Datasets/BugPredictio... 1 /Volumes/DriveB/Datasets/Datasets/BugPredictio... 2 /Volumes/DriveB/Datasets/Datasets/BugPredictio... 3 /Volumes/DriveB/Datasets/Datasets/BugPredictio... 4 /Volumes/DriveB/Datasets/Datasets/BugPredictio... ... 521 /Volumes/DriveB/Datasets/Datasets/BugPredictio... 522 /Volumes/DriveB/Datasets/Datasets/BugPredictio... 523 /Volumes/DriveB/Dataset…	src/org.eclipse.osgi.tests/src/org/eclipse/osgi/tests/util/NLSTestCase.java
473	0	2	0	0				0 /Volumes/DriveB/Datasets/Datasets/BugPredictio... 1 /Volumes/DriveB/Datasets/Datasets/BugPredictio... 2 /Volumes/DriveB/Datasets/Datasets/BugPredictio... 3 /Volumes/DriveB/Datasets/Datasets/BugPredictio... 4 /Volumes/DriveB/Datasets/Datasets/BugPredictio... ... 521 /Volumes/DriveB/Datasets/Datasets/BugPredictio... 522 /Volumes/DriveB/Datasets/Datasets/BugPredictio... 523 /Volumes/DriveB/Dataset…	src/org.eclipse.osgi.tests/src/org/eclipse/osgi/tests/util/TextProcessorSessionTest.java
474	0	2	0	20				0 /Volumes/DriveB/Datasets/Datasets/BugPredictio... 1 /Volumes/DriveB/Datasets/Datasets/BugPredictio... 2 /Volumes/DriveB/Datasets/Datasets/BugPredictio... 3 /Volumes/DriveB/Datasets/Datasets/BugPredictio... 4 /Volumes/DriveB/Datasets/Datasets/BugPredictio... ... 521 /Volumes/DriveB/Datasets/Datasets/BugPredictio... 522 /Volumes/DriveB/Datasets/Datasets/BugPredictio... 523 /Volumes/DriveB/Dataset…	src/org.eclipse.osgi.tests/src/org/eclipse/osgi/tests/util/TextProcessorTestCase.java
475	8	15	2331	91	0.0	0.0	4.0	0 /Volumes/DriveB/Datasets/Datasets/BugPredictio... 1 /Volumes/DriveB/Datasets/Datasets/BugPredictio... 2 /Volumes/DriveB/Datasets/Datasets/BugPredictio... 3 /Volumes/DriveB/Datasets/Datasets/BugPredictio... 4 /Volumes/DriveB/Datasets/Datasets/BugPredictio... ... 1217 /Volumes/DriveB/Datasets/Datasets/BugPredictio... 1218 /Volumes/DriveB/Datasets/Datasets/BugPredictio... 1219 /Volumes/DriveB/Data…	contrib/analyzers/src/java/org/apache/lucene/analysis/br/BrazilianAnalyzer.java
476	4	9	5565	76	0.0	1.0	4.0	0 /Volumes/DriveB/Datasets/Datasets/BugPredictio... 1 /Volumes/DriveB/Datasets/Datasets/BugPredictio... 2 /Volumes/DriveB/Datasets/Datasets/BugPredictio... 3 /Volumes/DriveB/Datasets/Datasets/BugPredictio... 4 /Volumes/DriveB/Datasets/Datasets/BugPredictio... ... 1217 /Volumes/DriveB/Datasets/Datasets/BugPredictio... 1218 /Volumes/DriveB/Datasets/Datasets/BugPredictio... 1219 /Volumes/DriveB/Data…	contrib/analyzers/src/java/org/apache/lucene/analysis/br/BrazilianStemFilter.java
477	0	19	358	150	0.0	1.0	2.0	0 /Volumes/DriveB/Datasets/Datasets/BugPredictio... 1 /Volumes/DriveB/Datasets/Datasets/BugPredictio... 2 /Volumes/DriveB/Datasets/Datasets/BugPredictio... 3 /Volumes/DriveB/Datasets/Datasets/BugPredictio... 4 /Volumes/DriveB/Datasets/Datasets/BugPredictio... ... 1217 /Volumes/DriveB/Datasets/Datasets/BugPredictio... 1218 /Volumes/DriveB/Datasets/Datasets/BugPredictio... 1219 /Volumes/DriveB/Data…	contrib/analyzers/src/java/org/apache/lucene/analysis/br/BrazilianStemmer.java
478	4	6	0	0	0.0	0.0	2.0	0 /Volumes/DriveB/Datasets/Datasets/BugPredictio... 1 /Volumes/DriveB/Datasets/Datasets/BugPredictio... 2 /Volumes/DriveB/Datasets/Datasets/BugPredictio... 3 /Volumes/DriveB/Datasets/Datasets/BugPredictio... 4 /Volumes/DriveB/Datasets/Datasets/BugPredictio... ... 1217 /Volumes/DriveB/Datasets/Datasets/BugPredictio... 1218 /Volumes/DriveB/Datasets/Datasets/BugPredictio... 1219 /Volumes/DriveB/Data…	contrib/analyzers/src/java/org/apache/lucene/analysis/cjk/CJKAnalyzer.java
479	2	4	0	98	0.0	1.0	2.0	0 /Volumes/DriveB/Datasets/Datasets/BugPredictio... 1 /Volumes/DriveB/Datasets/Datasets/BugPredictio... 2 /Volumes/DriveB/Datasets/Datasets/BugPredictio... 3 /Volumes/DriveB/Datasets/Datasets/BugPredictio... 4 /Volumes/DriveB/Datasets/Datasets/BugPredictio... ... 1217 /Volumes/DriveB/Datasets/Datasets/BugPredictio... 1218 /Volumes/DriveB/Datasets/Datasets/BugPredictio... 1219 /Volumes/DriveB/Data…	contrib/analyzers/src/java/org/apache/lucene/analysis/cjk/CJKTokenizer.java
480	4	4	0	0	0.0	0.0	2.0	0 /Volumes/DriveB/Datasets/Datasets/BugPredictio... 1 /Volumes/DriveB/Datasets/Datasets/BugPredictio... 2 /Volumes/DriveB/Datasets/Datasets/BugPredictio... 3 /Volumes/DriveB/Datasets/Datasets/BugPredictio... 4 /Volumes/DriveB/Datasets/Datasets/BugPredictio... ... 1217 /Volumes/DriveB/Datasets/Datasets/BugPredictio... 1218 /Volumes/DriveB/Datasets/Datasets/BugPredictio... 1219 /Volumes/DriveB/Data…	contrib/analyzers/src/java/org/apache/lucene/analysis/cn/ChineseAnalyzer.java
481	3	5	0	93	0.0	1.0	4.0	0 /Volumes/DriveB/Datasets/Datasets/BugPredictio... 1 /Volumes/DriveB/Datasets/Datasets/BugPredictio... 2 /Volumes/DriveB/Datasets/Datasets/BugPredictio... 3 /Volumes/DriveB/Datasets/Datasets/BugPredictio... 4 /Volumes/DriveB/Datasets/Datasets/BugPredictio... ... 1217 /Volumes/DriveB/Datasets/Datasets/BugPredictio... 1218 /Volumes/DriveB/Datasets/Datasets/BugPredictio... 1219 /Volumes/DriveB/Data…	contrib/analyzers/src/java/org/apache/lucene/analysis/cn/ChineseFilter.java
482	2	6	54	96	0.0	2.0	1.0	0 /Volumes/DriveB/Datasets/Datasets/BugPredictio... 1 /Volumes/DriveB/Datasets/Datasets/BugPredictio... 2 /Volumes/DriveB/Datasets/Datasets/BugPredictio... 3 /Volumes/DriveB/Datasets/Datasets/BugPredictio... 4 /Volumes/DriveB/Datasets/Datasets/BugPredictio... ... 1217 /Volumes/DriveB/Datasets/Datasets/BugPredictio... 1218 /Volumes/DriveB/Datasets/Datasets/BugPredictio... 1219 /Volumes/DriveB/Data…	contrib/analyzers/src/java/org/apache/lucene/analysis/cn/ChineseTokenizer.java
483	4	22	350	192	0.0	2.0	4.0	0 /Volumes/DriveB/Datasets/Datasets/BugPredictio... 1 /Volumes/DriveB/Datasets/Datasets/BugPredictio... 2 /Volumes/DriveB/Datasets/Datasets/BugPredictio... 3 /Volumes/DriveB/Datasets/Datasets/BugPredictio... 4 /Volumes/DriveB/Datasets/Datasets/BugPredictio... ... 1217 /Volumes/DriveB/Datasets/Datasets/BugPredictio... 1218 /Volumes/DriveB/Datasets/Datasets/BugPredictio... 1219 /Volumes/DriveB/Data…	contrib/analyzers/src/java/org/apache/lucene/analysis/compound/CompoundWordTokenFilterBase.java
484	4	14	0	225	0.0	0.0	2.0	0 /Volumes/DriveB/Datasets/Datasets/BugPredictio... 1 /Volumes/DriveB/Datasets/Datasets/BugPredictio... 2 /Volumes/DriveB/Datasets/Datasets/BugPredictio... 3 /Volumes/DriveB/Datasets/Datasets/BugPredictio... 4 /Volumes/DriveB/Datasets/Datasets/BugPredictio... ... 1217 /Volumes/DriveB/Datasets/Datasets/BugPredictio... 1218 /Volumes/DriveB/Datasets/Datasets/BugPredictio... 1219 /Volumes/DriveB/Data…	contrib/analyzers/src/java/org/apache/lucene/analysis/compound/DictionaryCompoundWordTokenFilter.java
485	0	11	24486	0	0.0	1.0	1.0	0 /Volumes/DriveB/Datasets/Datasets/BugPredictio... 1 /Volumes/DriveB/Datasets/Datasets/BugPredictio... 2 /Volumes/DriveB/Datasets/Datasets/BugPredictio... 3 /Volumes/DriveB/Datasets/Datasets/BugPredictio... 4 /Volumes/DriveB/Datasets/Datasets/BugPredictio... ... 1217 /Volumes/DriveB/Datasets/Datasets/BugPredictio... 1218 /Volumes/DriveB/Datasets/Datasets/BugPredictio... 1219 /Volumes/DriveB/Data…	contrib/analyzers/src/java/org/apache/lucene/analysis/compound/hyphenation/ByteVector.java
486	0	13	3250	0	0.0	3.0	1.0	0 /Volumes/DriveB/Datasets/Datasets/BugPredictio... 1 /Volumes/DriveB/Datasets/Datasets/BugPredictio... 2 /Volumes/DriveB/Datasets/Datasets/BugPredictio... 3 /Volumes/DriveB/Datasets/Datasets/BugPredictio... 4 /Volumes/DriveB/Datasets/Datasets/BugPredictio... ... 1217 /Volumes/DriveB/Datasets/Datasets/BugPredictio... 1218 /Volumes/DriveB/Datasets/Datasets/BugPredictio... 1219 /Volumes/DriveB/Data…	contrib/analyzers/src/java/org/apache/lucene/analysis/compound/hyphenation/CharVector.java
487	0	3	6996	12	0.0	0.0	2.0	0 /Volumes/DriveB/Datasets/Datasets/BugPredictio... 1 /Volumes/DriveB/Datasets/Datasets/BugPredictio... 2 /Volumes/DriveB/Datasets/Datasets/BugPredictio... 3 /Volumes/DriveB/Datasets/Datasets/BugPredictio... 4 /Volumes/DriveB/Datasets/Datasets/BugPredictio... ... 1217 /Volumes/DriveB/Datasets/Datasets/BugPredictio... 1218 /Volumes/DriveB/Datasets/Datasets/BugPredictio... 1219 /Volumes/DriveB/Data…	contrib/analyzers/src/java/org/apache/lucene/analysis/compound/hyphenation/Hyphen.java
488	0	3	21	0	0.0	2.0	0.0	0 /Volumes/DriveB/Datasets/Datasets/BugPredictio... 1 /Volumes/DriveB/Datasets/Datasets/BugPredictio... 2 /Volumes/DriveB/Datasets/Datasets/BugPredictio... 3 /Volumes/DriveB/Datasets/Datasets/BugPredictio... 4 /Volumes/DriveB/Datasets/Datasets/BugPredictio... ... 1217 /Volumes/DriveB/Datasets/Datasets/BugPredictio... 1218 /Volumes/DriveB/Datasets/Datasets/BugPredictio... 1219 /Volumes/DriveB/Data…	contrib/analyzers/src/java/org/apache/lucene/analysis/compound/hyphenation/Hyphenation.java
489	7	33	887	328	0.0	1.0	8.0	0 /Volumes/DriveB/Datasets/Datasets/BugPredictio... 1 /Volumes/DriveB/Datasets/Datasets/BugPredictio... 2 /Volumes/DriveB/Datasets/Datasets/BugPredictio... 3 /Volumes/DriveB/Datasets/Datasets/BugPredictio... 4 /Volumes/DriveB/Datasets/Datasets/BugPredictio... ... 1217 /Volumes/DriveB/Datasets/Datasets/BugPredictio... 1218 /Volumes/DriveB/Datasets/Datasets/BugPredictio... 1219 /Volumes/DriveB/Data…	contrib/analyzers/src/java/org/apache/lucene/analysis/compound/hyphenation/HyphenationTree.java
490	0	3	0	0				0 /Volumes/DriveB/Datasets/Datasets/BugPredictio... 1 /Volumes/DriveB/Datasets/Datasets/BugPredictio... 2 /Volumes/DriveB/Datasets/Datasets/BugPredictio... 3 /Volumes/DriveB/Datasets/Datasets/BugPredictio... 4 /Volumes/DriveB/Datasets/Datasets/BugPredictio... ... 1217 /Volumes/DriveB/Datasets/Datasets/BugPredictio... 1218 /Volumes/DriveB/Datasets/Datasets/BugPredictio... 1219 /Volumes/DriveB/Data…	contrib/analyzers/src/java/org/apache/lucene/analysis/compound/hyphenation/PatternConsumer.java
491	4	30	1203	705	0.0	1.0	13.0	0 /Volumes/DriveB/Datasets/Datasets/BugPredictio... 1 /Volumes/DriveB/Datasets/Datasets/BugPredictio... 2 /Volumes/DriveB/Datasets/Datasets/BugPredictio... 3 /Volumes/DriveB/Datasets/Datasets/BugPredictio... 4 /Volumes/DriveB/Datasets/Datasets/BugPredictio... ... 1217 /Volumes/DriveB/Datasets/Datasets/BugPredictio... 1218 /Volumes/DriveB/Datasets/Datasets/BugPredictio... 1219 /Volumes/DriveB/Data…	contrib/analyzers/src/java/org/apache/lucene/analysis/compound/hyphenation/PatternParser.java
492	0	1	49	0				0 /Volumes/DriveB/Datasets/Datasets/BugPredictio... 1 /Volumes/DriveB/Datasets/Datasets/BugPredictio... 2 /Volumes/DriveB/Datasets/Datasets/BugPredictio... 3 /Volumes/DriveB/Datasets/Datasets/BugPredictio... 4 /Volumes/DriveB/Datasets/Datasets/BugPredictio... ... 1217 /Volumes/DriveB/Datasets/Datasets/BugPredictio... 1218 /Volumes/DriveB/Datasets/Datasets/BugPredictio... 1219 /Volumes/DriveB/Data…	contrib/analyzers/src/java/org/apache/lucene/analysis/compound/hyphenation/PatternParser.java
493	2	34	12076	339	0.0	1.0	5.0	0 /Volumes/DriveB/Datasets/Datasets/BugPredictio... 1 /Volumes/DriveB/Datasets/Datasets/BugPredictio... 2 /Volumes/DriveB/Datasets/Datasets/BugPredictio... 3 /Volumes/DriveB/Datasets/Datasets/BugPredictio... 4 /Volumes/DriveB/Datasets/Datasets/BugPredictio... ... 1217 /Volumes/DriveB/Datasets/Datasets/BugPredictio... 1218 /Volumes/DriveB/Datasets/Datasets/BugPredictio... 1219 /Volumes/DriveB/Data…	contrib/analyzers/src/java/org/apache/lucene/analysis/compound/hyphenation/TernaryTree.java
494	6	19	0	460	0.0	1.0	4.0	0 /Volumes/DriveB/Datasets/Datasets/BugPredictio... 1 /Volumes/DriveB/Datasets/Datasets/BugPredictio... 2 /Volumes/DriveB/Datasets/Datasets/BugPredictio... 3 /Volumes/DriveB/Datasets/Datasets/BugPredictio... 4 /Volumes/DriveB/Datasets/Datasets/BugPredictio... ... 1217 /Volumes/DriveB/Datasets/Datasets/BugPredictio... 1218 /Volumes/DriveB/Datasets/Datasets/BugPredictio... 1219 /Volumes/DriveB/Data…	contrib/analyzers/src/java/org/apache/lucene/analysis/compound/HyphenationCompoundWordTokenFilter.java
495	7	12	0	9	0.0	0.0	5.0	0 /Volumes/DriveB/Datasets/Datasets/BugPredictio... 1 /Volumes/DriveB/Datasets/Datasets/BugPredictio... 2 /Volumes/DriveB/Datasets/Datasets/BugPredictio... 3 /Volumes/DriveB/Datasets/Datasets/BugPredictio... 4 /Volumes/DriveB/Datasets/Datasets/BugPredictio... ... 1217 /Volumes/DriveB/Datasets/Datasets/BugPredictio... 1218 /Volumes/DriveB/Datasets/Datasets/BugPredictio... 1219 /Volumes/DriveB/Data…	contrib/analyzers/src/java/org/apache/lucene/analysis/cz/CzechAnalyzer.java
496	8	15	0	91	0.0	0.0	4.0	0 /Volumes/DriveB/Datasets/Datasets/BugPredictio... 1 /Volumes/DriveB/Datasets/Datasets/BugPredictio... 2 /Volumes/DriveB/Datasets/Datasets/BugPredictio... 3 /Volumes/DriveB/Datasets/Datasets/BugPredictio... 4 /Volumes/DriveB/Datasets/Datasets/BugPredictio... ... 1217 /Volumes/DriveB/Datasets/Datasets/BugPredictio... 1218 /Volumes/DriveB/Datasets/Datasets/BugPredictio... 1219 /Volumes/DriveB/Data…	contrib/analyzers/src/java/org/apache/lucene/analysis/de/GermanAnalyzer.java
497	4	10	0	104	0.0	2.0	4.0	0 /Volumes/DriveB/Datasets/Datasets/BugPredictio... 1 /Volumes/DriveB/Datasets/Datasets/BugPredictio... 2 /Volumes/DriveB/Datasets/Datasets/BugPredictio... 3 /Volumes/DriveB/Datasets/Datasets/BugPredictio... 4 /Volumes/DriveB/Datasets/Datasets/BugPredictio... ... 1217 /Volumes/DriveB/Datasets/Datasets/BugPredictio... 1218 /Volumes/DriveB/Datasets/Datasets/BugPredictio... 1219 /Volumes/DriveB/Data…	contrib/analyzers/src/java/org/apache/lucene/analysis/de/GermanStemFilter.java
498	0	7	33	438	0.0	1.0	3.0	0 /Volumes/DriveB/Datasets/Datasets/BugPredictio... 1 /Volumes/DriveB/Datasets/Datasets/BugPredictio... 2 /Volumes/DriveB/Datasets/Datasets/BugPredictio... 3 /Volumes/DriveB/Datasets/Datasets/BugPredictio... 4 /Volumes/DriveB/Datasets/Datasets/BugPredictio... ... 1217 /Volumes/DriveB/Datasets/Datasets/BugPredictio... 1218 /Volumes/DriveB/Datasets/Datasets/BugPredictio... 1219 /Volumes/DriveB/Data…	contrib/analyzers/src/java/org/apache/lucene/analysis/de/GermanStemmer.java
499	6	10	0	21	0.0	0.0	3.0	0 /Volumes/DriveB/Datasets/Datasets/BugPredictio... 1 /Volumes/DriveB/Datasets/Datasets/BugPredictio... 2 /Volumes/DriveB/Datasets/Datasets/BugPredictio... 3 /Volumes/DriveB/Datasets/Datasets/BugPredictio... 4 /Volumes/DriveB/Datasets/Datasets/BugPredictio... ... 1217 /Volumes/DriveB/Datasets/Datasets/BugPredictio... 1218 /Volumes/DriveB/Datasets/Datasets/BugPredictio... 1219 /Volumes/DriveB/Data…	contrib/analyzers/src/java/org/apache/lucene/analysis/el/GreekAnalyzer.java
500	0	1	63	0	0.0	1.0	1.0	0 /Volumes/DriveB/Datasets/Datasets/BugPredictio... 1 /Volumes/DriveB/Datasets/Datasets/BugPredictio... 2 /Volumes/DriveB/Datasets/Datasets/BugPredictio... 3 /Volumes/DriveB/Datasets/Datasets/BugPredictio... 4 /Volumes/DriveB/Datasets/Datasets/BugPredictio... ... 1217 /Volumes/DriveB/Datasets/Datasets/BugPredictio... 1218 /Volumes/DriveB/Datasets/Datasets/BugPredictio... 1219 /Volumes/DriveB/Data…	contrib/analyzers/src/java/org/apache/lucene/analysis/el/GreekCharsets.java
501	4	7	0	89	0.0	1.0	3.0	0 /Volumes/DriveB/Datasets/Datasets/BugPredictio... 1 /Volumes/DriveB/Datasets/Datasets/BugPredictio... 2 /Volumes/DriveB/Datasets/Datasets/BugPredictio... 3 /Volumes/DriveB/Datasets/Datasets/BugPredictio... 4 /Volumes/DriveB/Datasets/Datasets/BugPredictio... ... 1217 /Volumes/DriveB/Datasets/Datasets/BugPredictio... 1218 /Volumes/DriveB/Datasets/Datasets/BugPredictio... 1219 /Volumes/DriveB/Data…	contrib/analyzers/src/java/org/apache/lucene/analysis/el/GreekLowerCaseFilter.java
502	3	10	0	153	0.0	0.0	2.0	0 /Volumes/DriveB/Datasets/Datasets/BugPredictio... 1 /Volumes/DriveB/Datasets/Datasets/BugPredictio... 2 /Volumes/DriveB/Datasets/Datasets/BugPredictio... 3 /Volumes/DriveB/Datasets/Datasets/BugPredictio... 4 /Volumes/DriveB/Datasets/Datasets/BugPredictio... ... 1217 /Volumes/DriveB/Datasets/Datasets/BugPredictio... 1218 /Volumes/DriveB/Datasets/Datasets/BugPredictio... 1219 /Volumes/DriveB/Data…	contrib/analyzers/src/java/org/apache/lucene/analysis/fr/ElisionFilter.java
503	8	14	0	91	0.0	1.0	4.0	0 /Volumes/DriveB/Datasets/Datasets/BugPredictio... 1 /Volumes/DriveB/Datasets/Datasets/BugPredictio... 2 /Volumes/DriveB/Datasets/Datasets/BugPredictio... 3 /Volumes/DriveB/Datasets/Datasets/BugPredictio... 4 /Volumes/DriveB/Datasets/Datasets/BugPredictio... ... 1217 /Volumes/DriveB/Datasets/Datasets/BugPredictio... 1218 /Volumes/DriveB/Datasets/Datasets/BugPredictio... 1219 /Volumes/DriveB/Data…	contrib/analyzers/src/java/org/apache/lucene/analysis/fr/FrenchAnalyzer.java
504	4	10	0	118	0.0	1.0	4.0	0 /Volumes/DriveB/Datasets/Datasets/BugPredictio... 1 /Volumes/DriveB/Datasets/Datasets/BugPredictio... 2 /Volumes/DriveB/Datasets/Datasets/BugPredictio... 3 /Volumes/DriveB/Datasets/Datasets/BugPredictio... 4 /Volumes/DriveB/Datasets/Datasets/BugPredictio... ... 1217 /Volumes/DriveB/Datasets/Datasets/BugPredictio... 1218 /Volumes/DriveB/Datasets/Datasets/BugPredictio... 1219 /Volumes/DriveB/Data…	contrib/analyzers/src/java/org/apache/lucene/analysis/fr/FrenchStemFilter.java
505	0	20	2	745	0.0	1.0	3.0	0 /Volumes/DriveB/Datasets/Datasets/BugPredictio... 1 /Volumes/DriveB/Datasets/Datasets/BugPredictio... 2 /Volumes/DriveB/Datasets/Datasets/BugPredictio... 3 /Volumes/DriveB/Datasets/Datasets/BugPredictio... 4 /Volumes/DriveB/Datasets/Datasets/BugPredictio... ... 1217 /Volumes/DriveB/Datasets/Datasets/BugPredictio... 1218 /Volumes/DriveB/Datasets/Datasets/BugPredictio... 1219 /Volumes/DriveB/Data…	contrib/analyzers/src/java/org/apache/lucene/analysis/fr/FrenchStemmer.java
506	2	1	0	0	0.0	2.0	0.0	0 /Volumes/DriveB/Datasets/Datasets/BugPredictio... 1 /Volumes/DriveB/Datasets/Datasets/BugPredictio... 2 /Volumes/DriveB/Datasets/Datasets/BugPredictio... 3 /Volumes/DriveB/Datasets/Datasets/BugPredictio... 4 /Volumes/DriveB/Datasets/Datasets/BugPredictio... ... 1217 /Volumes/DriveB/Datasets/Datasets/BugPredictio... 1218 /Volumes/DriveB/Datasets/Datasets/BugPredictio... 1219 /Volumes/DriveB/Data…	contrib/analyzers/src/java/org/apache/lucene/analysis/miscellaneous/EmptyTokenStream.java
507	3	13	1499	99	0.0	4.0	2.0	0 /Volumes/DriveB/Datasets/Datasets/BugPredictio... 1 /Volumes/DriveB/Datasets/Datasets/BugPredictio... 2 /Volumes/DriveB/Datasets/Datasets/BugPredictio... 3 /Volumes/DriveB/Datasets/Datasets/BugPredictio... 4 /Volumes/DriveB/Datasets/Datasets/BugPredictio... ... 1217 /Volumes/DriveB/Datasets/Datasets/BugPredictio... 1218 /Volumes/DriveB/Datasets/Datasets/BugPredictio... 1219 /Volumes/DriveB/Data…	contrib/analyzers/src/java/org/apache/lucene/analysis/miscellaneous/PrefixAndSuffixAwareTokenFilter.java
508	3	20	70	180	0.0	2.0	3.0	0 /Volumes/DriveB/Datasets/Datasets/BugPredictio... 1 /Volumes/DriveB/Datasets/Datasets/BugPredictio... 2 /Volumes/DriveB/Datasets/Datasets/BugPredictio... 3 /Volumes/DriveB/Datasets/Datasets/BugPredictio... 4 /Volumes/DriveB/Datasets/Datasets/BugPredictio... ... 1217 /Volumes/DriveB/Datasets/Datasets/BugPredictio... 1218 /Volumes/DriveB/Datasets/Datasets/BugPredictio... 1219 /Volumes/DriveB/Data…	contrib/analyzers/src/java/org/apache/lucene/analysis/miscellaneous/PrefixAwareTokenFilter.java
509	2	6	0	49	0.0	4.0	0.0	0 /Volumes/DriveB/Datasets/Datasets/BugPredictio... 1 /Volumes/DriveB/Datasets/Datasets/BugPredictio... 2 /Volumes/DriveB/Datasets/Datasets/BugPredictio... 3 /Volumes/DriveB/Datasets/Datasets/BugPredictio... 4 /Volumes/DriveB/Datasets/Datasets/BugPredictio... ... 1217 /Volumes/DriveB/Datasets/Datasets/BugPredictio... 1218 /Volumes/DriveB/Datasets/Datasets/BugPredictio... 1219 /Volumes/DriveB/Data…	contrib/analyzers/src/java/org/apache/lucene/analysis/miscellaneous/SingleTokenTokenStream.java
510	4	14	15	106	1.0	1.0	2.0	0 /Volumes/DriveB/Datasets/Datasets/BugPredictio... 1 /Volumes/DriveB/Datasets/Datasets/BugPredictio... 2 /Volumes/DriveB/Datasets/Datasets/BugPredictio... 3 /Volumes/DriveB/Datasets/Datasets/BugPredictio... 4 /Volumes/DriveB/Datasets/Datasets/BugPredictio... ... 1217 /Volumes/DriveB/Datasets/Datasets/BugPredictio... 1218 /Volumes/DriveB/Datasets/Datasets/BugPredictio... 1219 /Volumes/DriveB/Data…	contrib/analyzers/src/java/org/apache/lucene/analysis/ngram/EdgeNGramTokenFilter.java
511	3	8	0	61	0.0	1.0	3.0	0 /Volumes/DriveB/Datasets/Datasets/BugPredictio... 1 /Volumes/DriveB/Datasets/Datasets/BugPredictio... 2 /Volumes/DriveB/Datasets/Datasets/BugPredictio... 3 /Volumes/DriveB/Datasets/Datasets/BugPredictio... 4 /Volumes/DriveB/Datasets/Datasets/BugPredictio... ... 1217 /Volumes/DriveB/Datasets/Datasets/BugPredictio... 1218 /Volumes/DriveB/Datasets/Datasets/BugPredictio... 1219 /Volumes/DriveB/Data…	contrib/analyzers/src/java/org/apache/lucene/analysis/ngram/EdgeNGramTokenizer.java
512	3	9	0	138	1.0	1.0	2.0	0 /Volumes/DriveB/Datasets/Datasets/BugPredictio... 1 /Volumes/DriveB/Datasets/Datasets/BugPredictio... 2 /Volumes/DriveB/Datasets/Datasets/BugPredictio... 3 /Volumes/DriveB/Datasets/Datasets/BugPredictio... 4 /Volumes/DriveB/Datasets/Datasets/BugPredictio... ... 1217 /Volumes/DriveB/Datasets/Datasets/BugPredictio... 1218 /Volumes/DriveB/Datasets/Datasets/BugPredictio... 1219 /Volumes/DriveB/Data…	contrib/analyzers/src/java/org/apache/lucene/analysis/ngram/NGramTokenFilter.java
513	2	5	0	96	0.0	1.0	1.0	0 /Volumes/DriveB/Datasets/Datasets/BugPredictio... 1 /Volumes/DriveB/Datasets/Datasets/BugPredictio... 2 /Volumes/DriveB/Datasets/Datasets/BugPredictio... 3 /Volumes/DriveB/Datasets/Datasets/BugPredictio... 4 /Volumes/DriveB/Datasets/Datasets/BugPredictio... ... 1217 /Volumes/DriveB/Datasets/Datasets/BugPredictio... 1218 /Volumes/DriveB/Datasets/Datasets/BugPredictio... 1219 /Volumes/DriveB/Data…	contrib/analyzers/src/java/org/apache/lucene/analysis/ngram/NGramTokenizer.java
514	7	16	9	105	0.0	0.0	4.0	0 /Volumes/DriveB/Datasets/Datasets/BugPredictio... 1 /Volumes/DriveB/Datasets/Datasets/BugPredictio... 2 /Volumes/DriveB/Datasets/Datasets/BugPredictio... 3 /Volumes/DriveB/Datasets/Datasets/BugPredictio... 4 /Volumes/DriveB/Datasets/Datasets/BugPredictio... ... 1217 /Volumes/DriveB/Datasets/Datasets/BugPredictio... 1218 /Volumes/DriveB/Datasets/Datasets/BugPredictio... 1219 /Volumes/DriveB/Data…	contrib/analyzers/src/java/org/apache/lucene/analysis/nl/DutchAnalyzer.java
515	4	13	0	110	0.0	1.0	4.0	0 /Volumes/DriveB/Datasets/Datasets/BugPredictio... 1 /Volumes/DriveB/Datasets/Datasets/BugPredictio... 2 /Volumes/DriveB/Datasets/Datasets/BugPredictio... 3 /Volumes/DriveB/Datasets/Datasets/BugPredictio... 4 /Volumes/DriveB/Datasets/Datasets/BugPredictio... ... 1217 /Volumes/DriveB/Datasets/Datasets/BugPredictio... 1218 /Volumes/DriveB/Datasets/Datasets/BugPredictio... 1219 /Volumes/DriveB/Data…	contrib/analyzers/src/java/org/apache/lucene/analysis/nl/DutchStemFilter.java
516	0	18	0	521	0.0	1.0	3.0	0 /Volumes/DriveB/Datasets/Datasets/BugPredictio... 1 /Volumes/DriveB/Datasets/Datasets/BugPredictio... 2 /Volumes/DriveB/Datasets/Datasets/BugPredictio... 3 /Volumes/DriveB/Datasets/Datasets/BugPredictio... 4 /Volumes/DriveB/Datasets/Datasets/BugPredictio... ... 1217 /Volumes/DriveB/Datasets/Datasets/BugPredictio... 1218 /Volumes/DriveB/Datasets/Datasets/BugPredictio... 1219 /Volumes/DriveB/Data…	contrib/analyzers/src/java/org/apache/lucene/analysis/nl/DutchStemmer.java
517	0	5	21	23	0.0	0.0	3.0	0 /Volumes/DriveB/Datasets/Datasets/BugPredictio... 1 /Volumes/DriveB/Datasets/Datasets/BugPredictio... 2 /Volumes/DriveB/Datasets/Datasets/BugPredictio... 3 /Volumes/DriveB/Datasets/Datasets/BugPredictio... 4 /Volumes/DriveB/Datasets/Datasets/BugPredictio... ... 1217 /Volumes/DriveB/Datasets/Datasets/BugPredictio... 1218 /Volumes/DriveB/Datasets/Datasets/BugPredictio... 1219 /Volumes/DriveB/Data…	contrib/analyzers/src/java/org/apache/lucene/analysis/nl/WordlistLoader.java
518	5	8	0	59	0.0	1.0	3.0	0 /Volumes/DriveB/Datasets/Datasets/BugPredictio... 1 /Volumes/DriveB/Datasets/Datasets/BugPredictio... 2 /Volumes/DriveB/Datasets/Datasets/BugPredictio... 3 /Volumes/DriveB/Datasets/Datasets/BugPredictio... 4 /Volumes/DriveB/Datasets/Datasets/BugPredictio... ... 1217 /Volumes/DriveB/Datasets/Datasets/BugPredictio... 1218 /Volumes/DriveB/Datasets/Datasets/BugPredictio... 1219 /Volumes/DriveB/Data…	contrib/analyzers/src/java/org/apache/lucene/analysis/payloads/NumericPayloadTokenFilter.java
519	0	6	259	9	0.0	2.0	1.0	0 /Volumes/DriveB/Datasets/Datasets/BugPredictio... 1 /Volumes/DriveB/Datasets/Datasets/BugPredictio... 2 /Volumes/DriveB/Datasets/Datasets/BugPredictio... 3 /Volumes/DriveB/Datasets/Datasets/BugPredictio... 4 /Volumes/DriveB/Datasets/Datasets/BugPredictio... ... 1217 /Volumes/DriveB/Datasets/Datasets/BugPredictio... 1218 /Volumes/DriveB/Datasets/Datasets/BugPredictio... 1219 /Volumes/DriveB/Data…	contrib/analyzers/src/java/org/apache/lucene/analysis/payloads/PayloadHelper.java
520	5	9	0	146	0.0	1.0	3.0	0 /Volumes/DriveB/Datasets/Datasets/BugPredictio... 1 /Volumes/DriveB/Datasets/Datasets/BugPredictio... 2 /Volumes/DriveB/Datasets/Datasets/BugPredictio... 3 /Volumes/DriveB/Datasets/Datasets/BugPredictio... 4 /Volumes/DriveB/Datasets/Datasets/BugPredictio... ... 1217 /Volumes/DriveB/Datasets/Datasets/BugPredictio... 1218 /Volumes/DriveB/Datasets/Datasets/BugPredictio... 1219 /Volumes/DriveB/Data…	contrib/analyzers/src/java/org/apache/lucene/analysis/payloads/TokenOffsetPayloadTokenFilter.java
521	4	7	0	79	0.0	1.0	3.0	0 /Volumes/DriveB/Datasets/Datasets/BugPredictio... 1 /Volumes/DriveB/Datasets/Datasets/BugPredictio... 2 /Volumes/DriveB/Datasets/Datasets/BugPredictio... 3 /Volumes/DriveB/Datasets/Datasets/BugPredictio... 4 /Volumes/DriveB/Datasets/Datasets/BugPredictio... ... 1217 /Volumes/DriveB/Datasets/Datasets/BugPredictio... 1218 /Volumes/DriveB/Datasets/Datasets/BugPredictio... 1219 /Volumes/DriveB/Data…	contrib/analyzers/src/java/org/apache/lucene/analysis/payloads/TypeAsPayloadTokenFilter.java
522	7	21	0	464	0.0	1.0	6.0	0 /Volumes/DriveB/Datasets/Datasets/BugPredictio... 1 /Volumes/DriveB/Datasets/Datasets/BugPredictio... 2 /Volumes/DriveB/Datasets/Datasets/BugPredictio... 3 /Volumes/DriveB/Datasets/Datasets/BugPredictio... 4 /Volumes/DriveB/Datasets/Datasets/BugPredictio... ... 1217 /Volumes/DriveB/Datasets/Datasets/BugPredictio... 1218 /Volumes/DriveB/Datasets/Datasets/BugPredictio... 1219 /Volumes/DriveB/Data…	contrib/analyzers/src/java/org/apache/lucene/analysis/query/QueryAutoStopWordAnalyzer.java
523	7	11	0	21	0.0	1.0	5.0	0 /Volumes/DriveB/Datasets/Datasets/BugPredictio... 1 /Volumes/DriveB/Datasets/Datasets/BugPredictio... 2 /Volumes/DriveB/Datasets/Datasets/BugPredictio... 3 /Volumes/DriveB/Datasets/Datasets/BugPredictio... 4 /Volumes/DriveB/Datasets/Datasets/BugPredictio... ... 1217 /Volumes/DriveB/Datasets/Datasets/BugPredictio... 1218 /Volumes/DriveB/Datasets/Datasets/BugPredictio... 1219 /Volumes/DriveB/Data…	contrib/analyzers/src/java/org/apache/lucene/analysis/ru/RussianAnalyzer.java
524	0	1	0	0	0.0	1.0	1.0	0 /Volumes/DriveB/Datasets/Datasets/BugPredictio... 1 /Volumes/DriveB/Datasets/Datasets/BugPredictio... 2 /Volumes/DriveB/Datasets/Datasets/BugPredictio... 3 /Volumes/DriveB/Datasets/Datasets/BugPredictio... 4 /Volumes/DriveB/Datasets/Datasets/BugPredictio... ... 1217 /Volumes/DriveB/Datasets/Datasets/BugPredictio... 1218 /Volumes/DriveB/Datasets/Datasets/BugPredictio... 1219 /Volumes/DriveB/Data…	contrib/analyzers/src/java/org/apache/lucene/analysis/ru/RussianCharsets.java
525	1	3	0	0	0.0	2.0	1.0	0 /Volumes/DriveB/Datasets/Datasets/BugPredictio... 1 /Volumes/DriveB/Datasets/Datasets/BugPredictio... 2 /Volumes/DriveB/Datasets/Datasets/BugPredictio... 3 /Volumes/DriveB/Datasets/Datasets/BugPredictio... 4 /Volumes/DriveB/Datasets/Datasets/BugPredictio... ... 1217 /Volumes/DriveB/Datasets/Datasets/BugPredictio... 1218 /Volumes/DriveB/Datasets/Datasets/BugPredictio... 1219 /Volumes/DriveB/Data…	contrib/analyzers/src/java/org/apache/lucene/analysis/ru/RussianLetterTokenizer.java
526	4	7	0	89	0.0	1.0	3.0	0 /Volumes/DriveB/Datasets/Datasets/BugPredictio... 1 /Volumes/DriveB/Datasets/Datasets/BugPredictio... 2 /Volumes/DriveB/Datasets/Datasets/BugPredictio... 3 /Volumes/DriveB/Datasets/Datasets/BugPredictio... 4 /Volumes/DriveB/Datasets/Datasets/BugPredictio... ... 1217 /Volumes/DriveB/Datasets/Datasets/BugPredictio... 1218 /Volumes/DriveB/Datasets/Datasets/BugPredictio... 1219 /Volumes/DriveB/Data…	contrib/analyzers/src/java/org/apache/lucene/analysis/ru/RussianLowerCaseFilter.java
527	4	9	0	95	0.0	1.0	4.0	0 /Volumes/DriveB/Datasets/Datasets/BugPredictio... 1 /Volumes/DriveB/Datasets/Datasets/BugPredictio... 2 /Volumes/DriveB/Datasets/Datasets/BugPredictio... 3 /Volumes/DriveB/Datasets/Datasets/BugPredictio... 4 /Volumes/DriveB/Datasets/Datasets/BugPredictio... ... 1217 /Volumes/DriveB/Datasets/Datasets/BugPredictio... 1218 /Volumes/DriveB/Datasets/Datasets/BugPredictio... 1219 /Volumes/DriveB/Data…	contrib/analyzers/src/java/org/apache/lucene/analysis/ru/RussianStemFilter.java
528	0	21	20	482	0.0	2.0	2.0	0 /Volumes/DriveB/Datasets/Datasets/BugPredictio... 1 /Volumes/DriveB/Datasets/Datasets/BugPredictio... 2 /Volumes/DriveB/Datasets/Datasets/BugPredictio... 3 /Volumes/DriveB/Datasets/Datasets/BugPredictio... 4 /Volumes/DriveB/Datasets/Datasets/BugPredictio... ... 1217 /Volumes/DriveB/Datasets/Datasets/BugPredictio... 1218 /Volumes/DriveB/Datasets/Datasets/BugPredictio... 1219 /Volumes/DriveB/Data…	contrib/analyzers/src/java/org/apache/lucene/analysis/ru/RussianStemmer.java
529	4	14	0	49	0.0	0.0	2.0	0 /Volumes/DriveB/Datasets/Datasets/BugPredictio... 1 /Volumes/DriveB/Datasets/Datasets/BugPredictio... 2 /Volumes/DriveB/Datasets/Datasets/BugPredictio... 3 /Volumes/DriveB/Datasets/Datasets/BugPredictio... 4 /Volumes/DriveB/Datasets/Datasets/BugPredictio... ... 1217 /Volumes/DriveB/Datasets/Datasets/BugPredictio... 1218 /Volumes/DriveB/Datasets/Datasets/BugPredictio... 1219 /Volumes/DriveB/Data…	contrib/analyzers/src/java/org/apache/lucene/analysis/shingle/ShingleAnalyzerWrapper.java
530	3	24	0	363	0.0	1.0	3.0	0 /Volumes/DriveB/Datasets/Datasets/BugPredictio... 1 /Volumes/DriveB/Datasets/Datasets/BugPredictio... 2 /Volumes/DriveB/Datasets/Datasets/BugPredictio... 3 /Volumes/DriveB/Datasets/Datasets/BugPredictio... 4 /Volumes/DriveB/Datasets/Datasets/BugPredictio... ... 1217 /Volumes/DriveB/Datasets/Datasets/BugPredictio... 1218 /Volumes/DriveB/Datasets/Datasets/BugPredictio... 1219 /Volumes/DriveB/Data…	contrib/analyzers/src/java/org/apache/lucene/analysis/shingle/ShingleFilter.java
531	8	46	0	867	0.0	1.0	9.0	0 /Volumes/DriveB/Datasets/Datasets/BugPredictio... 1 /Volumes/DriveB/Datasets/Datasets/BugPredictio... 2 /Volumes/DriveB/Datasets/Datasets/BugPredictio... 3 /Volumes/DriveB/Datasets/Datasets/BugPredictio... 4 /Volumes/DriveB/Datasets/Datasets/BugPredictio... ... 1217 /Volumes/DriveB/Datasets/Datasets/BugPredictio... 1218 /Volumes/DriveB/Datasets/Datasets/BugPredictio... 1219 /Volumes/DriveB/Data…	contrib/analyzers/src/java/org/apache/lucene/analysis/shingle/ShingleMatrixFilter.java
532	2	9	8361	36	0.0	0.0	3.0	0 /Volumes/DriveB/Datasets/Datasets/BugPredictio... 1 /Volumes/DriveB/Datasets/Datasets/BugPredictio... 2 /Volumes/DriveB/Datasets/Datasets/BugPredictio... 3 /Volumes/DriveB/Datasets/Datasets/BugPredictio... 4 /Volumes/DriveB/Datasets/Datasets/BugPredictio... ... 1217 /Volumes/DriveB/Datasets/Datasets/BugPredictio... 1218 /Volumes/DriveB/Datasets/Datasets/BugPredictio... 1219 /Volumes/DriveB/Data…	contrib/analyzers/src/java/org/apache/lucene/analysis/sinks/DateRecognizerSinkTokenizer.java
533	2	7	0	9	0.0	0.0	1.0	0 /Volumes/DriveB/Datasets/Datasets/BugPredictio... 1 /Volumes/DriveB/Datasets/Datasets/BugPredictio... 2 /Volumes/DriveB/Datasets/Datasets/BugPredictio... 3 /Volumes/DriveB/Datasets/Datasets/BugPredictio... 4 /Volumes/DriveB/Datasets/Datasets/BugPredictio... ... 1217 /Volumes/DriveB/Datasets/Datasets/BugPredictio... 1218 /Volumes/DriveB/Datasets/Datasets/BugPredictio... 1219 /Volumes/DriveB/Data…	contrib/analyzers/src/java/org/apache/lucene/analysis/sinks/TokenRangeSinkTokenizer.java
534	2	9	0	24	0.0	0.0	3.0	0 /Volumes/DriveB/Datasets/Datasets/BugPredictio... 1 /Volumes/DriveB/Datasets/Datasets/BugPredictio... 2 /Volumes/DriveB/Datasets/Datasets/BugPredictio... 3 /Volumes/DriveB/Datasets/Datasets/BugPredictio... 4 /Volumes/DriveB/Datasets/Datasets/BugPredictio... ... 1217 /Volumes/DriveB/Datasets/Datasets/BugPredictio... 1218 /Volumes/DriveB/Datasets/Datasets/BugPredictio... 1219 /Volumes/DriveB/Data…	contrib/analyzers/src/java/org/apache/lucene/analysis/sinks/TokenTypeSinkTokenizer.java
535	7	5	0	0	0.0	1.0	2.0	0 /Volumes/DriveB/Datasets/Datasets/BugPredictio... 1 /Volumes/DriveB/Datasets/Datasets/BugPredictio... 2 /Volumes/DriveB/Datasets/Datasets/BugPredictio... 3 /Volumes/DriveB/Datasets/Datasets/BugPredictio... 4 /Volumes/DriveB/Datasets/Datasets/BugPredictio... ... 1217 /Volumes/DriveB/Datasets/Datasets/BugPredictio... 1218 /Volumes/DriveB/Datasets/Datasets/BugPredictio... 1219 /Volumes/DriveB/Data…	contrib/analyzers/src/java/org/apache/lucene/analysis/th/ThaiAnalyzer.java
536	3	15	0	237	0.0	1.0	5.0	0 /Volumes/DriveB/Datasets/Datasets/BugPredictio... 1 /Volumes/DriveB/Datasets/Datasets/BugPredictio... 2 /Volumes/DriveB/Datasets/Datasets/BugPredictio... 3 /Volumes/DriveB/Datasets/Datasets/BugPredictio... 4 /Volumes/DriveB/Datasets/Datasets/BugPredictio... ... 1217 /Volumes/DriveB/Datasets/Datasets/BugPredictio... 1218 /Volumes/DriveB/Datasets/Datasets/BugPredictio... 1219 /Volumes/DriveB/Data…	contrib/analyzers/src/java/org/apache/lucene/analysis/th/ThaiWordFilter.java
537	2	6	0	108				0 /Volumes/DriveB/Datasets/Datasets/BugPredictio... 1 /Volumes/DriveB/Datasets/Datasets/BugPredictio... 2 /Volumes/DriveB/Datasets/Datasets/BugPredictio... 3 /Volumes/DriveB/Datasets/Datasets/BugPredictio... 4 /Volumes/DriveB/Datasets/Datasets/BugPredictio... ... 1217 /Volumes/DriveB/Datasets/Datasets/BugPredictio... 1218 /Volumes/DriveB/Datasets/Datasets/BugPredictio... 1219 /Volumes/DriveB/Data…	contrib/analyzers/src/test/org/apache/lucene/analysis/cn/TestChineseTokenizer.java
538	8	19	0	305				0 /Volumes/DriveB/Datasets/Datasets/BugPredictio... 1 /Volumes/DriveB/Datasets/Datasets/BugPredictio... 2 /Volumes/DriveB/Datasets/Datasets/BugPredictio... 3 /Volumes/DriveB/Datasets/Datasets/BugPredictio... 4 /Volumes/DriveB/Datasets/Datasets/BugPredictio... ... 1217 /Volumes/DriveB/Datasets/Datasets/BugPredictio... 1218 /Volumes/DriveB/Datasets/Datasets/BugPredictio... 1219 /Volumes/DriveB/Data…	contrib/analyzers/src/test/org/apache/lucene/analysis/compound/TestCompoundWordTokenFilter.java
539	4	8	174	73				0 /Volumes/DriveB/Datasets/Datasets/BugPredictio... 1 /Volumes/DriveB/Datasets/Datasets/BugPredictio... 2 /Volumes/DriveB/Datasets/Datasets/BugPredictio... 3 /Volumes/DriveB/Datasets/Datasets/BugPredictio... 4 /Volumes/DriveB/Datasets/Datasets/BugPredictio... ... 1217 /Volumes/DriveB/Datasets/Datasets/BugPredictio... 1218 /Volumes/DriveB/Datasets/Datasets/BugPredictio... 1219 /Volumes/DriveB/Data…	contrib/analyzers/src/test/org/apache/lucene/analysis/de/TestGermanStemFilter.java
540	4	8	0	134				0 /Volumes/DriveB/Datasets/Datasets/BugPredictio... 1 /Volumes/DriveB/Datasets/Datasets/BugPredictio... 2 /Volumes/DriveB/Datasets/Datasets/BugPredictio... 3 /Volumes/DriveB/Datasets/Datasets/BugPredictio... 4 /Volumes/DriveB/Datasets/Datasets/BugPredictio... ... 1217 /Volumes/DriveB/Datasets/Datasets/BugPredictio... 1218 /Volumes/DriveB/Datasets/Datasets/BugPredictio... 1219 /Volumes/DriveB/Data…	contrib/analyzers/src/test/org/apache/lucene/analysis/el/GreekAnalyzerTest.java
541	6	7	0	176				0 /Volumes/DriveB/Datasets/Datasets/BugPredictio... 1 /Volumes/DriveB/Datasets/Datasets/BugPredictio... 2 /Volumes/DriveB/Datasets/Datasets/BugPredictio... 3 /Volumes/DriveB/Datasets/Datasets/BugPredictio... 4 /Volumes/DriveB/Datasets/Datasets/BugPredictio... ... 1217 /Volumes/DriveB/Datasets/Datasets/BugPredictio... 1218 /Volumes/DriveB/Datasets/Datasets/BugPredictio... 1219 /Volumes/DriveB/Data…	contrib/analyzers/src/test/org/apache/lucene/analysis/fr/TestElision.java
542	4	9	0	530				0 /Volumes/DriveB/Datasets/Datasets/BugPredictio... 1 /Volumes/DriveB/Datasets/Datasets/BugPredictio... 2 /Volumes/DriveB/Datasets/Datasets/BugPredictio... 3 /Volumes/DriveB/Datasets/Datasets/BugPredictio... 4 /Volumes/DriveB/Datasets/Datasets/BugPredictio... ... 1217 /Volumes/DriveB/Datasets/Datasets/BugPredictio... 1218 /Volumes/DriveB/Datasets/Datasets/BugPredictio... 1219 /Volumes/DriveB/Data…	contrib/analyzers/src/test/org/apache/lucene/analysis/fr/TestFrenchAnalyzer.java
543	3	5	0	49				0 /Volumes/DriveB/Datasets/Datasets/BugPredictio... 1 /Volumes/DriveB/Datasets/Datasets/BugPredictio... 2 /Volumes/DriveB/Datasets/Datasets/BugPredictio... 3 /Volumes/DriveB/Datasets/Datasets/BugPredictio... 4 /Volumes/DriveB/Datasets/Datasets/BugPredictio... ... 1217 /Volumes/DriveB/Datasets/Datasets/BugPredictio... 1218 /Volumes/DriveB/Datasets/Datasets/BugPredictio... 1219 /Volumes/DriveB/Data…	contrib/analyzers/src/test/org/apache/lucene/analysis/miscellaneous/TestEmptyTokenStream.java
544	5	14	0	224				0 /Volumes/DriveB/Datasets/Datasets/BugPredictio... 1 /Volumes/DriveB/Datasets/Datasets/BugPredictio... 2 /Volumes/DriveB/Datasets/Datasets/BugPredictio... 3 /Volumes/DriveB/Datasets/Datasets/BugPredictio... 4 /Volumes/DriveB/Datasets/Datasets/BugPredictio... ... 1217 /Volumes/DriveB/Datasets/Datasets/BugPredictio... 1218 /Volumes/DriveB/Datasets/Datasets/BugPredictio... 1219 /Volumes/DriveB/Data…	contrib/analyzers/src/test/org/apache/lucene/analysis/miscellaneous/TestPrefixAndSuffixAwareTokenFilter.java
545	5	14	0	756				0 /Volumes/DriveB/Datasets/Datasets/BugPredictio... 1 /Volumes/DriveB/Datasets/Datasets/BugPredictio... 2 /Volumes/DriveB/Datasets/Datasets/BugPredictio... 3 /Volumes/DriveB/Datasets/Datasets/BugPredictio... 4 /Volumes/DriveB/Datasets/Datasets/BugPredictio... ... 1217 /Volumes/DriveB/Datasets/Datasets/BugPredictio... 1218 /Volumes/DriveB/Datasets/Datasets/BugPredictio... 1219 /Volumes/DriveB/Data…	contrib/analyzers/src/test/org/apache/lucene/analysis/miscellaneous/TestPrefixAwareTokenFilter.java
546	2	4	0	78				0 /Volumes/DriveB/Datasets/Datasets/BugPredictio... 1 /Volumes/DriveB/Datasets/Datasets/BugPredictio... 2 /Volumes/DriveB/Datasets/Datasets/BugPredictio... 3 /Volumes/DriveB/Datasets/Datasets/BugPredictio... 4 /Volumes/DriveB/Datasets/Datasets/BugPredictio... ... 1217 /Volumes/DriveB/Datasets/Datasets/BugPredictio... 1218 /Volumes/DriveB/Datasets/Datasets/BugPredictio... 1219 /Volumes/DriveB/Data…	contrib/analyzers/src/test/org/apache/lucene/analysis/miscellaneous/TestSingleTokenTokenFilter.java
547	5	14	0	582				0 /Volumes/DriveB/Datasets/Datasets/BugPredictio... 1 /Volumes/DriveB/Datasets/Datasets/BugPredictio... 2 /Volumes/DriveB/Datasets/Datasets/BugPredictio... 3 /Volumes/DriveB/Datasets/Datasets/BugPredictio... 4 /Volumes/DriveB/Datasets/Datasets/BugPredictio... ... 1217 /Volumes/DriveB/Datasets/Datasets/BugPredictio... 1218 /Volumes/DriveB/Datasets/Datasets/BugPredictio... 1219 /Volumes/DriveB/Data…	contrib/analyzers/src/test/org/apache/lucene/analysis/ngram/EdgeNGramTokenFilterTest.java
548	3	13	0	582				0 /Volumes/DriveB/Datasets/Datasets/BugPredictio... 1 /Volumes/DriveB/Datasets/Datasets/BugPredictio... 2 /Volumes/DriveB/Datasets/Datasets/BugPredictio... 3 /Volumes/DriveB/Datasets/Datasets/BugPredictio... 4 /Volumes/DriveB/Datasets/Datasets/BugPredictio... ... 1217 /Volumes/DriveB/Datasets/Datasets/BugPredictio... 1218 /Volumes/DriveB/Datasets/Datasets/BugPredictio... 1219 /Volumes/DriveB/Data…	contrib/analyzers/src/test/org/apache/lucene/analysis/ngram/EdgeNGramTokenizerTest.java
549	4	12	0	544				0 /Volumes/DriveB/Datasets/Datasets/BugPredictio... 1 /Volumes/DriveB/Datasets/Datasets/BugPredictio... 2 /Volumes/DriveB/Datasets/Datasets/BugPredictio... 3 /Volumes/DriveB/Datasets/Datasets/BugPredictio... 4 /Volumes/DriveB/Datasets/Datasets/BugPredictio... ... 1217 /Volumes/DriveB/Datasets/Datasets/BugPredictio... 1218 /Volumes/DriveB/Datasets/Datasets/BugPredictio... 1219 /Volumes/DriveB/Data…	contrib/analyzers/src/test/org/apache/lucene/analysis/ngram/NGramTokenFilterTest.java
550	2	11	0	544				0 /Volumes/DriveB/Datasets/Datasets/BugPredictio... 1 /Volumes/DriveB/Datasets/Datasets/BugPredictio... 2 /Volumes/DriveB/Datasets/Datasets/BugPredictio... 3 /Volumes/DriveB/Datasets/Datasets/BugPredictio... 4 /Volumes/DriveB/Datasets/Datasets/BugPredictio... ... 1217 /Volumes/DriveB/Datasets/Datasets/BugPredictio... 1218 /Volumes/DriveB/Datasets/Datasets/BugPredictio... 1219 /Volumes/DriveB/Data…	contrib/analyzers/src/test/org/apache/lucene/analysis/ngram/NGramTokenizerTest.java
551	6	16	5	321				0 /Volumes/DriveB/Datasets/Datasets/BugPredictio... 1 /Volumes/DriveB/Datasets/Datasets/BugPredictio... 2 /Volumes/DriveB/Datasets/Datasets/BugPredictio... 3 /Volumes/DriveB/Datasets/Datasets/BugPredictio... 4 /Volumes/DriveB/Datasets/Datasets/BugPredictio... ... 1217 /Volumes/DriveB/Datasets/Datasets/BugPredictio... 1218 /Volumes/DriveB/Datasets/Datasets/BugPredictio... 1219 /Volumes/DriveB/Data…	contrib/analyzers/src/test/org/apache/lucene/analysis/payloads/NumericPayloadTokenFilterTest.java
552	5	13	0	177				0 /Volumes/DriveB/Datasets/Datasets/BugPredictio... 1 /Volumes/DriveB/Datasets/Datasets/BugPredictio... 2 /Volumes/DriveB/Datasets/Datasets/BugPredictio... 3 /Volumes/DriveB/Datasets/Datasets/BugPredictio... 4 /Volumes/DriveB/Datasets/Datasets/BugPredictio... ... 1217 /Volumes/DriveB/Datasets/Datasets/BugPredictio... 1218 /Volumes/DriveB/Datasets/Datasets/BugPredictio... 1219 /Volumes/DriveB/Data…	contrib/analyzers/src/test/org/apache/lucene/analysis/payloads/TokenOffsetPayloadTokenFilterTest.java
553	5	13	0	210				0 /Volumes/DriveB/Datasets/Datasets/BugPredictio... 1 /Volumes/DriveB/Datasets/Datasets/BugPredictio... 2 /Volumes/DriveB/Datasets/Datasets/BugPredictio... 3 /Volumes/DriveB/Datasets/Datasets/BugPredictio... 4 /Volumes/DriveB/Datasets/Datasets/BugPredictio... ... 1217 /Volumes/DriveB/Datasets/Datasets/BugPredictio... 1218 /Volumes/DriveB/Datasets/Datasets/BugPredictio... 1219 /Volumes/DriveB/Data…	contrib/analyzers/src/test/org/apache/lucene/analysis/payloads/TypeAsPayloadTokenFilterTest.java
554	18	29	728	588				0 /Volumes/DriveB/Datasets/Datasets/BugPredictio... 1 /Volumes/DriveB/Datasets/Datasets/BugPredictio... 2 /Volumes/DriveB/Datasets/Datasets/BugPredictio... 3 /Volumes/DriveB/Datasets/Datasets/BugPredictio... 4 /Volumes/DriveB/Datasets/Datasets/BugPredictio... ... 1217 /Volumes/DriveB/Datasets/Datasets/BugPredictio... 1218 /Volumes/DriveB/Datasets/Datasets/BugPredictio... 1219 /Volumes/DriveB/Data…	contrib/analyzers/src/test/org/apache/lucene/analysis/query/QueryAutoStopWordAnalyzerTest.java
555	6	13	0	548				0 /Volumes/DriveB/Datasets/Datasets/BugPredictio... 1 /Volumes/DriveB/Datasets/Datasets/BugPredictio... 2 /Volumes/DriveB/Datasets/Datasets/BugPredictio... 3 /Volumes/DriveB/Datasets/Datasets/BugPredictio... 4 /Volumes/DriveB/Datasets/Datasets/BugPredictio... ... 1217 /Volumes/DriveB/Datasets/Datasets/BugPredictio... 1218 /Volumes/DriveB/Datasets/Datasets/BugPredictio... 1219 /Volumes/DriveB/Data…	contrib/analyzers/src/test/org/apache/lucene/analysis/ru/TestRussianAnalyzer.java
556	2	5	0	112				0 /Volumes/DriveB/Datasets/Datasets/BugPredictio... 1 /Volumes/DriveB/Datasets/Datasets/BugPredictio... 2 /Volumes/DriveB/Datasets/Datasets/BugPredictio... 3 /Volumes/DriveB/Datasets/Datasets/BugPredictio... 4 /Volumes/DriveB/Datasets/Datasets/BugPredictio... ... 1217 /Volumes/DriveB/Datasets/Datasets/BugPredictio... 1218 /Volumes/DriveB/Datasets/Datasets/BugPredictio... 1219 /Volumes/DriveB/Data…	contrib/analyzers/src/test/org/apache/lucene/analysis/ru/TestRussianStem.java
557	22	35	0	423				0 /Volumes/DriveB/Datasets/Datasets/BugPredictio... 1 /Volumes/DriveB/Datasets/Datasets/BugPredictio... 2 /Volumes/DriveB/Datasets/Datasets/BugPredictio... 3 /Volumes/DriveB/Datasets/Datasets/BugPredictio... 4 /Volumes/DriveB/Datasets/Datasets/BugPredictio... ... 1217 /Volumes/DriveB/Datasets/Datasets/BugPredictio... 1218 /Volumes/DriveB/Datasets/Datasets/BugPredictio... 1219 /Volumes/DriveB/Data…	contrib/analyzers/src/test/org/apache/lucene/analysis/shingle/ShingleAnalyzerWrapperTest.java
558	4	19	0	396				0 /Volumes/DriveB/Datasets/Datasets/BugPredictio... 1 /Volumes/DriveB/Datasets/Datasets/BugPredictio... 2 /Volumes/DriveB/Datasets/Datasets/BugPredictio... 3 /Volumes/DriveB/Datasets/Datasets/BugPredictio... 4 /Volumes/DriveB/Datasets/Datasets/BugPredictio... ... 1217 /Volumes/DriveB/Datasets/Datasets/BugPredictio... 1218 /Volumes/DriveB/Datasets/Datasets/BugPredictio... 1219 /Volumes/DriveB/Data…	contrib/analyzers/src/test/org/apache/lucene/analysis/shingle/ShingleFilterTest.java
559	17	40	0	2464				0 /Volumes/DriveB/Datasets/Datasets/BugPredictio... 1 /Volumes/DriveB/Datasets/Datasets/BugPredictio... 2 /Volumes/DriveB/Datasets/Datasets/BugPredictio... 3 /Volumes/DriveB/Datasets/Datasets/BugPredictio... 4 /Volumes/DriveB/Datasets/Datasets/BugPredictio... ... 1217 /Volumes/DriveB/Datasets/Datasets/BugPredictio... 1218 /Volumes/DriveB/Datasets/Datasets/BugPredictio... 1219 /Volumes/DriveB/Data…	contrib/analyzers/src/test/org/apache/lucene/analysis/shingle/TestShingleMatrixFilter.java
560	5	12	0	166				0 /Volumes/DriveB/Datasets/Datasets/BugPredictio... 1 /Volumes/DriveB/Datasets/Datasets/BugPredictio... 2 /Volumes/DriveB/Datasets/Datasets/BugPredictio... 3 /Volumes/DriveB/Datasets/Datasets/BugPredictio... 4 /Volumes/DriveB/Datasets/Datasets/BugPredictio... ... 1217 /Volumes/DriveB/Datasets/Datasets/BugPredictio... 1218 /Volumes/DriveB/Datasets/Datasets/BugPredictio... 1219 /Volumes/DriveB/Data…	contrib/analyzers/src/test/org/apache/lucene/analysis/sinks/DateRecognizerSinkTokenizerTest.java
561	5	10	0	109				0 /Volumes/DriveB/Datasets/Datasets/BugPredictio... 1 /Volumes/DriveB/Datasets/Datasets/BugPredictio... 2 /Volumes/DriveB/Datasets/Datasets/BugPredictio... 3 /Volumes/DriveB/Datasets/Datasets/BugPredictio... 4 /Volumes/DriveB/Datasets/Datasets/BugPredictio... ... 1217 /Volumes/DriveB/Datasets/Datasets/BugPredictio... 1218 /Volumes/DriveB/Datasets/Datasets/BugPredictio... 1219 /Volumes/DriveB/Data…	contrib/analyzers/src/test/org/apache/lucene/analysis/sinks/TokenRangeSinkTokenizerTest.java
562	6	13	0	218				0 /Volumes/DriveB/Datasets/Datasets/BugPredictio... 1 /Volumes/DriveB/Datasets/Datasets/BugPredictio... 2 /Volumes/DriveB/Datasets/Datasets/BugPredictio... 3 /Volumes/DriveB/Datasets/Datasets/BugPredictio... 4 /Volumes/DriveB/Datasets/Datasets/BugPredictio... ... 1217 /Volumes/DriveB/Datasets/Datasets/BugPredictio... 1218 /Volumes/DriveB/Datasets/Datasets/BugPredictio... 1219 /Volumes/DriveB/Data…	contrib/analyzers/src/test/org/apache/lucene/analysis/sinks/TokenTypeSinkTokenizerTest.java
563	4	7	0	230				0 /Volumes/DriveB/Datasets/Datasets/BugPredictio... 1 /Volumes/DriveB/Datasets/Datasets/BugPredictio... 2 /Volumes/DriveB/Datasets/Datasets/BugPredictio... 3 /Volumes/DriveB/Datasets/Datasets/BugPredictio... 4 /Volumes/DriveB/Datasets/Datasets/BugPredictio... ... 1217 /Volumes/DriveB/Datasets/Datasets/BugPredictio... 1218 /Volumes/DriveB/Datasets/Datasets/BugPredictio... 1219 /Volumes/DriveB/Data…	contrib/analyzers/src/test/org/apache/lucene/analysis/th/TestThaiAnalyzer.java
564	1	1	0	0				0 /Volumes/DriveB/Datasets/Datasets/BugPredictio... 1 /Volumes/DriveB/Datasets/Datasets/BugPredictio... 2 /Volumes/DriveB/Datasets/Datasets/BugPredictio... 3 /Volumes/DriveB/Datasets/Datasets/BugPredictio... 4 /Volumes/DriveB/Datasets/Datasets/BugPredictio... ... 1217 /Volumes/DriveB/Datasets/Datasets/BugPredictio... 1218 /Volumes/DriveB/Datasets/Datasets/BugPredictio... 1219 /Volumes/DriveB/Data…	contrib/ant/src/java/org/apache/lucene/ant/ConfigurableDocumentHandler.java
565	2	1	0	0				0 /Volumes/DriveB/Datasets/Datasets/BugPredictio... 1 /Volumes/DriveB/Datasets/Datasets/BugPredictio... 2 /Volumes/DriveB/Datasets/Datasets/BugPredictio... 3 /Volumes/DriveB/Datasets/Datasets/BugPredictio... 4 /Volumes/DriveB/Datasets/Datasets/BugPredictio... ... 1217 /Volumes/DriveB/Datasets/Datasets/BugPredictio... 1218 /Volumes/DriveB/Datasets/Datasets/BugPredictio... 1219 /Volumes/DriveB/Data…	contrib/ant/src/java/org/apache/lucene/ant/DocumentHandler.java
566	0	7	318	0	0.0	1.0	1.0	0 /Volumes/DriveB/Datasets/Datasets/BugPredictio... 1 /Volumes/DriveB/Datasets/Datasets/BugPredictio... 2 /Volumes/DriveB/Datasets/Datasets/BugPredictio... 3 /Volumes/DriveB/Datasets/Datasets/BugPredictio... 4 /Volumes/DriveB/Datasets/Datasets/BugPredictio... ... 1217 /Volumes/DriveB/Datasets/Datasets/BugPredictio... 1218 /Volumes/DriveB/Datasets/Datasets/BugPredictio... 1219 /Volumes/DriveB/Data…	contrib/ant/src/java/org/apache/lucene/ant/DocumentHandlerException.java
567	5	4	0	77	0.0	0.0	5.0	0 /Volumes/DriveB/Datasets/Datasets/BugPredictio... 1 /Volumes/DriveB/Datasets/Datasets/BugPredictio... 2 /Volumes/DriveB/Datasets/Datasets/BugPredictio... 3 /Volumes/DriveB/Datasets/Datasets/BugPredictio... 4 /Volumes/DriveB/Datasets/Datasets/BugPredictio... ... 1217 /Volumes/DriveB/Datasets/Datasets/BugPredictio... 1218 /Volumes/DriveB/Datasets/Datasets/BugPredictio... 1219 /Volumes/DriveB/Data…	contrib/ant/src/java/org/apache/lucene/ant/FileExtensionDocumentHandler.java
568	4	11	738	120	0.0	2.0	12.0	0 /Volumes/DriveB/Datasets/Datasets/BugPredictio... 1 /Volumes/DriveB/Datasets/Datasets/BugPredictio... 2 /Volumes/DriveB/Datasets/Datasets/BugPredictio... 3 /Volumes/DriveB/Datasets/Datasets/BugPredictio... 4 /Volumes/DriveB/Datasets/Datasets/BugPredictio... ... 1217 /Volumes/DriveB/Datasets/Datasets/BugPredictio... 1218 /Volumes/DriveB/Datasets/Datasets/BugPredictio... 1219 /Volumes/DriveB/Data…	contrib/ant/src/java/org/apache/lucene/ant/HtmlDocument.java
569	19	34	163	254	0.0	1.0	15.0	0 /Volumes/DriveB/Datasets/Datasets/BugPredictio... 1 /Volumes/DriveB/Datasets/Datasets/BugPredictio... 2 /Volumes/DriveB/Datasets/Datasets/BugPredictio... 3 /Volumes/DriveB/Datasets/Datasets/BugPredictio... 4 /Volumes/DriveB/Datasets/Datasets/BugPredictio... ... 1217 /Volumes/DriveB/Datasets/Datasets/BugPredictio... 1218 /Volumes/DriveB/Datasets/Datasets/BugPredictio... 1219 /Volumes/DriveB/Data…	contrib/ant/src/java/org/apache/lucene/ant/IndexTask.java
570	4	6	0	42	0.0	2.0	4.0	0 /Volumes/DriveB/Datasets/Datasets/BugPredictio... 1 /Volumes/DriveB/Datasets/Datasets/BugPredictio... 2 /Volumes/DriveB/Datasets/Datasets/BugPredictio... 3 /Volumes/DriveB/Datasets/Datasets/BugPredictio... 4 /Volumes/DriveB/Datasets/Datasets/BugPredictio... ... 1217 /Volumes/DriveB/Datasets/Datasets/BugPredictio... 1218 /Volumes/DriveB/Datasets/Datasets/BugPredictio... 1219 /Volumes/DriveB/Data…	contrib/ant/src/java/org/apache/lucene/ant/TextDocument.java
571	0	2	0	21				0 /Volumes/DriveB/Datasets/Datasets/BugPredictio... 1 /Volumes/DriveB/Datasets/Datasets/BugPredictio... 2 /Volumes/DriveB/Datasets/Datasets/BugPredictio... 3 /Volumes/DriveB/Datasets/Datasets/BugPredictio... 4 /Volumes/DriveB/Datasets/Datasets/BugPredictio... ... 1217 /Volumes/DriveB/Datasets/Datasets/BugPredictio... 1218 /Volumes/DriveB/Datasets/Datasets/BugPredictio... 1219 /Volumes/DriveB/Data…	contrib/ant/src/test/org/apache/lucene/ant/DocumentTestCase.java
572	2	9	0	78				0 /Volumes/DriveB/Datasets/Datasets/BugPredictio... 1 /Volumes/DriveB/Datasets/Datasets/BugPredictio... 2 /Volumes/DriveB/Datasets/Datasets/BugPredictio... 3 /Volumes/DriveB/Datasets/Datasets/BugPredictio... 4 /Volumes/DriveB/Datasets/Datasets/BugPredictio... ... 1217 /Volumes/DriveB/Datasets/Datasets/BugPredictio... 1218 /Volumes/DriveB/Datasets/Datasets/BugPredictio... 1219 /Volumes/DriveB/Data…	contrib/ant/src/test/org/apache/lucene/ant/HtmlDocumentTest.java
573	8	16	0	83				0 /Volumes/DriveB/Datasets/Datasets/BugPredictio... 1 /Volumes/DriveB/Datasets/Datasets/BugPredictio... 2 /Volumes/DriveB/Datasets/Datasets/BugPredictio... 3 /Volumes/DriveB/Datasets/Datasets/BugPredictio... 4 /Volumes/DriveB/Datasets/Datasets/BugPredictio... ... 1217 /Volumes/DriveB/Datasets/Datasets/BugPredictio... 1218 /Volumes/DriveB/Datasets/Datasets/BugPredictio... 1219 /Volumes/DriveB/Data…	contrib/ant/src/test/org/apache/lucene/ant/IndexTaskTest.java
574	2	8	0	64				0 /Volumes/DriveB/Datasets/Datasets/BugPredictio... 1 /Volumes/DriveB/Datasets/Datasets/BugPredictio... 2 /Volumes/DriveB/Datasets/Datasets/BugPredictio... 3 /Volumes/DriveB/Datasets/Datasets/BugPredictio... 4 /Volumes/DriveB/Datasets/Datasets/BugPredictio... ... 1217 /Volumes/DriveB/Datasets/Datasets/BugPredictio... 1218 /Volumes/DriveB/Datasets/Datasets/BugPredictio... 1219 /Volumes/DriveB/Data…	contrib/ant/src/test/org/apache/lucene/ant/TextDocumentTest.java
575	1	1	32	0	0.0	1.0	1.0	0 /Volumes/DriveB/Datasets/Datasets/BugPredictio... 1 /Volumes/DriveB/Datasets/Datasets/BugPredictio... 2 /Volumes/DriveB/Datasets/Datasets/BugPredictio... 3 /Volumes/DriveB/Datasets/Datasets/BugPredictio... 4 /Volumes/DriveB/Datasets/Datasets/BugPredictio... ... 1217 /Volumes/DriveB/Datasets/Datasets/BugPredictio... 1218 /Volumes/DriveB/Datasets/Datasets/BugPredictio... 1219 /Volumes/DriveB/Data…	contrib/benchmark/src/java/org/apache/lucene/benchmark/AbstractBenchmarker.java
576	2	1	0	0				0 /Volumes/DriveB/Datasets/Datasets/BugPredictio... 1 /Volumes/DriveB/Datasets/Datasets/BugPredictio... 2 /Volumes/DriveB/Datasets/Datasets/BugPredictio... 3 /Volumes/DriveB/Datasets/Datasets/BugPredictio... 4 /Volumes/DriveB/Datasets/Datasets/BugPredictio... ... 1217 /Volumes/DriveB/Datasets/Datasets/BugPredictio... 1218 /Volumes/DriveB/Datasets/Datasets/BugPredictio... 1219 /Volumes/DriveB/Data…	contrib/benchmark/src/java/org/apache/lucene/benchmark/Benchmarker.java
577	3	11	426	47	0.0	2.0	6.0	0 /Volumes/DriveB/Datasets/Datasets/BugPredictio... 1 /Volumes/DriveB/Datasets/Datasets/BugPredictio... 2 /Volumes/DriveB/Datasets/Datasets/BugPredictio... 3 /Volumes/DriveB/Datasets/Datasets/BugPredictio... 4 /Volumes/DriveB/Datasets/Datasets/BugPredictio... ... 1217 /Volumes/DriveB/Datasets/Datasets/BugPredictio... 1218 /Volumes/DriveB/Datasets/Datasets/BugPredictio... 1219 /Volumes/DriveB/Data…	contrib/benchmark/src/java/org/apache/lucene/benchmark/byTask/Benchmark.java
578	4	9	252	63	0.0	0.0	4.0	0 /Volumes/DriveB/Datasets/Datasets/BugPredictio... 1 /Volumes/DriveB/Datasets/Datasets/BugPredictio... 2 /Volumes/DriveB/Datasets/Datasets/BugPredictio... 3 /Volumes/DriveB/Datasets/Datasets/BugPredictio... 4 /Volumes/DriveB/Datasets/Datasets/BugPredictio... ... 1217 /Volumes/DriveB/Datasets/Datasets/BugPredictio... 1218 /Volumes/DriveB/Datasets/Datasets/BugPredictio... 1219 /Volumes/DriveB/Data…	contrib/benchmark/src/java/org/apache/lucene/benchmark/byTask/feeds/AbstractQueryMaker.java
579	14	34	387	1100	0.0	6.0	11.0	0 /Volumes/DriveB/Datasets/Datasets/BugPredictio... 1 /Volumes/DriveB/Datasets/Datasets/BugPredictio... 2 /Volumes/DriveB/Datasets/Datasets/BugPredictio... 3 /Volumes/DriveB/Datasets/Datasets/BugPredictio... 4 /Volumes/DriveB/Datasets/Datasets/BugPredictio... ... 1217 /Volumes/DriveB/Datasets/Datasets/BugPredictio... 1218 /Volumes/DriveB/Datasets/Datasets/BugPredictio... 1219 /Volumes/DriveB/Data…	contrib/benchmark/src/java/org/apache/lucene/benchmark/byTask/feeds/BasicDocMaker.java
580	3	8	49	107	0.0	0.0	2.0	0 /Volumes/DriveB/Datasets/Datasets/BugPredictio... 1 /Volumes/DriveB/Datasets/Datasets/BugPredictio... 2 /Volumes/DriveB/Datasets/Datasets/BugPredictio... 3 /Volumes/DriveB/Datasets/Datasets/BugPredictio... 4 /Volumes/DriveB/Datasets/Datasets/BugPredictio... ... 1217 /Volumes/DriveB/Datasets/Datasets/BugPredictio... 1218 /Volumes/DriveB/Datasets/Datasets/BugPredictio... 1219 /Volumes/DriveB/Data…	contrib/benchmark/src/java/org/apache/lucene/benchmark/byTask/feeds/DemoHTMLParser.java
581	5	14	21	136	0.0	0.0	9.0	0 /Volumes/DriveB/Datasets/Datasets/BugPredictio... 1 /Volumes/DriveB/Datasets/Datasets/BugPredictio... 2 /Volumes/DriveB/Datasets/Datasets/BugPredictio... 3 /Volumes/DriveB/Datasets/Datasets/BugPredictio... 4 /Volumes/DriveB/Datasets/Datasets/BugPredictio... ... 1217 /Volumes/DriveB/Datasets/Datasets/BugPredictio... 1218 /Volumes/DriveB/Datasets/Datasets/BugPredictio... 1219 /Volumes/DriveB/Data…	contrib/benchmark/src/java/org/apache/lucene/benchmark/byTask/feeds/DirDocMaker.java
582	0	11	1628	0	0.0	5.0	0.0	0 /Volumes/DriveB/Datasets/Datasets/BugPredictio... 1 /Volumes/DriveB/Datasets/Datasets/BugPredictio... 2 /Volumes/DriveB/Datasets/Datasets/BugPredictio... 3 /Volumes/DriveB/Datasets/Datasets/BugPredictio... 4 /Volumes/DriveB/Datasets/Datasets/BugPredictio... ... 1217 /Volumes/DriveB/Datasets/Datasets/BugPredictio... 1218 /Volumes/DriveB/Datasets/Datasets/BugPredictio... 1219 /Volumes/DriveB/Data…	contrib/benchmark/src/java/org/apache/lucene/benchmark/byTask/feeds/DocData.java
583	3	11	0	0				0 /Volumes/DriveB/Datasets/Datasets/BugPredictio... 1 /Volumes/DriveB/Datasets/Datasets/BugPredictio... 2 /Volumes/DriveB/Datasets/Datasets/BugPredictio... 3 /Volumes/DriveB/Datasets/Datasets/BugPredictio... 4 /Volumes/DriveB/Datasets/Datasets/BugPredictio... ... 1217 /Volumes/DriveB/Datasets/Datasets/BugPredictio... 1218 /Volumes/DriveB/Datasets/Datasets/BugPredictio... 1219 /Volumes/DriveB/Data…	contrib/benchmark/src/java/org/apache/lucene/benchmark/byTask/feeds/DocMaker.java
584	5	7	21	134	0.0	1.0	3.0	0 /Volumes/DriveB/Datasets/Datasets/BugPredictio... 1 /Volumes/DriveB/Datasets/Datasets/BugPredictio... 2 /Volumes/DriveB/Datasets/Datasets/BugPredictio... 3 /Volumes/DriveB/Datasets/Datasets/BugPredictio... 4 /Volumes/DriveB/Datasets/Datasets/BugPredictio... ... 1217 /Volumes/DriveB/Datasets/Datasets/BugPredictio... 1218 /Volumes/DriveB/Datasets/Datasets/BugPredictio... 1219 /Volumes/DriveB/Data…	contrib/benchmark/src/java/org/apache/lucene/benchmark/byTask/feeds/EnwikiDocMaker.java
585	8	5	0	204	0.0	0.0	8.0	0 /Volumes/DriveB/Datasets/Datasets/BugPredictio... 1 /Volumes/DriveB/Datasets/Datasets/BugPredictio... 2 /Volumes/DriveB/Datasets/Datasets/BugPredictio... 3 /Volumes/DriveB/Datasets/Datasets/BugPredictio... 4 /Volumes/DriveB/Datasets/Datasets/BugPredictio... ... 1217 /Volumes/DriveB/Datasets/Datasets/BugPredictio... 1218 /Volumes/DriveB/Datasets/Datasets/BugPredictio... 1219 /Volumes/DriveB/Data…	contrib/benchmark/src/java/org/apache/lucene/benchmark/byTask/feeds/FileBasedQueryMaker.java
586	1	2	0	0				0 /Volumes/DriveB/Datasets/Datasets/BugPredictio... 1 /Volumes/DriveB/Datasets/Datasets/BugPredictio... 2 /Volumes/DriveB/Datasets/Datasets/BugPredictio... 3 /Volumes/DriveB/Datasets/Datasets/BugPredictio... 4 /Volumes/DriveB/Datasets/Datasets/BugPredictio... ... 1217 /Volumes/DriveB/Datasets/Datasets/BugPredictio... 1218 /Volumes/DriveB/Datasets/Datasets/BugPredictio... 1219 /Volumes/DriveB/Data…	contrib/benchmark/src/java/org/apache/lucene/benchmark/byTask/feeds/HTMLParser.java
587	6	14	0	218	0.0	2.0	4.0	0 /Volumes/DriveB/Datasets/Datasets/BugPredictio... 1 /Volumes/DriveB/Datasets/Datasets/BugPredictio... 2 /Volumes/DriveB/Datasets/Datasets/BugPredictio... 3 /Volumes/DriveB/Datasets/Datasets/BugPredictio... 4 /Volumes/DriveB/Datasets/Datasets/BugPredictio... ... 1217 /Volumes/DriveB/Datasets/Datasets/BugPredictio... 1218 /Volumes/DriveB/Datasets/Datasets/BugPredictio... 1219 /Volumes/DriveB/Data…	contrib/benchmark/src/java/org/apache/lucene/benchmark/byTask/feeds/LineDocMaker.java
588	2	5	0	0				0 /Volumes/DriveB/Datasets/Datasets/BugPredictio... 1 /Volumes/DriveB/Datasets/Datasets/BugPredictio... 2 /Volumes/DriveB/Datasets/Datasets/BugPredictio... 3 /Volumes/DriveB/Datasets/Datasets/BugPredictio... 4 /Volumes/DriveB/Datasets/Datasets/BugPredictio... ... 1217 /Volumes/DriveB/Datasets/Datasets/BugPredictio... 1218 /Volumes/DriveB/Datasets/Datasets/BugPredictio... 1219 /Volumes/DriveB/Data…	contrib/benchmark/src/java/org/apache/lucene/benchmark/byTask/feeds/QueryMaker.java
589	4	12	0	204	0.0	1.0	8.0	0 /Volumes/DriveB/Datasets/Datasets/BugPredictio... 1 /Volumes/DriveB/Datasets/Datasets/BugPredictio... 2 /Volumes/DriveB/Datasets/Datasets/BugPredictio... 3 /Volumes/DriveB/Datasets/Datasets/BugPredictio... 4 /Volumes/DriveB/Datasets/Datasets/BugPredictio... ... 1217 /Volumes/DriveB/Datasets/Datasets/BugPredictio... 1218 /Volumes/DriveB/Datasets/Datasets/BugPredictio... 1219 /Volumes/DriveB/Data…	contrib/benchmark/src/java/org/apache/lucene/benchmark/byTask/feeds/ReutersDocMaker.java
590	13	11	119	109	0.0	0.0	6.0	0 /Volumes/DriveB/Datasets/Datasets/BugPredictio... 1 /Volumes/DriveB/Datasets/Datasets/BugPredictio... 2 /Volumes/DriveB/Datasets/Datasets/BugPredictio... 3 /Volumes/DriveB/Datasets/Datasets/BugPredictio... 4 /Volumes/DriveB/Datasets/Datasets/BugPredictio... ... 1217 /Volumes/DriveB/Datasets/Datasets/BugPredictio... 1218 /Volumes/DriveB/Datasets/Datasets/BugPredictio... 1219 /Volumes/DriveB/Data…	contrib/benchmark/src/java/org/apache/lucene/benchmark/byTask/feeds/ReutersQueryMaker.java
591	3	7	0	16	0.0	1.0	4.0	0 /Volumes/DriveB/Datasets/Datasets/BugPredictio... 1 /Volumes/DriveB/Datasets/Datasets/BugPredictio... 2 /Volumes/DriveB/Datasets/Datasets/BugPredictio... 3 /Volumes/DriveB/Datasets/Datasets/BugPredictio... 4 /Volumes/DriveB/Datasets/Datasets/BugPredictio... ... 1217 /Volumes/DriveB/Datasets/Datasets/BugPredictio... 1218 /Volumes/DriveB/Datasets/Datasets/BugPredictio... 1219 /Volumes/DriveB/Data…	contrib/benchmark/src/java/org/apache/lucene/benchmark/byTask/feeds/SimpleDocMaker.java
592	11	8	0	193	0.0	0.0	3.0	0 /Volumes/DriveB/Datasets/Datasets/BugPredictio... 1 /Volumes/DriveB/Datasets/Datasets/BugPredictio... 2 /Volumes/DriveB/Datasets/Datasets/BugPredictio... 3 /Volumes/DriveB/Datasets/Datasets/BugPredictio... 4 /Volumes/DriveB/Datasets/Datasets/BugPredictio... ... 1217 /Volumes/DriveB/Datasets/Datasets/BugPredictio... 1218 /Volumes/DriveB/Datasets/Datasets/BugPredictio... 1219 /Volumes/DriveB/Data…	contrib/benchmark/src/java/org/apache/lucene/benchmark/byTask/feeds/SimpleQueryMaker.java
593	6	5	0	100	0.0	0.0	2.0	0 /Volumes/DriveB/Datasets/Datasets/BugPredictio... 1 /Volumes/DriveB/Datasets/Datasets/BugPredictio... 2 /Volumes/DriveB/Datasets/Datasets/BugPredictio... 3 /Volumes/DriveB/Datasets/Datasets/BugPredictio... 4 /Volumes/DriveB/Datasets/Datasets/BugPredictio... ... 1217 /Volumes/DriveB/Datasets/Datasets/BugPredictio... 1218 /Volumes/DriveB/Datasets/Datasets/BugPredictio... 1219 /Volumes/DriveB/Data…	contrib/benchmark/src/java/org/apache/lucene/benchmark/byTask/feeds/SimpleSloppyPhraseQueryMaker.java
594	5	7	0	105	0.0	0.0	5.0	0 /Volumes/DriveB/Datasets/Datasets/BugPredictio... 1 /Volumes/DriveB/Datasets/Datasets/BugPredictio... 2 /Volumes/DriveB/Datasets/Datasets/BugPredictio... 3 /Volumes/DriveB/Datasets/Datasets/BugPredictio... 4 /Volumes/DriveB/Datasets/Datasets/BugPredictio... ... 1217 /Volumes/DriveB/Datasets/Datasets/BugPredictio... 1218 /Volumes/DriveB/Datasets/Datasets/BugPredictio... 1219 /Volumes/DriveB/Data…	contrib/benchmark/src/java/org/apache/lucene/benchmark/byTask/feeds/SortableSimpleDocMaker.java
595	5	17	0	299	1.0	0.0	13.0	0 /Volumes/DriveB/Datasets/Datasets/BugPredictio... 1 /Volumes/DriveB/Datasets/Datasets/BugPredictio... 2 /Volumes/DriveB/Datasets/Datasets/BugPredictio... 3 /Volumes/DriveB/Datasets/Datasets/BugPredictio... 4 /Volumes/DriveB/Datasets/Datasets/BugPredictio... ... 1217 /Volumes/DriveB/Datasets/Datasets/BugPredictio... 1218 /Volumes/DriveB/Datasets/Datasets/BugPredictio... 1219 /Volumes/DriveB/Data…	contrib/benchmark/src/java/org/apache/lucene/benchmark/byTask/feeds/TrecDocMaker.java
596	14	33	2434	207	0.0	37.0	12.0	0 /Volumes/DriveB/Datasets/Datasets/BugPredictio... 1 /Volumes/DriveB/Datasets/Datasets/BugPredictio... 2 /Volumes/DriveB/Datasets/Datasets/BugPredictio... 3 /Volumes/DriveB/Datasets/Datasets/BugPredictio... 4 /Volumes/DriveB/Datasets/Datasets/BugPredictio... ... 1217 /Volumes/DriveB/Datasets/Datasets/BugPredictio... 1218 /Volumes/DriveB/Datasets/Datasets/BugPredictio... 1219 /Volumes/DriveB/Data…	contrib/benchmark/src/java/org/apache/lucene/benchmark/byTask/PerfRunData.java
597	7	14	0	70	0.0	0.0	8.0	0 /Volumes/DriveB/Datasets/Datasets/BugPredictio... 1 /Volumes/DriveB/Datasets/Datasets/BugPredictio... 2 /Volumes/DriveB/Datasets/Datasets/BugPredictio... 3 /Volumes/DriveB/Datasets/Datasets/BugPredictio... 4 /Volumes/DriveB/Datasets/Datasets/BugPredictio... ... 1217 /Volumes/DriveB/Datasets/Datasets/BugPredictio... 1218 /Volumes/DriveB/Datasets/Datasets/BugPredictio... 1219 /Volumes/DriveB/Data…	contrib/benchmark/src/java/org/apache/lucene/benchmark/byTask/programmatic/Sample.java
598	3	9	81	27	0.0	10.0	1.0	0 /Volumes/DriveB/Datasets/Datasets/BugPredictio... 1 /Volumes/DriveB/Datasets/Datasets/BugPredictio... 2 /Volumes/DriveB/Datasets/Datasets/BugPredictio... 3 /Volumes/DriveB/Datasets/Datasets/BugPredictio... 4 /Volumes/DriveB/Datasets/Datasets/BugPredictio... ... 1217 /Volumes/DriveB/Datasets/Datasets/BugPredictio... 1218 /Volumes/DriveB/Datasets/Datasets/BugPredictio... 1219 /Volumes/DriveB/Data…	contrib/benchmark/src/java/org/apache/lucene/benchmark/byTask/stats/Points.java
599	0	5	229	0	0.0	7.0	0.0	0 /Volumes/DriveB/Datasets/Datasets/BugPredictio... 1 /Volumes/DriveB/Datasets/Datasets/BugPredictio... 2 /Volumes/DriveB/Datasets/Datasets/BugPredictio... 3 /Volumes/DriveB/Datasets/Datasets/BugPredictio... 4 /Volumes/DriveB/Datasets/Datasets/BugPredictio... ... 1217 /Volumes/DriveB/Datasets/Datasets/BugPredictio... 1218 /Volumes/DriveB/Datasets/Datasets/BugPredictio... 1219 /Volumes/DriveB/Data…	contrib/benchmark/src/java/org/apache/lucene/benchmark/byTask/stats/Report.java
600	1	15	803	61	0.0	9.0	5.0	0 /Volumes/DriveB/Datasets/Datasets/BugPredictio... 1 /Volumes/DriveB/Datasets/Datasets/BugPredictio... 2 /Volumes/DriveB/Datasets/Datasets/BugPredictio... 3 /Volumes/DriveB/Datasets/Datasets/BugPredictio... 4 /Volumes/DriveB/Datasets/Datasets/BugPredictio... ... 1217 /Volumes/DriveB/Datasets/Datasets/BugPredictio... 1218 /Volumes/DriveB/Datasets/Datasets/BugPredictio... 1219 /Volumes/DriveB/Data…	contrib/benchmark/src/java/org/apache/lucene/benchmark/byTask/stats/TaskStats.java
601	6	20	670	252	0.0	1.0	7.0	0 /Volumes/DriveB/Datasets/Datasets/BugPredictio... 1 /Volumes/DriveB/Datasets/Datasets/BugPredictio... 2 /Volumes/DriveB/Datasets/Datasets/BugPredictio... 3 /Volumes/DriveB/Datasets/Datasets/BugPredictio... 4 /Volumes/DriveB/Datasets/Datasets/BugPredictio... ... 1217 /Volumes/DriveB/Datasets/Datasets/BugPredictio... 1218 /Volumes/DriveB/Datasets/Datasets/BugPredictio... 1219 /Volumes/DriveB/Data…	contrib/benchmark/src/java/org/apache/lucene/benchmark/byTask/tasks/AddDocTask.java
602	3	7	6	35	0.0	0.0	3.0	0 /Volumes/DriveB/Datasets/Datasets/BugPredictio... 1 /Volumes/DriveB/Datasets/Datasets/BugPredictio... 2 /Volumes/DriveB/Datasets/Datasets/BugPredictio... 3 /Volumes/DriveB/Datasets/Datasets/BugPredictio... 4 /Volumes/DriveB/Datasets/Datasets/BugPredictio... ... 1217 /Volumes/DriveB/Datasets/Datasets/BugPredictio... 1218 /Volumes/DriveB/Datasets/Datasets/BugPredictio... 1219 /Volumes/DriveB/Data…	contrib/benchmark/src/java/org/apache/lucene/benchmark/byTask/tasks/ClearStatsTask.java
603	3	10	0	68	0.0	1.0	4.0	0 /Volumes/DriveB/Datasets/Datasets/BugPredictio... 1 /Volumes/DriveB/Datasets/Datasets/BugPredictio... 2 /Volumes/DriveB/Datasets/Datasets/BugPredictio... 3 /Volumes/DriveB/Datasets/Datasets/BugPredictio... 4 /Volumes/DriveB/Datasets/Datasets/BugPredictio... ... 1217 /Volumes/DriveB/Datasets/Datasets/BugPredictio... 1218 /Volumes/DriveB/Datasets/Datasets/BugPredictio... 1219 /Volumes/DriveB/Data…	contrib/benchmark/src/java/org/apache/lucene/benchmark/byTask/tasks/CloseIndexTask.java
604	3	7	0	58	0.0	0.0	3.0	0 /Volumes/DriveB/Datasets/Datasets/BugPredictio... 1 /Volumes/DriveB/Datasets/Datasets/BugPredictio... 2 /Volumes/DriveB/Datasets/Datasets/BugPredictio... 3 /Volumes/DriveB/Datasets/Datasets/BugPredictio... 4 /Volumes/DriveB/Datasets/Datasets/BugPredictio... ... 1217 /Volumes/DriveB/Datasets/Datasets/BugPredictio... 1218 /Volumes/DriveB/Datasets/Datasets/BugPredictio... 1219 /Volumes/DriveB/Data…	contrib/benchmark/src/java/org/apache/lucene/benchmark/byTask/tasks/CloseReaderTask.java
605	3	6	0	35	0.0	0.0	2.0	0 /Volumes/DriveB/Datasets/Datasets/BugPredictio... 1 /Volumes/DriveB/Datasets/Datasets/BugPredictio... 2 /Volumes/DriveB/Datasets/Datasets/BugPredictio... 3 /Volumes/DriveB/Datasets/Datasets/BugPredictio... 4 /Volumes/DriveB/Datasets/Datasets/BugPredictio... ... 1217 /Volumes/DriveB/Datasets/Datasets/BugPredictio... 1218 /Volumes/DriveB/Datasets/Datasets/BugPredictio... 1219 /Volumes/DriveB/Data…	contrib/benchmark/src/java/org/apache/lucene/benchmark/byTask/tasks/CommitIndexTask.java
606	7	21	6	450	0.0	2.0	6.0	0 /Volumes/DriveB/Datasets/Datasets/BugPredictio... 1 /Volumes/DriveB/Datasets/Datasets/BugPredictio... 2 /Volumes/DriveB/Datasets/Datasets/BugPredictio... 3 /Volumes/DriveB/Datasets/Datasets/BugPredictio... 4 /Volumes/DriveB/Datasets/Datasets/BugPredictio... ... 1217 /Volumes/DriveB/Datasets/Datasets/BugPredictio... 1218 /Volumes/DriveB/Datasets/Datasets/BugPredictio... 1219 /Volumes/DriveB/Data…	contrib/benchmark/src/java/org/apache/lucene/benchmark/byTask/tasks/CreateIndexTask.java
607	4	16	0	211	0.0	0.0	4.0	0 /Volumes/DriveB/Datasets/Datasets/BugPredictio... 1 /Volumes/DriveB/Datasets/Datasets/BugPredictio... 2 /Volumes/DriveB/Datasets/Datasets/BugPredictio... 3 /Volumes/DriveB/Datasets/Datasets/BugPredictio... 4 /Volumes/DriveB/Datasets/Datasets/BugPredictio... ... 1217 /Volumes/DriveB/Datasets/Datasets/BugPredictio... 1218 /Volumes/DriveB/Datasets/Datasets/BugPredictio... 1219 /Volumes/DriveB/Data…	contrib/benchmark/src/java/org/apache/lucene/benchmark/byTask/tasks/DeleteDocTask.java
608	3	8	0	82	0.0	0.0	6.0	0 /Volumes/DriveB/Datasets/Datasets/BugPredictio... 1 /Volumes/DriveB/Datasets/Datasets/BugPredictio... 2 /Volumes/DriveB/Datasets/Datasets/BugPredictio... 3 /Volumes/DriveB/Datasets/Datasets/BugPredictio... 4 /Volumes/DriveB/Datasets/Datasets/BugPredictio... ... 1217 /Volumes/DriveB/Datasets/Datasets/BugPredictio... 1218 /Volumes/DriveB/Datasets/Datasets/BugPredictio... 1219 /Volumes/DriveB/Data…	contrib/benchmark/src/java/org/apache/lucene/benchmark/byTask/tasks/NewAnalyzerTask.java
609	3	7	0	47	0.0	0.0	3.0	0 /Volumes/DriveB/Datasets/Datasets/BugPredictio... 1 /Volumes/DriveB/Datasets/Datasets/BugPredictio... 2 /Volumes/DriveB/Datasets/Datasets/BugPredictio... 3 /Volumes/DriveB/Datasets/Datasets/BugPredictio... 4 /Volumes/DriveB/Datasets/Datasets/BugPredictio... ... 1217 /Volumes/DriveB/Datasets/Datasets/BugPredictio... 1218 /Volumes/DriveB/Datasets/Datasets/BugPredictio... 1219 /Volumes/DriveB/Data…	contrib/benchmark/src/java/org/apache/lucene/benchmark/byTask/tasks/NewRoundTask.java
610	5	11	0	126	0.0	0.0	4.0	0 /Volumes/DriveB/Datasets/Datasets/BugPredictio... 1 /Volumes/DriveB/Datasets/Datasets/BugPredictio... 2 /Volumes/DriveB/Datasets/Datasets/BugPredictio... 3 /Volumes/DriveB/Datasets/Datasets/BugPredictio... 4 /Volumes/DriveB/Datasets/Datasets/BugPredictio... ... 1217 /Volumes/DriveB/Datasets/Datasets/BugPredictio... 1218 /Volumes/DriveB/Datasets/Datasets/BugPredictio... 1219 /Volumes/DriveB/Data…	contrib/benchmark/src/java/org/apache/lucene/benchmark/byTask/tasks/OpenIndexTask.java
611	4	7	0	86	0.0	0.0	2.0	0 /Volumes/DriveB/Datasets/Datasets/BugPredictio... 1 /Volumes/DriveB/Datasets/Datasets/BugPredictio... 2 /Volumes/DriveB/Datasets/Datasets/BugPredictio... 3 /Volumes/DriveB/Datasets/Datasets/BugPredictio... 4 /Volumes/DriveB/Datasets/Datasets/BugPredictio... ... 1217 /Volumes/DriveB/Datasets/Datasets/BugPredictio... 1218 /Volumes/DriveB/Datasets/Datasets/BugPredictio... 1219 /Volumes/DriveB/Data…	contrib/benchmark/src/java/org/apache/lucene/benchmark/byTask/tasks/OpenReaderTask.java
612	3	9	0	62	0.0	0.0	3.0	0 /Volumes/DriveB/Datasets/Datasets/BugPredictio... 1 /Volumes/DriveB/Datasets/Datasets/BugPredictio... 2 /Volumes/DriveB/Datasets/Datasets/BugPredictio... 3 /Volumes/DriveB/Datasets/Datasets/BugPredictio... 4 /Volumes/DriveB/Datasets/Datasets/BugPredictio... ... 1217 /Volumes/DriveB/Datasets/Datasets/BugPredictio... 1218 /Volumes/DriveB/Datasets/Datasets/BugPredictio... 1219 /Volumes/DriveB/Data…	contrib/benchmark/src/java/org/apache/lucene/benchmark/byTask/tasks/OptimizeTask.java
613	5	29	63	196	0.0	37.0	6.0	0 /Volumes/DriveB/Datasets/Datasets/BugPredictio... 1 /Volumes/DriveB/Datasets/Datasets/BugPredictio... 2 /Volumes/DriveB/Datasets/Datasets/BugPredictio... 3 /Volumes/DriveB/Datasets/Datasets/BugPredictio... 4 /Volumes/DriveB/Datasets/Datasets/BugPredictio... ... 1217 /Volumes/DriveB/Datasets/Datasets/BugPredictio... 1218 /Volumes/DriveB/Datasets/Datasets/BugPredictio... 1219 /Volumes/DriveB/Data…	contrib/benchmark/src/java/org/apache/lucene/benchmark/byTask/tasks/PerfTask.java
614	19	41	35	544	1.0	2.0	10.0	0 /Volumes/DriveB/Datasets/Datasets/BugPredictio... 1 /Volumes/DriveB/Datasets/Datasets/BugPredictio... 2 /Volumes/DriveB/Datasets/Datasets/BugPredictio... 3 /Volumes/DriveB/Datasets/Datasets/BugPredictio... 4 /Volumes/DriveB/Datasets/Datasets/BugPredictio... ... 1217 /Volumes/DriveB/Datasets/Datasets/BugPredictio... 1218 /Volumes/DriveB/Datasets/Datasets/BugPredictio... 1219 /Volumes/DriveB/Data…	contrib/benchmark/src/java/org/apache/lucene/benchmark/byTask/tasks/ReadTask.java
615	11	24	0	372	0.0	0.0	11.0	0 /Volumes/DriveB/Datasets/Datasets/BugPredictio... 1 /Volumes/DriveB/Datasets/Datasets/BugPredictio... 2 /Volumes/DriveB/Datasets/Datasets/BugPredictio... 3 /Volumes/DriveB/Datasets/Datasets/BugPredictio... 4 /Volumes/DriveB/Datasets/Datasets/BugPredictio... ... 1217 /Volumes/DriveB/Datasets/Datasets/BugPredictio... 1218 /Volumes/DriveB/Datasets/Datasets/BugPredictio... 1219 /Volumes/DriveB/Data…	contrib/benchmark/src/java/org/apache/lucene/benchmark/byTask/tasks/ReadTokensTask.java
616	3	8	0	72	0.0	0.0	3.0	0 /Volumes/DriveB/Datasets/Datasets/BugPredictio... 1 /Volumes/DriveB/Datasets/Datasets/BugPredictio... 2 /Volumes/DriveB/Datasets/Datasets/BugPredictio... 3 /Volumes/DriveB/Datasets/Datasets/BugPredictio... 4 /Volumes/DriveB/Datasets/Datasets/BugPredictio... ... 1217 /Volumes/DriveB/Datasets/Datasets/BugPredictio... 1218 /Volumes/DriveB/Datasets/Datasets/BugPredictio... 1219 /Volumes/DriveB/Data…	contrib/benchmark/src/java/org/apache/lucene/benchmark/byTask/tasks/ReopenReaderTask.java
617	6	15	0	255	0.0	0.0	8.0	0 /Volumes/DriveB/Datasets/Datasets/BugPredictio... 1 /Volumes/DriveB/Datasets/Datasets/BugPredictio... 2 /Volumes/DriveB/Datasets/Datasets/BugPredictio... 3 /Volumes/DriveB/Datasets/Datasets/BugPredictio... 4 /Volumes/DriveB/Datasets/Datasets/BugPredictio... ... 1217 /Volumes/DriveB/Datasets/Datasets/BugPredictio... 1218 /Volumes/DriveB/Datasets/Datasets/BugPredictio... 1219 /Volumes/DriveB/Data…	contrib/benchmark/src/java/org/apache/lucene/benchmark/byTask/tasks/RepAllTask.java
618	6	25	287	748	0.0	6.0	8.0	0 /Volumes/DriveB/Datasets/Datasets/BugPredictio... 1 /Volumes/DriveB/Datasets/Datasets/BugPredictio... 2 /Volumes/DriveB/Datasets/Datasets/BugPredictio... 3 /Volumes/DriveB/Datasets/Datasets/BugPredictio... 4 /Volumes/DriveB/Datasets/Datasets/BugPredictio... ... 1217 /Volumes/DriveB/Datasets/Datasets/BugPredictio... 1218 /Volumes/DriveB/Datasets/Datasets/BugPredictio... 1219 /Volumes/DriveB/Data…	contrib/benchmark/src/java/org/apache/lucene/benchmark/byTask/tasks/ReportTask.java
619	7	18	0	276	0.0	0.0	8.0	0 /Volumes/DriveB/Datasets/Datasets/BugPredictio... 1 /Volumes/DriveB/Datasets/Datasets/BugPredictio... 2 /Volumes/DriveB/Datasets/Datasets/BugPredictio... 3 /Volumes/DriveB/Datasets/Datasets/BugPredictio... 4 /Volumes/DriveB/Datasets/Datasets/BugPredictio... ... 1217 /Volumes/DriveB/Datasets/Datasets/BugPredictio... 1218 /Volumes/DriveB/Datasets/Datasets/BugPredictio... 1219 /Volumes/DriveB/Data…	contrib/benchmark/src/java/org/apache/lucene/benchmark/byTask/tasks/RepSelectByPrefTask.java
620	6	18	0	248	0.0	0.0	6.0	0 /Volumes/DriveB/Datasets/Datasets/BugPredictio... 1 /Volumes/DriveB/Datasets/Datasets/BugPredictio... 2 /Volumes/DriveB/Datasets/Datasets/BugPredictio... 3 /Volumes/DriveB/Datasets/Datasets/BugPredictio... 4 /Volumes/DriveB/Datasets/Datasets/BugPredictio... ... 1217 /Volumes/DriveB/Datasets/Datasets/BugPredictio... 1218 /Volumes/DriveB/Datasets/Datasets/BugPredictio... 1219 /Volumes/DriveB/Data…	contrib/benchmark/src/java/org/apache/lucene/benchmark/byTask/tasks/RepSumByNameRoundTask.java
621	6	17	0	242	0.0	1.0	6.0	0 /Volumes/DriveB/Datasets/Datasets/BugPredictio... 1 /Volumes/DriveB/Datasets/Datasets/BugPredictio... 2 /Volumes/DriveB/Datasets/Datasets/BugPredictio... 3 /Volumes/DriveB/Datasets/Datasets/BugPredictio... 4 /Volumes/DriveB/Datasets/Datasets/BugPredictio... ... 1217 /Volumes/DriveB/Datasets/Datasets/BugPredictio... 1218 /Volumes/DriveB/Datasets/Datasets/BugPredictio... 1219 /Volumes/DriveB/Data…	contrib/benchmark/src/java/org/apache/lucene/benchmark/byTask/tasks/RepSumByNameTask.java
622	7	18	0	260	0.0	0.0	7.0	0 /Volumes/DriveB/Datasets/Datasets/BugPredictio... 1 /Volumes/DriveB/Datasets/Datasets/BugPredictio... 2 /Volumes/DriveB/Datasets/Datasets/BugPredictio... 3 /Volumes/DriveB/Datasets/Datasets/BugPredictio... 4 /Volumes/DriveB/Datasets/Datasets/BugPredictio... ... 1217 /Volumes/DriveB/Datasets/Datasets/BugPredictio... 1218 /Volumes/DriveB/Datasets/Datasets/BugPredictio... 1219 /Volumes/DriveB/Data…	contrib/benchmark/src/java/org/apache/lucene/benchmark/byTask/tasks/RepSumByPrefRoundTask.java
623	6	20	0	268	0.0	1.0	7.0	0 /Volumes/DriveB/Datasets/Datasets/BugPredictio... 1 /Volumes/DriveB/Datasets/Datasets/BugPredictio... 2 /Volumes/DriveB/Datasets/Datasets/BugPredictio... 3 /Volumes/DriveB/Datasets/Datasets/BugPredictio... 4 /Volumes/DriveB/Datasets/Datasets/BugPredictio... ... 1217 /Volumes/DriveB/Datasets/Datasets/BugPredictio... 1218 /Volumes/DriveB/Datasets/Datasets/BugPredictio... 1219 /Volumes/DriveB/Data…	contrib/benchmark/src/java/org/apache/lucene/benchmark/byTask/tasks/RepSumByPrefTask.java
624	2	6	0	21	0.0	0.0	2.0	0 /Volumes/DriveB/Datasets/Datasets/BugPredictio... 1 /Volumes/DriveB/Datasets/Datasets/BugPredictio... 2 /Volumes/DriveB/Datasets/Datasets/BugPredictio... 3 /Volumes/DriveB/Datasets/Datasets/BugPredictio... 4 /Volumes/DriveB/Datasets/Datasets/BugPredictio... ... 1217 /Volumes/DriveB/Datasets/Datasets/BugPredictio... 1218 /Volumes/DriveB/Datasets/Datasets/BugPredictio... 1219 /Volumes/DriveB/Data…	contrib/benchmark/src/java/org/apache/lucene/benchmark/byTask/tasks/ResetInputsTask.java
625	3	5	0	25	0.0	0.0	2.0	0 /Volumes/DriveB/Datasets/Datasets/BugPredictio... 1 /Volumes/DriveB/Datasets/Datasets/BugPredictio... 2 /Volumes/DriveB/Datasets/Datasets/BugPredictio... 3 /Volumes/DriveB/Datasets/Datasets/BugPredictio... 4 /Volumes/DriveB/Datasets/Datasets/BugPredictio... ... 1217 /Volumes/DriveB/Datasets/Datasets/BugPredictio... 1218 /Volumes/DriveB/Datasets/Datasets/BugPredictio... 1219 /Volumes/DriveB/Data…	contrib/benchmark/src/java/org/apache/lucene/benchmark/byTask/tasks/ResetSystemEraseTask.java
626	3	5	0	25	0.0	0.0	2.0	0 /Volumes/DriveB/Datasets/Datasets/BugPredictio... 1 /Volumes/DriveB/Datasets/Datasets/BugPredictio... 2 /Volumes/DriveB/Datasets/Datasets/BugPredictio... 3 /Volumes/DriveB/Datasets/Datasets/BugPredictio... 4 /Volumes/DriveB/Datasets/Datasets/BugPredictio... ... 1217 /Volumes/DriveB/Datasets/Datasets/BugPredictio... 1218 /Volumes/DriveB/Datasets/Datasets/BugPredictio... 1219 /Volumes/DriveB/Data…	contrib/benchmark/src/java/org/apache/lucene/benchmark/byTask/tasks/ResetSystemSoftTask.java
627	4	9	0	49	0.0	1.0	2.0	0 /Volumes/DriveB/Datasets/Datasets/BugPredictio... 1 /Volumes/DriveB/Datasets/Datasets/BugPredictio... 2 /Volumes/DriveB/Datasets/Datasets/BugPredictio... 3 /Volumes/DriveB/Datasets/Datasets/BugPredictio... 4 /Volumes/DriveB/Datasets/Datasets/BugPredictio... ... 1217 /Volumes/DriveB/Datasets/Datasets/BugPredictio... 1218 /Volumes/DriveB/Datasets/Datasets/BugPredictio... 1219 /Volumes/DriveB/Data…	contrib/benchmark/src/java/org/apache/lucene/benchmark/byTask/tasks/SearchTask.java
628	6	14	0	217	0.0	0.0	8.0	0 /Volumes/DriveB/Datasets/Datasets/BugPredictio... 1 /Volumes/DriveB/Datasets/Datasets/BugPredictio... 2 /Volumes/DriveB/Datasets/Datasets/BugPredictio... 3 /Volumes/DriveB/Datasets/Datasets/BugPredictio... 4 /Volumes/DriveB/Datasets/Datasets/BugPredictio... ... 1217 /Volumes/DriveB/Datasets/Datasets/BugPredictio... 1218 /Volumes/DriveB/Datasets/Datasets/BugPredictio... 1219 /Volumes/DriveB/Data…	contrib/benchmark/src/java/org/apache/lucene/benchmark/byTask/tasks/SearchTravRetHighlightTask.java
629	7	8	0	51	0.0	0.0	3.0	0 /Volumes/DriveB/Datasets/Datasets/BugPredictio... 1 /Volumes/DriveB/Datasets/Datasets/BugPredictio... 2 /Volumes/DriveB/Datasets/Datasets/BugPredictio... 3 /Volumes/DriveB/Datasets/Datasets/BugPredictio... 4 /Volumes/DriveB/Datasets/Datasets/BugPredictio... ... 1217 /Volumes/DriveB/Datasets/Datasets/BugPredictio... 1218 /Volumes/DriveB/Datasets/Datasets/BugPredictio... 1219 /Volumes/DriveB/Data…	contrib/benchmark/src/java/org/apache/lucene/benchmark/byTask/tasks/SearchTravRetLoadFieldSelectorTask.java
630	2	3	0	0	0.0	0.0	0.0	0 /Volumes/DriveB/Datasets/Datasets/BugPredictio... 1 /Volumes/DriveB/Datasets/Datasets/BugPredictio... 2 /Volumes/DriveB/Datasets/Datasets/BugPredictio... 3 /Volumes/DriveB/Datasets/Datasets/BugPredictio... 4 /Volumes/DriveB/Datasets/Datasets/BugPredictio... ... 1217 /Volumes/DriveB/Datasets/Datasets/BugPredictio... 1218 /Volumes/DriveB/Datasets/Datasets/BugPredictio... 1219 /Volumes/DriveB/Data…	contrib/benchmark/src/java/org/apache/lucene/benchmark/byTask/tasks/SearchTravRetTask.java
631	4	13	0	79	0.0	0.0	3.0	0 /Volumes/DriveB/Datasets/Datasets/BugPredictio... 1 /Volumes/DriveB/Datasets/Datasets/BugPredictio... 2 /Volumes/DriveB/Datasets/Datasets/BugPredictio... 3 /Volumes/DriveB/Datasets/Datasets/BugPredictio... 4 /Volumes/DriveB/Datasets/Datasets/BugPredictio... ... 1217 /Volumes/DriveB/Datasets/Datasets/BugPredictio... 1218 /Volumes/DriveB/Datasets/Datasets/BugPredictio... 1219 /Volumes/DriveB/Data…	contrib/benchmark/src/java/org/apache/lucene/benchmark/byTask/tasks/SearchTravTask.java
632	6	16	27	97	0.0	0.0	5.0	0 /Volumes/DriveB/Datasets/Datasets/BugPredictio... 1 /Volumes/DriveB/Datasets/Datasets/BugPredictio... 2 /Volumes/DriveB/Datasets/Datasets/BugPredictio... 3 /Volumes/DriveB/Datasets/Datasets/BugPredictio... 4 /Volumes/DriveB/Datasets/Datasets/BugPredictio... ... 1217 /Volumes/DriveB/Datasets/Datasets/BugPredictio... 1218 /Volumes/DriveB/Datasets/Datasets/BugPredictio... 1219 /Volumes/DriveB/Data…	contrib/benchmark/src/java/org/apache/lucene/benchmark/byTask/tasks/SearchWithSortTask.java
633	3	10	0	91	0.0	0.0	5.0	0 /Volumes/DriveB/Datasets/Datasets/BugPredictio... 1 /Volumes/DriveB/Datasets/Datasets/BugPredictio... 2 /Volumes/DriveB/Datasets/Datasets/BugPredictio... 3 /Volumes/DriveB/Datasets/Datasets/BugPredictio... 4 /Volumes/DriveB/Datasets/Datasets/BugPredictio... ... 1217 /Volumes/DriveB/Datasets/Datasets/BugPredictio... 1218 /Volumes/DriveB/Datasets/Datasets/BugPredictio... 1219 /Volumes/DriveB/Data…	contrib/benchmark/src/java/org/apache/lucene/benchmark/byTask/tasks/SetPropTask.java
634	5	35	177	335	0.0	4.0	7.0	0 /Volumes/DriveB/Datasets/Datasets/BugPredictio... 1 /Volumes/DriveB/Datasets/Datasets/BugPredictio... 2 /Volumes/DriveB/Datasets/Datasets/BugPredictio... 3 /Volumes/DriveB/Datasets/Datasets/BugPredictio... 4 /Volumes/DriveB/Datasets/Datasets/BugPredictio... ... 1217 /Volumes/DriveB/Datasets/Datasets/BugPredictio... 1218 /Volumes/DriveB/Datasets/Datasets/BugPredictio... 1219 /Volumes/DriveB/Data…	contrib/benchmark/src/java/org/apache/lucene/benchmark/byTask/tasks/TaskSequence.java
635	3	7	0	0	0.0	0.0	0.0	0 /Volumes/DriveB/Datasets/Datasets/BugPredictio... 1 /Volumes/DriveB/Datasets/Datasets/BugPredictio... 2 /Volumes/DriveB/Datasets/Datasets/BugPredictio... 3 /Volumes/DriveB/Datasets/Datasets/BugPredictio... 4 /Volumes/DriveB/Datasets/Datasets/BugPredictio... ... 1217 /Volumes/DriveB/Datasets/Datasets/BugPredictio... 1218 /Volumes/DriveB/Datasets/Datasets/BugPredictio... 1219 /Volumes/DriveB/Data…	contrib/benchmark/src/java/org/apache/lucene/benchmark/byTask/tasks/WarmTask.java
636	7	20	0	420	0.0	0.0	10.0	0 /Volumes/DriveB/Datasets/Datasets/BugPredictio... 1 /Volumes/DriveB/Datasets/Datasets/BugPredictio... 2 /Volumes/DriveB/Datasets/Datasets/BugPredictio... 3 /Volumes/DriveB/Datasets/Datasets/BugPredictio... 4 /Volumes/DriveB/Datasets/Datasets/BugPredictio... ... 1217 /Volumes/DriveB/Datasets/Datasets/BugPredictio... 1218 /Volumes/DriveB/Datasets/Datasets/BugPredictio... 1219 /Volumes/DriveB/Data…	contrib/benchmark/src/java/org/apache/lucene/benchmark/byTask/tasks/WriteLineDocTask.java
637	5	23	21	100	0.0	2.0	12.0	0 /Volumes/DriveB/Datasets/Datasets/BugPredictio... 1 /Volumes/DriveB/Datasets/Datasets/BugPredictio... 2 /Volumes/DriveB/Datasets/Datasets/BugPredictio... 3 /Volumes/DriveB/Datasets/Datasets/BugPredictio... 4 /Volumes/DriveB/Datasets/Datasets/BugPredictio... ... 1217 /Volumes/DriveB/Datasets/Datasets/BugPredictio... 1218 /Volumes/DriveB/Datasets/Datasets/BugPredictio... 1219 /Volumes/DriveB/Data…	contrib/benchmark/src/java/org/apache/lucene/benchmark/byTask/utils/Algorithm.java
638	1	19	2061	862	0.0	14.0	9.0	0 /Volumes/DriveB/Datasets/Datasets/BugPredictio... 1 /Volumes/DriveB/Datasets/Datasets/BugPredictio... 2 /Volumes/DriveB/Datasets/Datasets/BugPredictio... 3 /Volumes/DriveB/Datasets/Datasets/BugPredictio... 4 /Volumes/DriveB/Datasets/Datasets/BugPredictio... ... 1217 /Volumes/DriveB/Datasets/Datasets/BugPredictio... 1218 /Volumes/DriveB/Datasets/Datasets/BugPredictio... 1219 /Volumes/DriveB/Data…	contrib/benchmark/src/java/org/apache/lucene/benchmark/byTask/utils/Config.java
639	0	1	0	12	0.0	1.0	1.0	0 /Volumes/DriveB/Datasets/Datasets/BugPredictio... 1 /Volumes/DriveB/Datasets/Datasets/BugPredictio... 2 /Volumes/DriveB/Datasets/Datasets/BugPredictio... 3 /Volumes/DriveB/Datasets/Datasets/BugPredictio... 4 /Volumes/DriveB/Datasets/Datasets/BugPredictio... ... 1217 /Volumes/DriveB/Datasets/Datasets/BugPredictio... 1218 /Volumes/DriveB/Datasets/Datasets/BugPredictio... 1219 /Volumes/DriveB/Data…	contrib/benchmark/src/java/org/apache/lucene/benchmark/byTask/utils/FileUtils.java
640	0	8	1498	119	0.0	4.0	3.0	0 /Volumes/DriveB/Datasets/Datasets/BugPredictio... 1 /Volumes/DriveB/Datasets/Datasets/BugPredictio... 2 /Volumes/DriveB/Datasets/Datasets/BugPredictio... 3 /Volumes/DriveB/Datasets/Datasets/BugPredictio... 4 /Volumes/DriveB/Datasets/Datasets/BugPredictio... ... 1217 /Volumes/DriveB/Datasets/Datasets/BugPredictio... 1218 /Volumes/DriveB/Datasets/Datasets/BugPredictio... 1219 /Volumes/DriveB/Data…	contrib/benchmark/src/java/org/apache/lucene/benchmark/byTask/utils/Format.java
641	4	13	0	98	0.0	0.0	5.0	0 /Volumes/DriveB/Datasets/Datasets/BugPredictio... 1 /Volumes/DriveB/Datasets/Datasets/BugPredictio... 2 /Volumes/DriveB/Datasets/Datasets/BugPredictio... 3 /Volumes/DriveB/Datasets/Datasets/BugPredictio... 4 /Volumes/DriveB/Datasets/Datasets/BugPredictio... ... 1217 /Volumes/DriveB/Datasets/Datasets/BugPredictio... 1218 /Volumes/DriveB/Datasets/Datasets/BugPredictio... 1219 /Volumes/DriveB/Data…	contrib/benchmark/src/java/org/apache/lucene/benchmark/Driver.java
642	1	3	188	0				0 /Volumes/DriveB/Datasets/Datasets/BugPredictio... 1 /Volumes/DriveB/Datasets/Datasets/BugPredictio... 2 /Volumes/DriveB/Datasets/Datasets/BugPredictio... 3 /Volumes/DriveB/Datasets/Datasets/BugPredictio... 4 /Volumes/DriveB/Datasets/Datasets/BugPredictio... ... 1217 /Volumes/DriveB/Datasets/Datasets/BugPredictio... 1218 /Volumes/DriveB/Datasets/Datasets/BugPredictio... 1219 /Volumes/DriveB/Data…	contrib/benchmark/src/java/org/apache/lucene/benchmark/quality/Judge.java
643	10	19	45	232	0.0	2.0	7.0	0 /Volumes/DriveB/Datasets/Datasets/BugPredictio... 1 /Volumes/DriveB/Datasets/Datasets/BugPredictio... 2 /Volumes/DriveB/Datasets/Datasets/BugPredictio... 3 /Volumes/DriveB/Datasets/Datasets/BugPredictio... 4 /Volumes/DriveB/Datasets/Datasets/BugPredictio... ... 1217 /Volumes/DriveB/Datasets/Datasets/BugPredictio... 1218 /Volumes/DriveB/Datasets/Datasets/BugPredictio... 1219 /Volumes/DriveB/Data…	contrib/benchmark/src/java/org/apache/lucene/benchmark/quality/QualityBenchmark.java
644	0	5	1963	102	0.0	6.0	1.0	0 /Volumes/DriveB/Datasets/Datasets/BugPredictio... 1 /Volumes/DriveB/Datasets/Datasets/BugPredictio... 2 /Volumes/DriveB/Datasets/Datasets/BugPredictio... 3 /Volumes/DriveB/Datasets/Datasets/BugPredictio... 4 /Volumes/DriveB/Datasets/Datasets/BugPredictio... ... 1217 /Volumes/DriveB/Datasets/Datasets/BugPredictio... 1218 /Volumes/DriveB/Datasets/Datasets/BugPredictio... 1219 /Volumes/DriveB/Data…	contrib/benchmark/src/java/org/apache/lucene/benchmark/quality/QualityQuery.java
645	3	1	0	0				0 /Volumes/DriveB/Datasets/Datasets/BugPredictio... 1 /Volumes/DriveB/Datasets/Datasets/BugPredictio... 2 /Volumes/DriveB/Datasets/Datasets/BugPredictio... 3 /Volumes/DriveB/Datasets/Datasets/BugPredictio... 4 /Volumes/DriveB/Datasets/Datasets/BugPredictio... ... 1217 /Volumes/DriveB/Datasets/Datasets/BugPredictio... 1218 /Volumes/DriveB/Datasets/Datasets/BugPredictio... 1219 /Volumes/DriveB/Data…	contrib/benchmark/src/java/org/apache/lucene/benchmark/quality/QualityQueryParser.java
646	1	17	117	417	0.0	3.0	5.0	0 /Volumes/DriveB/Datasets/Datasets/BugPredictio... 1 /Volumes/DriveB/Datasets/Datasets/BugPredictio... 2 /Volumes/DriveB/Datasets/Datasets/BugPredictio... 3 /Volumes/DriveB/Datasets/Datasets/BugPredictio... 4 /Volumes/DriveB/Datasets/Datasets/BugPredictio... ... 1217 /Volumes/DriveB/Datasets/Datasets/BugPredictio... 1218 /Volumes/DriveB/Datasets/Datasets/BugPredictio... 1219 /Volumes/DriveB/Data…	contrib/benchmark/src/java/org/apache/lucene/benchmark/quality/QualityStats.java
647	11	12	0	229	0.0	0.0	8.0	0 /Volumes/DriveB/Datasets/Datasets/BugPredictio... 1 /Volumes/DriveB/Datasets/Datasets/BugPredictio... 2 /Volumes/DriveB/Datasets/Datasets/BugPredictio... 3 /Volumes/DriveB/Datasets/Datasets/BugPredictio... 4 /Volumes/DriveB/Datasets/Datasets/BugPredictio... ... 1217 /Volumes/DriveB/Datasets/Datasets/BugPredictio... 1218 /Volumes/DriveB/Datasets/Datasets/BugPredictio... 1219 /Volumes/DriveB/Data…	contrib/benchmark/src/java/org/apache/lucene/benchmark/quality/trec/QueryDriver.java
648	1	3	35	106	0.0	0.0	3.0	0 /Volumes/DriveB/Datasets/Datasets/BugPredictio... 1 /Volumes/DriveB/Datasets/Datasets/BugPredictio... 2 /Volumes/DriveB/Datasets/Datasets/BugPredictio... 3 /Volumes/DriveB/Datasets/Datasets/BugPredictio... 4 /Volumes/DriveB/Datasets/Datasets/BugPredictio... ... 1217 /Volumes/DriveB/Datasets/Datasets/BugPredictio... 1218 /Volumes/DriveB/Datasets/Datasets/BugPredictio... 1219 /Volumes/DriveB/Data…	contrib/benchmark/src/java/org/apache/lucene/benchmark/quality/trec/Trec1MQReader.java
649	3	9	0	229	0.0	2.0	5.0	0 /Volumes/DriveB/Datasets/Datasets/BugPredictio... 1 /Volumes/DriveB/Datasets/Datasets/BugPredictio... 2 /Volumes/DriveB/Datasets/Datasets/BugPredictio... 3 /Volumes/DriveB/Datasets/Datasets/BugPredictio... 4 /Volumes/DriveB/Datasets/Datasets/BugPredictio... ... 1217 /Volumes/DriveB/Datasets/Datasets/BugPredictio... 1218 /Volumes/DriveB/Datasets/Datasets/BugPredictio... 1219 /Volumes/DriveB/Data…	contrib/benchmark/src/java/org/apache/lucene/benchmark/quality/trec/TrecJudge.java
650	1	4	0	145	0.0	2.0	4.0	0 /Volumes/DriveB/Datasets/Datasets/BugPredictio... 1 /Volumes/DriveB/Datasets/Datasets/BugPredictio... 2 /Volumes/DriveB/Datasets/Datasets/BugPredictio... 3 /Volumes/DriveB/Datasets/Datasets/BugPredictio... 4 /Volumes/DriveB/Datasets/Datasets/BugPredictio... ... 1217 /Volumes/DriveB/Datasets/Datasets/BugPredictio... 1218 /Volumes/DriveB/Datasets/Datasets/BugPredictio... 1219 /Volumes/DriveB/Data…	contrib/benchmark/src/java/org/apache/lucene/benchmark/quality/trec/TrecTopicsReader.java
651	4	4	154	67	0.0	2.0	3.0	0 /Volumes/DriveB/Datasets/Datasets/BugPredictio... 1 /Volumes/DriveB/Datasets/Datasets/BugPredictio... 2 /Volumes/DriveB/Datasets/Datasets/BugPredictio... 3 /Volumes/DriveB/Datasets/Datasets/BugPredictio... 4 /Volumes/DriveB/Datasets/Datasets/BugPredictio... ... 1217 /Volumes/DriveB/Datasets/Datasets/BugPredictio... 1218 /Volumes/DriveB/Datasets/Datasets/BugPredictio... 1219 /Volumes/DriveB/Data…	contrib/benchmark/src/java/org/apache/lucene/benchmark/quality/utils/DocNameExtractor.java
652	8	21	0	221	0.0	0.0	9.0	0 /Volumes/DriveB/Datasets/Datasets/BugPredictio... 1 /Volumes/DriveB/Datasets/Datasets/BugPredictio... 2 /Volumes/DriveB/Datasets/Datasets/BugPredictio... 3 /Volumes/DriveB/Datasets/Datasets/BugPredictio... 4 /Volumes/DriveB/Datasets/Datasets/BugPredictio... ... 1217 /Volumes/DriveB/Datasets/Datasets/BugPredictio... 1218 /Volumes/DriveB/Datasets/Datasets/BugPredictio... 1219 /Volumes/DriveB/Data…	contrib/benchmark/src/java/org/apache/lucene/benchmark/quality/utils/QualityQueriesFinder.java
653	6	6	0	64	0.0	2.0	2.0	0 /Volumes/DriveB/Datasets/Datasets/BugPredictio... 1 /Volumes/DriveB/Datasets/Datasets/BugPredictio... 2 /Volumes/DriveB/Datasets/Datasets/BugPredictio... 3 /Volumes/DriveB/Datasets/Datasets/BugPredictio... 4 /Volumes/DriveB/Datasets/Datasets/BugPredictio... ... 1217 /Volumes/DriveB/Datasets/Datasets/BugPredictio... 1218 /Volumes/DriveB/Datasets/Datasets/BugPredictio... 1219 /Volumes/DriveB/Data…	contrib/benchmark/src/java/org/apache/lucene/benchmark/quality/utils/SimpleQQParser.java
654	5	7	109	138	0.0	2.0	5.0	0 /Volumes/DriveB/Datasets/Datasets/BugPredictio... 1 /Volumes/DriveB/Datasets/Datasets/BugPredictio... 2 /Volumes/DriveB/Datasets/Datasets/BugPredictio... 3 /Volumes/DriveB/Datasets/Datasets/BugPredictio... 4 /Volumes/DriveB/Datasets/Datasets/BugPredictio... ... 1217 /Volumes/DriveB/Datasets/Datasets/BugPredictio... 1218 /Volumes/DriveB/Datasets/Datasets/BugPredictio... 1219 /Volumes/DriveB/Data…	contrib/benchmark/src/java/org/apache/lucene/benchmark/quality/utils/SubmissionReport.java
655	7	6	0	0	0.0	1.0	4.0	0 /Volumes/DriveB/Datasets/Datasets/BugPredictio... 1 /Volumes/DriveB/Datasets/Datasets/BugPredictio... 2 /Volumes/DriveB/Datasets/Datasets/BugPredictio... 3 /Volumes/DriveB/Datasets/Datasets/BugPredictio... 4 /Volumes/DriveB/Datasets/Datasets/BugPredictio... ... 1217 /Volumes/DriveB/Datasets/Datasets/BugPredictio... 1218 /Volumes/DriveB/Datasets/Datasets/BugPredictio... 1219 /Volumes/DriveB/Data…	contrib/benchmark/src/java/org/apache/lucene/benchmark/standard/ReutersQueries.java
656	28	69	162	1013	0.0	0.0	26.0	0 /Volumes/DriveB/Datasets/Datasets/BugPredictio... 1 /Volumes/DriveB/Datasets/Datasets/BugPredictio... 2 /Volumes/DriveB/Datasets/Datasets/BugPredictio... 3 /Volumes/DriveB/Datasets/Datasets/BugPredictio... 4 /Volumes/DriveB/Datasets/Datasets/BugPredictio... ... 1217 /Volumes/DriveB/Datasets/Datasets/BugPredictio... 1218 /Volumes/DriveB/Datasets/Datasets/BugPredictio... 1219 /Volumes/DriveB/Data…	contrib/benchmark/src/java/org/apache/lucene/benchmark/standard/StandardBenchmarker.java
657	1	8	228	0	0.0	1.0	0.0	0 /Volumes/DriveB/Datasets/Datasets/BugPredictio... 1 /Volumes/DriveB/Datasets/Datasets/BugPredictio... 2 /Volumes/DriveB/Datasets/Datasets/BugPredictio... 3 /Volumes/DriveB/Datasets/Datasets/BugPredictio... 4 /Volumes/DriveB/Datasets/Datasets/BugPredictio... ... 1217 /Volumes/DriveB/Datasets/Datasets/BugPredictio... 1218 /Volumes/DriveB/Datasets/Datasets/BugPredictio... 1219 /Volumes/DriveB/Data…	contrib/benchmark/src/java/org/apache/lucene/benchmark/standard/StandardOptions.java
658	0	2	21	21	0.0	1.0	1.0	0 /Volumes/DriveB/Datasets/Datasets/BugPredictio... 1 /Volumes/DriveB/Datasets/Datasets/BugPredictio... 2 /Volumes/DriveB/Datasets/Datasets/BugPredictio... 3 /Volumes/DriveB/Datasets/Datasets/BugPredictio... 4 /Volumes/DriveB/Datasets/Datasets/BugPredictio... ... 1217 /Volumes/DriveB/Datasets/Datasets/BugPredictio... 1218 /Volumes/DriveB/Datasets/Datasets/BugPredictio... 1219 /Volumes/DriveB/Data…	contrib/benchmark/src/java/org/apache/lucene/benchmark/stats/MemUsage.java
659	2	4	133	51	0.0	2.0	2.0	0 /Volumes/DriveB/Datasets/Datasets/BugPredictio... 1 /Volumes/DriveB/Datasets/Datasets/BugPredictio... 2 /Volumes/DriveB/Datasets/Datasets/BugPredictio... 3 /Volumes/DriveB/Datasets/Datasets/BugPredictio... 4 /Volumes/DriveB/Datasets/Datasets/BugPredictio... ... 1217 /Volumes/DriveB/Datasets/Datasets/BugPredictio... 1218 /Volumes/DriveB/Datasets/Datasets/BugPredictio... 1219 /Volumes/DriveB/Data…	contrib/benchmark/src/java/org/apache/lucene/benchmark/stats/QueryData.java
660	10	36	667	1332				0 /Volumes/DriveB/Datasets/Datasets/BugPredictio... 1 /Volumes/DriveB/Datasets/Datasets/BugPredictio... 2 /Volumes/DriveB/Datasets/Datasets/BugPredictio... 3 /Volumes/DriveB/Datasets/Datasets/BugPredictio... 4 /Volumes/DriveB/Datasets/Datasets/BugPredictio... ... 1217 /Volumes/DriveB/Datasets/Datasets/BugPredictio... 1218 /Volumes/DriveB/Datasets/Datasets/BugPredictio... 1219 /Volumes/DriveB/Data…	contrib/benchmark/src/java/org/apache/lucene/benchmark/stats/TestData.java
661	2	20	973	312				0 /Volumes/DriveB/Datasets/Datasets/BugPredictio... 1 /Volumes/DriveB/Datasets/Datasets/BugPredictio... 2 /Volumes/DriveB/Datasets/Datasets/BugPredictio... 3 /Volumes/DriveB/Datasets/Datasets/BugPredictio... 4 /Volumes/DriveB/Datasets/Datasets/BugPredictio... ... 1217 /Volumes/DriveB/Datasets/Datasets/BugPredictio... 1218 /Volumes/DriveB/Datasets/Datasets/BugPredictio... 1219 /Volumes/DriveB/Data…	contrib/benchmark/src/java/org/apache/lucene/benchmark/stats/TestRunData.java
662	0	11	2567	33	0.0	2.0	3.0	0 /Volumes/DriveB/Datasets/Datasets/BugPredictio... 1 /Volumes/DriveB/Datasets/Datasets/BugPredictio... 2 /Volumes/DriveB/Datasets/Datasets/BugPredictio... 3 /Volumes/DriveB/Datasets/Datasets/BugPredictio... 4 /Volumes/DriveB/Datasets/Datasets/BugPredictio... ... 1217 /Volumes/DriveB/Datasets/Datasets/BugPredictio... 1218 /Volumes/DriveB/Datasets/Datasets/BugPredictio... 1219 /Volumes/DriveB/Data…	contrib/benchmark/src/java/org/apache/lucene/benchmark/stats/TimeData.java
663	0	5	9	129	0.0	0.0	9.0	0 /Volumes/DriveB/Datasets/Datasets/BugPredictio... 1 /Volumes/DriveB/Datasets/Datasets/BugPredictio... 2 /Volumes/DriveB/Datasets/Datasets/BugPredictio... 3 /Volumes/DriveB/Datasets/Datasets/BugPredictio... 4 /Volumes/DriveB/Datasets/Datasets/BugPredictio... ... 1217 /Volumes/DriveB/Datasets/Datasets/BugPredictio... 1218 /Volumes/DriveB/Datasets/Datasets/BugPredictio... 1219 /Volumes/DriveB/Data…	contrib/benchmark/src/java/org/apache/lucene/benchmark/utils/ExtractReuters.java
664	6	11	0	224	0.0	0.0	11.0	0 /Volumes/DriveB/Datasets/Datasets/BugPredictio... 1 /Volumes/DriveB/Datasets/Datasets/BugPredictio... 2 /Volumes/DriveB/Datasets/Datasets/BugPredictio... 3 /Volumes/DriveB/Datasets/Datasets/BugPredictio... 4 /Volumes/DriveB/Datasets/Datasets/BugPredictio... ... 1217 /Volumes/DriveB/Datasets/Datasets/BugPredictio... 1218 /Volumes/DriveB/Datasets/Datasets/BugPredictio... 1219 /Volumes/DriveB/Data…	contrib/benchmark/src/java/org/apache/lucene/benchmark/utils/ExtractWikipedia.java
665	7	6	0	98				0 /Volumes/DriveB/Datasets/Datasets/BugPredictio... 1 /Volumes/DriveB/Datasets/Datasets/BugPredictio... 2 /Volumes/DriveB/Datasets/Datasets/BugPredictio... 3 /Volumes/DriveB/Datasets/Datasets/BugPredictio... 4 /Volumes/DriveB/Datasets/Datasets/BugPredictio... ... 1217 /Volumes/DriveB/Datasets/Datasets/BugPredictio... 1218 /Volumes/DriveB/Datasets/Datasets/BugPredictio... 1219 /Volumes/DriveB/Data…	contrib/benchmark/src/test/org/apache/lucene/benchmark/byTask/tasks/CountingHighlighterTestTask.java
666	3	5	0	12				0 /Volumes/DriveB/Datasets/Datasets/BugPredictio... 1 /Volumes/DriveB/Datasets/Datasets/BugPredictio... 2 /Volumes/DriveB/Datasets/Datasets/BugPredictio... 3 /Volumes/DriveB/Datasets/Datasets/BugPredictio... 4 /Volumes/DriveB/Datasets/Datasets/BugPredictio... ... 1217 /Volumes/DriveB/Datasets/Datasets/BugPredictio... 1218 /Volumes/DriveB/Datasets/Datasets/BugPredictio... 1219 /Volumes/DriveB/Data…	contrib/benchmark/src/test/org/apache/lucene/benchmark/byTask/tasks/CountingSearchTestTask.java
667	18	53	0	2378				0 /Volumes/DriveB/Datasets/Datasets/BugPredictio... 1 /Volumes/DriveB/Datasets/Datasets/BugPredictio... 2 /Volumes/DriveB/Datasets/Datasets/BugPredictio... 3 /Volumes/DriveB/Datasets/Datasets/BugPredictio... 4 /Volumes/DriveB/Datasets/Datasets/BugPredictio... ... 1217 /Volumes/DriveB/Datasets/Datasets/BugPredictio... 1218 /Volumes/DriveB/Datasets/Datasets/BugPredictio... 1219 /Volumes/DriveB/Data…	contrib/benchmark/src/test/org/apache/lucene/benchmark/byTask/TestPerfTasksLogic.java
668	4	17	0	673				0 /Volumes/DriveB/Datasets/Datasets/BugPredictio... 1 /Volumes/DriveB/Datasets/Datasets/BugPredictio... 2 /Volumes/DriveB/Datasets/Datasets/BugPredictio... 3 /Volumes/DriveB/Datasets/Datasets/BugPredictio... 4 /Volumes/DriveB/Datasets/Datasets/BugPredictio... ... 1217 /Volumes/DriveB/Datasets/Datasets/BugPredictio... 1218 /Volumes/DriveB/Datasets/Datasets/BugPredictio... 1219 /Volumes/DriveB/Data…	contrib/benchmark/src/test/org/apache/lucene/benchmark/byTask/TestPerfTasksParse.java
669	13	20	0	553				0 /Volumes/DriveB/Datasets/Datasets/BugPredictio... 1 /Volumes/DriveB/Datasets/Datasets/BugPredictio... 2 /Volumes/DriveB/Datasets/Datasets/BugPredictio... 3 /Volumes/DriveB/Datasets/Datasets/BugPredictio... 4 /Volumes/DriveB/Datasets/Datasets/BugPredictio... ... 1217 /Volumes/DriveB/Datasets/Datasets/BugPredictio... 1218 /Volumes/DriveB/Datasets/Datasets/BugPredictio... 1219 /Volumes/DriveB/Data…	contrib/benchmark/src/test/org/apache/lucene/benchmark/quality/TestQualityRun.java
670	0	3	21	0	0.0	0.0	0.0	0 /Volumes/DriveB/Datasets/Datasets/BugPredictio... 1 /Volumes/DriveB/Datasets/Datasets/BugPredictio... 2 /Volumes/DriveB/Datasets/Datasets/BugPredictio... 3 /Volumes/DriveB/Datasets/Datasets/BugPredictio... 4 /Volumes/DriveB/Datasets/Datasets/BugPredictio... ... 1217 /Volumes/DriveB/Datasets/Datasets/BugPredictio... 1218 /Volumes/DriveB/Datasets/Datasets/BugPredictio... 1219 /Volumes/DriveB/Data…	contrib/db/bdb/src/java/com/sleepycat/db/DbHandleExtractor.java
671	3	7	1802	231	0.0	2.0	2.0	0 /Volumes/DriveB/Datasets/Datasets/BugPredictio... 1 /Volumes/DriveB/Datasets/Datasets/BugPredictio... 2 /Volumes/DriveB/Datasets/Datasets/BugPredictio... 3 /Volumes/DriveB/Datasets/Datasets/BugPredictio... 4 /Volumes/DriveB/Datasets/Datasets/BugPredictio... ... 1217 /Volumes/DriveB/Datasets/Datasets/BugPredictio... 1218 /Volumes/DriveB/Datasets/Datasets/BugPredictio... 1219 /Volumes/DriveB/Data…	contrib/db/bdb/src/java/org/apache/lucene/store/db/Block.java
672	9	30	2447	316	0.0	1.0	8.0	0 /Volumes/DriveB/Datasets/Datasets/BugPredictio... 1 /Volumes/DriveB/Datasets/Datasets/BugPredictio... 2 /Volumes/DriveB/Datasets/Datasets/BugPredictio... 3 /Volumes/DriveB/Datasets/Datasets/BugPredictio... 4 /Volumes/DriveB/Datasets/Datasets/BugPredictio... ... 1217 /Volumes/DriveB/Datasets/Datasets/BugPredictio... 1218 /Volumes/DriveB/Datasets/Datasets/BugPredictio... 1219 /Volumes/DriveB/Data…	contrib/db/bdb/src/java/org/apache/lucene/store/db/DbDirectory.java
673	5	16	2060	141	0.0	1.0	5.0	0 /Volumes/DriveB/Datasets/Datasets/BugPredictio... 1 /Volumes/DriveB/Datasets/Datasets/BugPredictio... 2 /Volumes/DriveB/Datasets/Datasets/BugPredictio... 3 /Volumes/DriveB/Datasets/Datasets/BugPredictio... 4 /Volumes/DriveB/Datasets/Datasets/BugPredictio... ... 1217 /Volumes/DriveB/Datasets/Datasets/BugPredictio... 1218 /Volumes/DriveB/Datasets/Datasets/BugPredictio... 1219 /Volumes/DriveB/Data…	contrib/db/bdb/src/java/org/apache/lucene/store/db/DbIndexInput.java
674	4	16	397	144	0.0	1.0	3.0	0 /Volumes/DriveB/Datasets/Datasets/BugPredictio... 1 /Volumes/DriveB/Datasets/Datasets/BugPredictio... 2 /Volumes/DriveB/Datasets/Datasets/BugPredictio... 3 /Volumes/DriveB/Datasets/Datasets/BugPredictio... 4 /Volumes/DriveB/Datasets/Datasets/BugPredictio... ... 1217 /Volumes/DriveB/Datasets/Datasets/BugPredictio... 1218 /Volumes/DriveB/Datasets/Datasets/BugPredictio... 1219 /Volumes/DriveB/Data…	contrib/db/bdb/src/java/org/apache/lucene/store/db/DbIndexOutput.java
675	1	4	88	0	0.0	1.0	0.0	0 /Volumes/DriveB/Datasets/Datasets/BugPredictio... 1 /Volumes/DriveB/Datasets/Datasets/BugPredictio... 2 /Volumes/DriveB/Datasets/Datasets/BugPredictio... 3 /Volumes/DriveB/Datasets/Datasets/BugPredictio... 4 /Volumes/DriveB/Datasets/Datasets/BugPredictio... ... 1217 /Volumes/DriveB/Datasets/Datasets/BugPredictio... 1218 /Volumes/DriveB/Datasets/Datasets/BugPredictio... 1219 /Volumes/DriveB/Data…	contrib/db/bdb/src/java/org/apache/lucene/store/db/DbLock.java
676	1	11	360	518	0.0	4.0	8.0	0 /Volumes/DriveB/Datasets/Datasets/BugPredictio... 1 /Volumes/DriveB/Datasets/Datasets/BugPredictio... 2 /Volumes/DriveB/Datasets/Datasets/BugPredictio... 3 /Volumes/DriveB/Datasets/Datasets/BugPredictio... 4 /Volumes/DriveB/Datasets/Datasets/BugPredictio... ... 1217 /Volumes/DriveB/Datasets/Datasets/BugPredictio... 1218 /Volumes/DriveB/Datasets/Datasets/BugPredictio... 1219 /Volumes/DriveB/Data…	contrib/db/bdb/src/java/org/apache/lucene/store/db/File.java
677	4	16	0	200				0 /Volumes/DriveB/Datasets/Datasets/BugPredictio... 1 /Volumes/DriveB/Datasets/Datasets/BugPredictio... 2 /Volumes/DriveB/Datasets/Datasets/BugPredictio... 3 /Volumes/DriveB/Datasets/Datasets/BugPredictio... 4 /Volumes/DriveB/Datasets/Datasets/BugPredictio... ... 1217 /Volumes/DriveB/Datasets/Datasets/BugPredictio... 1218 /Volumes/DriveB/Datasets/Datasets/BugPredictio... 1219 /Volumes/DriveB/Data…	contrib/db/bdb/src/test/org/apache/lucene/store/db/DbStoreTest.java
678	0	1	0	0	0.0	0.0	0.0	0 /Volumes/DriveB/Datasets/Datasets/BugPredictio... 1 /Volumes/DriveB/Datasets/Datasets/BugPredictio... 2 /Volumes/DriveB/Datasets/Datasets/BugPredictio... 3 /Volumes/DriveB/Datasets/Datasets/BugPredictio... 4 /Volumes/DriveB/Datasets/Datasets/BugPredictio... ... 1217 /Volumes/DriveB/Datasets/Datasets/BugPredictio... 1218 /Volumes/DriveB/Datasets/Datasets/BugPredictio... 1219 /Volumes/DriveB/Data…	contrib/db/bdb/src/test/org/apache/lucene/store/db/SanityLoadLibrary.java
679	3	7	0	39	0.0	2.0	2.0	0 /Volumes/DriveB/Datasets/Datasets/BugPredictio... 1 /Volumes/DriveB/Datasets/Datasets/BugPredictio... 2 /Volumes/DriveB/Datasets/Datasets/BugPredictio... 3 /Volumes/DriveB/Datasets/Datasets/BugPredictio... 4 /Volumes/DriveB/Datasets/Datasets/BugPredictio... ... 1217 /Volumes/DriveB/Datasets/Datasets/BugPredictio... 1218 /Volumes/DriveB/Datasets/Datasets/BugPredictio... 1219 /Volumes/DriveB/Data…	contrib/db/bdb-je/src/java/org/apache/lucene/store/je/Block.java
680	1	11	0	21	0.0	4.0	8.0	0 /Volumes/DriveB/Datasets/Datasets/BugPredictio... 1 /Volumes/DriveB/Datasets/Datasets/BugPredictio... 2 /Volumes/DriveB/Datasets/Datasets/BugPredictio... 3 /Volumes/DriveB/Datasets/Datasets/BugPredictio... 4 /Volumes/DriveB/Datasets/Datasets/BugPredictio... ... 1217 /Volumes/DriveB/Datasets/Datasets/BugPredictio... 1218 /Volumes/DriveB/Datasets/Datasets/BugPredictio... 1219 /Volumes/DriveB/Data…	contrib/db/bdb-je/src/java/org/apache/lucene/store/je/File.java
681	8	26	0	242	0.0	1.0	7.0	0 /Volumes/DriveB/Datasets/Datasets/BugPredictio... 1 /Volumes/DriveB/Datasets/Datasets/BugPredictio... 2 /Volumes/DriveB/Datasets/Datasets/BugPredictio... 3 /Volumes/DriveB/Datasets/Datasets/BugPredictio... 4 /Volumes/DriveB/Datasets/Datasets/BugPredictio... ... 1217 /Volumes/DriveB/Datasets/Datasets/BugPredictio... 1218 /Volumes/DriveB/Datasets/Datasets/BugPredictio... 1219 /Volumes/DriveB/Data…	contrib/db/bdb-je/src/java/org/apache/lucene/store/je/JEDirectory.java
682	5	17	0	155	0.0	1.0	5.0	0 /Volumes/DriveB/Datasets/Datasets/BugPredictio... 1 /Volumes/DriveB/Datasets/Datasets/BugPredictio... 2 /Volumes/DriveB/Datasets/Datasets/BugPredictio... 3 /Volumes/DriveB/Datasets/Datasets/BugPredictio... 4 /Volumes/DriveB/Datasets/Datasets/BugPredictio... ... 1217 /Volumes/DriveB/Datasets/Datasets/BugPredictio... 1218 /Volumes/DriveB/Datasets/Datasets/BugPredictio... 1219 /Volumes/DriveB/Data…	contrib/db/bdb-je/src/java/org/apache/lucene/store/je/JEIndexInput.java
683	4	16	0	144	0.0	1.0	3.0	0 /Volumes/DriveB/Datasets/Datasets/BugPredictio... 1 /Volumes/DriveB/Datasets/Datasets/BugPredictio... 2 /Volumes/DriveB/Datasets/Datasets/BugPredictio... 3 /Volumes/DriveB/Datasets/Datasets/BugPredictio... 4 /Volumes/DriveB/Datasets/Datasets/BugPredictio... ... 1217 /Volumes/DriveB/Datasets/Datasets/BugPredictio... 1218 /Volumes/DriveB/Datasets/Datasets/BugPredictio... 1219 /Volumes/DriveB/Data…	contrib/db/bdb-je/src/java/org/apache/lucene/store/je/JEIndexOutput.java
684	1	4	0	0	0.0	1.0	0.0	0 /Volumes/DriveB/Datasets/Datasets/BugPredictio... 1 /Volumes/DriveB/Datasets/Datasets/BugPredictio... 2 /Volumes/DriveB/Datasets/Datasets/BugPredictio... 3 /Volumes/DriveB/Datasets/Datasets/BugPredictio... 4 /Volumes/DriveB/Datasets/Datasets/BugPredictio... ... 1217 /Volumes/DriveB/Datasets/Datasets/BugPredictio... 1218 /Volumes/DriveB/Datasets/Datasets/BugPredictio... 1219 /Volumes/DriveB/Data…	contrib/db/bdb-je/src/java/org/apache/lucene/store/je/JELock.java
685	4	17	0	277				0 /Volumes/DriveB/Datasets/Datasets/BugPredictio... 1 /Volumes/DriveB/Datasets/Datasets/BugPredictio... 2 /Volumes/DriveB/Datasets/Datasets/BugPredictio... 3 /Volumes/DriveB/Datasets/Datasets/BugPredictio... 4 /Volumes/DriveB/Datasets/Datasets/BugPredictio... ... 1217 /Volumes/DriveB/Datasets/Datasets/BugPredictio... 1218 /Volumes/DriveB/Datasets/Datasets/BugPredictio... 1219 /Volumes/DriveB/Data…	contrib/db/bdb-je/src/test/org/apache/lucene/store/je/JEStoreTest.java
686	1	2	357	0	0.0	0.0	0.0	0 /Volumes/DriveB/Datasets/Datasets/BugPredictio... 1 /Volumes/DriveB/Datasets/Datasets/BugPredictio... 2 /Volumes/DriveB/Datasets/Datasets/BugPredictio... 3 /Volumes/DriveB/Datasets/Datasets/BugPredictio... 4 /Volumes/DriveB/Datasets/Datasets/BugPredictio... ... 1217 /Volumes/DriveB/Datasets/Datasets/BugPredictio... 1218 /Volumes/DriveB/Datasets/Datasets/BugPredictio... 1219 /Volumes/DriveB/Data…	contrib/highlighter/src/java/org/apache/lucene/search/highlight/DefaultEncoder.java
687	0	1	0	0				0 /Volumes/DriveB/Datasets/Datasets/BugPredictio... 1 /Volumes/DriveB/Datasets/Datasets/BugPredictio... 2 /Volumes/DriveB/Datasets/Datasets/BugPredictio... 3 /Volumes/DriveB/Datasets/Datasets/BugPredictio... 4 /Volumes/DriveB/Datasets/Datasets/BugPredictio... ... 1217 /Volumes/DriveB/Datasets/Datasets/BugPredictio... 1218 /Volumes/DriveB/Datasets/Datasets/BugPredictio... 1219 /Volumes/DriveB/Data…	contrib/highlighter/src/java/org/apache/lucene/search/highlight/Encoder.java
688	1	1	147	0				0 /Volumes/DriveB/Datasets/Datasets/BugPredictio... 1 /Volumes/DriveB/Datasets/Datasets/BugPredictio... 2 /Volumes/DriveB/Datasets/Datasets/BugPredictio... 3 /Volumes/DriveB/Datasets/Datasets/BugPredictio... 4 /Volumes/DriveB/Datasets/Datasets/BugPredictio... ... 1217 /Volumes/DriveB/Datasets/Datasets/BugPredictio... 1218 /Volumes/DriveB/Datasets/Datasets/BugPredictio... 1219 /Volumes/DriveB/Data…	contrib/highlighter/src/java/org/apache/lucene/search/highlight/Formatter.java
689	1	2	63	0				0 /Volumes/DriveB/Datasets/Datasets/BugPredictio... 1 /Volumes/DriveB/Datasets/Datasets/BugPredictio... 2 /Volumes/DriveB/Datasets/Datasets/BugPredictio... 3 /Volumes/DriveB/Datasets/Datasets/BugPredictio... 4 /Volumes/DriveB/Datasets/Datasets/BugPredictio... ... 1217 /Volumes/DriveB/Datasets/Datasets/BugPredictio... 1218 /Volumes/DriveB/Datasets/Datasets/BugPredictio... 1219 /Volumes/DriveB/Data…	contrib/highlighter/src/java/org/apache/lucene/search/highlight/Fragmenter.java
690	2	8	119	71	0.0	1.0	4.0	0 /Volumes/DriveB/Datasets/Datasets/BugPredictio... 1 /Volumes/DriveB/Datasets/Datasets/BugPredictio... 2 /Volumes/DriveB/Datasets/Datasets/BugPredictio... 3 /Volumes/DriveB/Datasets/Datasets/BugPredictio... 4 /Volumes/DriveB/Datasets/Datasets/BugPredictio... ... 1217 /Volumes/DriveB/Datasets/Datasets/BugPredictio... 1218 /Volumes/DriveB/Datasets/Datasets/BugPredictio... 1219 /Volumes/DriveB/Data…	contrib/highlighter/src/java/org/apache/lucene/search/highlight/GradientFormatter.java
691	13	48	316	754	0.0	17.0	12.0	0 /Volumes/DriveB/Datasets/Datasets/BugPredictio... 1 /Volumes/DriveB/Datasets/Datasets/BugPredictio... 2 /Volumes/DriveB/Datasets/Datasets/BugPredictio... 3 /Volumes/DriveB/Datasets/Datasets/BugPredictio... 4 /Volumes/DriveB/Datasets/Datasets/BugPredictio... ... 1217 /Volumes/DriveB/Datasets/Datasets/BugPredictio... 1218 /Volumes/DriveB/Datasets/Datasets/BugPredictio... 1219 /Volumes/DriveB/Data…	contrib/highlighter/src/java/org/apache/lucene/search/highlight/Highlighter.java
692	2	4	0	24				0 /Volumes/DriveB/Datasets/Datasets/BugPredictio... 1 /Volumes/DriveB/Datasets/Datasets/BugPredictio... 2 /Volumes/DriveB/Datasets/Datasets/BugPredictio... 3 /Volumes/DriveB/Datasets/Datasets/BugPredictio... 4 /Volumes/DriveB/Datasets/Datasets/BugPredictio... ... 1217 /Volumes/DriveB/Datasets/Datasets/BugPredictio... 1218 /Volumes/DriveB/Datasets/Datasets/BugPredictio... 1219 /Volumes/DriveB/Data…	contrib/highlighter/src/java/org/apache/lucene/search/highlight/Highlighter.java
693	2	2	0	0	0.0	4.0	0.0	0 /Volumes/DriveB/Datasets/Datasets/BugPredictio... 1 /Volumes/DriveB/Datasets/Datasets/BugPredictio... 2 /Volumes/DriveB/Datasets/Datasets/BugPredictio... 3 /Volumes/DriveB/Datasets/Datasets/BugPredictio... 4 /Volumes/DriveB/Datasets/Datasets/BugPredictio... ... 1217 /Volumes/DriveB/Datasets/Datasets/BugPredictio... 1218 /Volumes/DriveB/Datasets/Datasets/BugPredictio... 1219 /Volumes/DriveB/Data…	contrib/highlighter/src/java/org/apache/lucene/search/highlight/NullFragmenter.java
694	7	14	266	69	0.0	1.0	2.0	0 /Volumes/DriveB/Datasets/Datasets/BugPredictio... 1 /Volumes/DriveB/Datasets/Datasets/BugPredictio... 2 /Volumes/DriveB/Datasets/Datasets/BugPredictio... 3 /Volumes/DriveB/Datasets/Datasets/BugPredictio... 4 /Volumes/DriveB/Datasets/Datasets/BugPredictio... ... 1217 /Volumes/DriveB/Datasets/Datasets/BugPredictio... 1218 /Volumes/DriveB/Datasets/Datasets/BugPredictio... 1219 /Volumes/DriveB/Data…	contrib/highlighter/src/java/org/apache/lucene/search/highlight/QueryScorer.java
695	8	19	0	204	0.0	0.0	8.0	0 /Volumes/DriveB/Datasets/Datasets/BugPredictio... 1 /Volumes/DriveB/Datasets/Datasets/BugPredictio... 2 /Volumes/DriveB/Datasets/Datasets/BugPredictio... 3 /Volumes/DriveB/Datasets/Datasets/BugPredictio... 4 /Volumes/DriveB/Datasets/Datasets/BugPredictio... ... 1217 /Volumes/DriveB/Datasets/Datasets/BugPredictio... 1218 /Volumes/DriveB/Datasets/Datasets/BugPredictio... 1219 /Volumes/DriveB/Data…	contrib/highlighter/src/java/org/apache/lucene/search/highlight/QueryTermExtractor.java
696	2	3	0	0				0 /Volumes/DriveB/Datasets/Datasets/BugPredictio... 1 /Volumes/DriveB/Datasets/Datasets/BugPredictio... 2 /Volumes/DriveB/Datasets/Datasets/BugPredictio... 3 /Volumes/DriveB/Datasets/Datasets/BugPredictio... 4 /Volumes/DriveB/Datasets/Datasets/BugPredictio... ... 1217 /Volumes/DriveB/Datasets/Datasets/BugPredictio... 1218 /Volumes/DriveB/Datasets/Datasets/BugPredictio... 1219 /Volumes/DriveB/Data…	contrib/highlighter/src/java/org/apache/lucene/search/highlight/Scorer.java
697	2	7	0	12	0.0	6.0	1.0	0 /Volumes/DriveB/Datasets/Datasets/BugPredictio... 1 /Volumes/DriveB/Datasets/Datasets/BugPredictio... 2 /Volumes/DriveB/Datasets/Datasets/BugPredictio... 3 /Volumes/DriveB/Datasets/Datasets/BugPredictio... 4 /Volumes/DriveB/Datasets/Datasets/BugPredictio... ... 1217 /Volumes/DriveB/Datasets/Datasets/BugPredictio... 1218 /Volumes/DriveB/Datasets/Datasets/BugPredictio... 1219 /Volumes/DriveB/Data…	contrib/highlighter/src/java/org/apache/lucene/search/highlight/SimpleFragmenter.java
698	1	3	0	43	0.0	1.0	2.0	0 /Volumes/DriveB/Datasets/Datasets/BugPredictio... 1 /Volumes/DriveB/Datasets/Datasets/BugPredictio... 2 /Volumes/DriveB/Datasets/Datasets/BugPredictio... 3 /Volumes/DriveB/Datasets/Datasets/BugPredictio... 4 /Volumes/DriveB/Datasets/Datasets/BugPredictio... ... 1217 /Volumes/DriveB/Datasets/Datasets/BugPredictio... 1218 /Volumes/DriveB/Datasets/Datasets/BugPredictio... 1219 /Volumes/DriveB/Data…	contrib/highlighter/src/java/org/apache/lucene/search/highlight/SimpleHTMLEncoder.java
699	2	4	0	25	0.0	6.0	2.0	0 /Volumes/DriveB/Datasets/Datasets/BugPredictio... 1 /Volumes/DriveB/Datasets/Datasets/BugPredictio... 2 /Volumes/DriveB/Datasets/Datasets/BugPredictio... 3 /Volumes/DriveB/Datasets/Datasets/BugPredictio... 4 /Volumes/DriveB/Datasets/Datasets/BugPredictio... ... 1217 /Volumes/DriveB/Datasets/Datasets/BugPredictio... 1218 /Volumes/DriveB/Datasets/Datasets/BugPredictio... 1219 /Volumes/DriveB/Data…	contrib/highlighter/src/java/org/apache/lucene/search/highlight/SimpleHTMLFormatter.java
700	5	9	0	99	0.0	1.0	4.0	0 /Volumes/DriveB/Datasets/Datasets/BugPredictio... 1 /Volumes/DriveB/Datasets/Datasets/BugPredictio... 2 /Volumes/DriveB/Datasets/Datasets/BugPredictio... 3 /Volumes/DriveB/Datasets/Datasets/BugPredictio... 4 /Volumes/DriveB/Datasets/Datasets/BugPredictio... ... 1217 /Volumes/DriveB/Datasets/Datasets/BugPredictio... 1218 /Volumes/DriveB/Datasets/Datasets/BugPredictio... 1219 /Volumes/DriveB/Data…	contrib/highlighter/src/java/org/apache/lucene/search/highlight/SimpleSpanFragmenter.java
701	2	6	0	85	0.0	0.0	4.0	0 /Volumes/DriveB/Datasets/Datasets/BugPredictio... 1 /Volumes/DriveB/Datasets/Datasets/BugPredictio... 2 /Volumes/DriveB/Datasets/Datasets/BugPredictio... 3 /Volumes/DriveB/Datasets/Datasets/BugPredictio... 4 /Volumes/DriveB/Datasets/Datasets/BugPredictio... ... 1217 /Volumes/DriveB/Datasets/Datasets/BugPredictio... 1218 /Volumes/DriveB/Datasets/Datasets/BugPredictio... 1219 /Volumes/DriveB/Data…	contrib/highlighter/src/java/org/apache/lucene/search/highlight/SpanGradientFormatter.java
702	9	23	88	195	0.0	3.0	4.0	0 /Volumes/DriveB/Datasets/Datasets/BugPredictio... 1 /Volumes/DriveB/Datasets/Datasets/BugPredictio... 2 /Volumes/DriveB/Datasets/Datasets/BugPredictio... 3 /Volumes/DriveB/Datasets/Datasets/BugPredictio... 4 /Volumes/DriveB/Datasets/Datasets/BugPredictio... ... 1217 /Volumes/DriveB/Datasets/Datasets/BugPredictio... 1218 /Volumes/DriveB/Datasets/Datasets/BugPredictio... 1219 /Volumes/DriveB/Data…	contrib/highlighter/src/java/org/apache/lucene/search/highlight/SpanScorer.java
703	0	7	263	0	0.0	3.0	1.0	0 /Volumes/DriveB/Datasets/Datasets/BugPredictio... 1 /Volumes/DriveB/Datasets/Datasets/BugPredictio... 2 /Volumes/DriveB/Datasets/Datasets/BugPredictio... 3 /Volumes/DriveB/Datasets/Datasets/BugPredictio... 4 /Volumes/DriveB/Datasets/Datasets/BugPredictio... ... 1217 /Volumes/DriveB/Datasets/Datasets/BugPredictio... 1218 /Volumes/DriveB/Datasets/Datasets/BugPredictio... 1219 /Volumes/DriveB/Data…	contrib/highlighter/src/java/org/apache/lucene/search/highlight/TextFragment.java
704	1	12	551	81	0.0	5.0	1.0	0 /Volumes/DriveB/Datasets/Datasets/BugPredictio... 1 /Volumes/DriveB/Datasets/Datasets/BugPredictio... 2 /Volumes/DriveB/Datasets/Datasets/BugPredictio... 3 /Volumes/DriveB/Datasets/Datasets/BugPredictio... 4 /Volumes/DriveB/Datasets/Datasets/BugPredictio... ... 1217 /Volumes/DriveB/Datasets/Datasets/BugPredictio... 1218 /Volumes/DriveB/Datasets/Datasets/BugPredictio... 1219 /Volumes/DriveB/Data…	contrib/highlighter/src/java/org/apache/lucene/search/highlight/TokenGroup.java
705	9	22	14	508	0.0	0.0	2.0	0 /Volumes/DriveB/Datasets/Datasets/BugPredictio... 1 /Volumes/DriveB/Datasets/Datasets/BugPredictio... 2 /Volumes/DriveB/Datasets/Datasets/BugPredictio... 3 /Volumes/DriveB/Datasets/Datasets/BugPredictio... 4 /Volumes/DriveB/Datasets/Datasets/BugPredictio... ... 1217 /Volumes/DriveB/Datasets/Datasets/BugPredictio... 1218 /Volumes/DriveB/Datasets/Datasets/BugPredictio... 1219 /Volumes/DriveB/Data…	contrib/highlighter/src/java/org/apache/lucene/search/highlight/TokenSources.java
706	2	8	55	43	0.0	4.0	0.0	0 /Volumes/DriveB/Datasets/Datasets/BugPredictio... 1 /Volumes/DriveB/Datasets/Datasets/BugPredictio... 2 /Volumes/DriveB/Datasets/Datasets/BugPredictio... 3 /Volumes/DriveB/Datasets/Datasets/BugPredictio... 4 /Volumes/DriveB/Datasets/Datasets/BugPredictio... ... 1217 /Volumes/DriveB/Datasets/Datasets/BugPredictio... 1218 /Volumes/DriveB/Datasets/Datasets/BugPredictio... 1219 /Volumes/DriveB/Data…	contrib/highlighter/src/java/org/apache/lucene/search/highlight/WeightedSpanTerm.java
707	27	59	132	903	0.0	1.0	26.0	0 /Volumes/DriveB/Datasets/Datasets/BugPredictio... 1 /Volumes/DriveB/Datasets/Datasets/BugPredictio... 2 /Volumes/DriveB/Datasets/Datasets/BugPredictio... 3 /Volumes/DriveB/Datasets/Datasets/BugPredictio... 4 /Volumes/DriveB/Datasets/Datasets/BugPredictio... ... 1217 /Volumes/DriveB/Datasets/Datasets/BugPredictio... 1218 /Volumes/DriveB/Datasets/Datasets/BugPredictio... 1219 /Volumes/DriveB/Data…	contrib/highlighter/src/java/org/apache/lucene/search/highlight/WeightedSpanTermExtractor.java
708	0	5	556	0	0.0	4.0	0.0	0 /Volumes/DriveB/Datasets/Datasets/BugPredictio... 1 /Volumes/DriveB/Datasets/Datasets/BugPredictio... 2 /Volumes/DriveB/Datasets/Datasets/BugPredictio... 3 /Volumes/DriveB/Datasets/Datasets/BugPredictio... 4 /Volumes/DriveB/Datasets/Datasets/BugPredictio... ... 1217 /Volumes/DriveB/Datasets/Datasets/BugPredictio... 1218 /Volumes/DriveB/Datasets/Datasets/BugPredictio... 1219 /Volumes/DriveB/Data…	contrib/highlighter/src/java/org/apache/lucene/search/highlight/WeightedTerm.java
709	41	117	223	8477				0 /Volumes/DriveB/Datasets/Datasets/BugPredictio... 1 /Volumes/DriveB/Datasets/Datasets/BugPredictio... 2 /Volumes/DriveB/Datasets/Datasets/BugPredictio... 3 /Volumes/DriveB/Datasets/Datasets/BugPredictio... 4 /Volumes/DriveB/Datasets/Datasets/BugPredictio... ... 1217 /Volumes/DriveB/Datasets/Datasets/BugPredictio... 1218 /Volumes/DriveB/Datasets/Datasets/BugPredictio... 1219 /Volumes/DriveB/Data…	contrib/highlighter/src/test/org/apache/lucene/search/highlight/HighlighterTest.java
710	4	4	0	0				0 /Volumes/DriveB/Datasets/Datasets/BugPredictio... 1 /Volumes/DriveB/Datasets/Datasets/BugPredictio... 2 /Volumes/DriveB/Datasets/Datasets/BugPredictio... 3 /Volumes/DriveB/Datasets/Datasets/BugPredictio... 4 /Volumes/DriveB/Datasets/Datasets/BugPredictio... ... 1217 /Volumes/DriveB/Datasets/Datasets/BugPredictio... 1218 /Volumes/DriveB/Datasets/Datasets/BugPredictio... 1219 /Volumes/DriveB/Data…	contrib/highlighter/src/test/org/apache/lucene/search/highlight/HighlighterTest.java
711	2	9	0	139				0 /Volumes/DriveB/Datasets/Datasets/BugPredictio... 1 /Volumes/DriveB/Datasets/Datasets/BugPredictio... 2 /Volumes/DriveB/Datasets/Datasets/BugPredictio... 3 /Volumes/DriveB/Datasets/Datasets/BugPredictio... 4 /Volumes/DriveB/Datasets/Datasets/BugPredictio... ... 1217 /Volumes/DriveB/Datasets/Datasets/BugPredictio... 1218 /Volumes/DriveB/Datasets/Datasets/BugPredictio... 1219 /Volumes/DriveB/Data…	contrib/highlighter/src/test/org/apache/lucene/search/highlight/HighlighterTest.java
712	0	4	4693	0	1.0	1.0	1.0	0 /Volumes/DriveB/Datasets/Datasets/BugPredictio... 1 /Volumes/DriveB/Datasets/Datasets/BugPredictio... 2 /Volumes/DriveB/Datasets/Datasets/BugPredictio... 3 /Volumes/DriveB/Datasets/Datasets/BugPredictio... 4 /Volumes/DriveB/Datasets/Datasets/BugPredictio... ... 1217 /Volumes/DriveB/Datasets/Datasets/BugPredictio... 1218 /Volumes/DriveB/Datasets/Datasets/BugPredictio... 1219 /Volumes/DriveB/Data…	contrib/instantiated/src/java/org/apache/lucene/store/instantiated/FieldSetting.java
713	1	6	196	64	1.0	3.0	3.0	0 /Volumes/DriveB/Datasets/Datasets/BugPredictio... 1 /Volumes/DriveB/Datasets/Datasets/BugPredictio... 2 /Volumes/DriveB/Datasets/Datasets/BugPredictio... 3 /Volumes/DriveB/Datasets/Datasets/BugPredictio... 4 /Volumes/DriveB/Datasets/Datasets/BugPredictio... ... 1217 /Volumes/DriveB/Datasets/Datasets/BugPredictio... 1218 /Volumes/DriveB/Datasets/Datasets/BugPredictio... 1219 /Volumes/DriveB/Data…	contrib/instantiated/src/java/org/apache/lucene/store/instantiated/FieldSettings.java
714	2	10	749	21	0.0	6.0	1.0	0 /Volumes/DriveB/Datasets/Datasets/BugPredictio... 1 /Volumes/DriveB/Datasets/Datasets/BugPredictio... 2 /Volumes/DriveB/Datasets/Datasets/BugPredictio... 3 /Volumes/DriveB/Datasets/Datasets/BugPredictio... 4 /Volumes/DriveB/Datasets/Datasets/BugPredictio... ... 1217 /Volumes/DriveB/Datasets/Datasets/BugPredictio... 1218 /Volumes/DriveB/Datasets/Datasets/BugPredictio... 1219 /Volumes/DriveB/Data…	contrib/instantiated/src/java/org/apache/lucene/store/instantiated/InstantiatedDocument.java
715	19	68	741	65	0.0	5.0	17.0	0 /Volumes/DriveB/Datasets/Datasets/BugPredictio... 1 /Volumes/DriveB/Datasets/Datasets/BugPredictio... 2 /Volumes/DriveB/Datasets/Datasets/BugPredictio... 3 /Volumes/DriveB/Datasets/Datasets/BugPredictio... 4 /Volumes/DriveB/Datasets/Datasets/BugPredictio... ... 1217 /Volumes/DriveB/Datasets/Datasets/BugPredictio... 1218 /Volumes/DriveB/Datasets/Datasets/BugPredictio... 1219 /Volumes/DriveB/Data…	contrib/instantiated/src/java/org/apache/lucene/store/instantiated/InstantiatedIndex.java
716	23	54	10581	1414	1.0	5.0	14.0	0 /Volumes/DriveB/Datasets/Datasets/BugPredictio... 1 /Volumes/DriveB/Datasets/Datasets/BugPredictio... 2 /Volumes/DriveB/Datasets/Datasets/BugPredictio... 3 /Volumes/DriveB/Datasets/Datasets/BugPredictio... 4 /Volumes/DriveB/Datasets/Datasets/BugPredictio... ... 1217 /Volumes/DriveB/Datasets/Datasets/BugPredictio... 1218 /Volumes/DriveB/Datasets/Datasets/BugPredictio... 1219 /Volumes/DriveB/Data…	contrib/instantiated/src/java/org/apache/lucene/store/instantiated/InstantiatedIndexReader.java
717	19	87	2039	2477	1.0	3.0	25.0	0 /Volumes/DriveB/Datasets/Datasets/BugPredictio... 1 /Volumes/DriveB/Datasets/Datasets/BugPredictio... 2 /Volumes/DriveB/Datasets/Datasets/BugPredictio... 3 /Volumes/DriveB/Datasets/Datasets/BugPredictio... 4 /Volumes/DriveB/Datasets/Datasets/BugPredictio... ... 1217 /Volumes/DriveB/Datasets/Datasets/BugPredictio... 1218 /Volumes/DriveB/Datasets/Datasets/BugPredictio... 1219 /Volumes/DriveB/Data…	contrib/instantiated/src/java/org/apache/lucene/store/instantiated/InstantiatedIndexWriter.java
718	3	23	3057	161	0.0	7.0	3.0	0 /Volumes/DriveB/Datasets/Datasets/BugPredictio... 1 /Volumes/DriveB/Datasets/Datasets/BugPredictio... 2 /Volumes/DriveB/Datasets/Datasets/BugPredictio... 3 /Volumes/DriveB/Datasets/Datasets/BugPredictio... 4 /Volumes/DriveB/Datasets/Datasets/BugPredictio... ... 1217 /Volumes/DriveB/Datasets/Datasets/BugPredictio... 1218 /Volumes/DriveB/Datasets/Datasets/BugPredictio... 1219 /Volumes/DriveB/Data…	contrib/instantiated/src/java/org/apache/lucene/store/instantiated/InstantiatedTerm.java
719	8	19	5371	272	0.0	2.0	5.0	0 /Volumes/DriveB/Datasets/Datasets/BugPredictio... 1 /Volumes/DriveB/Datasets/Datasets/BugPredictio... 2 /Volumes/DriveB/Datasets/Datasets/BugPredictio... 3 /Volumes/DriveB/Datasets/Datasets/BugPredictio... 4 /Volumes/DriveB/Datasets/Datasets/BugPredictio... ... 1217 /Volumes/DriveB/Datasets/Datasets/BugPredictio... 1218 /Volumes/DriveB/Datasets/Datasets/BugPredictio... 1219 /Volumes/DriveB/Data…	contrib/instantiated/src/java/org/apache/lucene/store/instantiated/InstantiatedTermDocs.java
720	4	13	294	0	0.0	9.0	0.0	0 /Volumes/DriveB/Datasets/Datasets/BugPredictio... 1 /Volumes/DriveB/Datasets/Datasets/BugPredictio... 2 /Volumes/DriveB/Datasets/Datasets/BugPredictio... 3 /Volumes/DriveB/Datasets/Datasets/BugPredictio... 4 /Volumes/DriveB/Datasets/Datasets/BugPredictio... ... 1217 /Volumes/DriveB/Datasets/Datasets/BugPredictio... 1218 /Volumes/DriveB/Datasets/Datasets/BugPredictio... 1219 /Volumes/DriveB/Data…	contrib/instantiated/src/java/org/apache/lucene/store/instantiated/InstantiatedTermDocumentInformation.java
721	5	13	6487	230	1.0	1.0	3.0	0 /Volumes/DriveB/Datasets/Datasets/BugPredictio... 1 /Volumes/DriveB/Datasets/Datasets/BugPredictio... 2 /Volumes/DriveB/Datasets/Datasets/BugPredictio... 3 /Volumes/DriveB/Datasets/Datasets/BugPredictio... 4 /Volumes/DriveB/Datasets/Datasets/BugPredictio... ... 1217 /Volumes/DriveB/Datasets/Datasets/BugPredictio... 1218 /Volumes/DriveB/Datasets/Datasets/BugPredictio... 1219 /Volumes/DriveB/Data…	contrib/instantiated/src/java/org/apache/lucene/store/instantiated/InstantiatedTermEnum.java
722	4	13	2085	21	0.0	1.0	5.0	0 /Volumes/DriveB/Datasets/Datasets/BugPredictio... 1 /Volumes/DriveB/Datasets/Datasets/BugPredictio... 2 /Volumes/DriveB/Datasets/Datasets/BugPredictio... 3 /Volumes/DriveB/Datasets/Datasets/BugPredictio... 4 /Volumes/DriveB/Datasets/Datasets/BugPredictio... ... 1217 /Volumes/DriveB/Datasets/Datasets/BugPredictio... 1218 /Volumes/DriveB/Datasets/Datasets/BugPredictio... 1219 /Volumes/DriveB/Data…	contrib/instantiated/src/java/org/apache/lucene/store/instantiated/InstantiatedTermFreqVector.java
723	4	12	1342	131	0.0	1.0	3.0	0 /Volumes/DriveB/Datasets/Datasets/BugPredictio... 1 /Volumes/DriveB/Datasets/Datasets/BugPredictio... 2 /Volumes/DriveB/Datasets/Datasets/BugPredictio... 3 /Volumes/DriveB/Datasets/Datasets/BugPredictio... 4 /Volumes/DriveB/Datasets/Datasets/BugPredictio... ... 1217 /Volumes/DriveB/Datasets/Datasets/BugPredictio... 1218 /Volumes/DriveB/Datasets/Datasets/BugPredictio... 1219 /Volumes/DriveB/Data…	contrib/instantiated/src/java/org/apache/lucene/store/instantiated/InstantiatedTermPositions.java
724	5	7	552	107	0.0	1.0	2.0	0 /Volumes/DriveB/Datasets/Datasets/BugPredictio... 1 /Volumes/DriveB/Datasets/Datasets/BugPredictio... 2 /Volumes/DriveB/Datasets/Datasets/BugPredictio... 3 /Volumes/DriveB/Datasets/Datasets/BugPredictio... 4 /Volumes/DriveB/Datasets/Datasets/BugPredictio... ... 1217 /Volumes/DriveB/Datasets/Datasets/BugPredictio... 1218 /Volumes/DriveB/Datasets/Datasets/BugPredictio... 1219 /Volumes/DriveB/Data…	contrib/instantiated/src/java/org/apache/lucene/store/instantiated/InstantiatedTermPositionVector.java
725	23	65	0	3644				0 /Volumes/DriveB/Datasets/Datasets/BugPredictio... 1 /Volumes/DriveB/Datasets/Datasets/BugPredictio... 2 /Volumes/DriveB/Datasets/Datasets/BugPredictio... 3 /Volumes/DriveB/Datasets/Datasets/BugPredictio... 4 /Volumes/DriveB/Datasets/Datasets/BugPredictio... ... 1217 /Volumes/DriveB/Datasets/Datasets/BugPredictio... 1218 /Volumes/DriveB/Datasets/Datasets/BugPredictio... 1219 /Volumes/DriveB/Data…	contrib/instantiated/src/test/org/apache/lucene/store/instantiated/TestIndicesEquals.java
726	20	53	1094	1042	0.0	1.0	20.0	0 /Volumes/DriveB/Datasets/Datasets/BugPredictio... 1 /Volumes/DriveB/Datasets/Datasets/BugPredictio... 2 /Volumes/DriveB/Datasets/Datasets/BugPredictio... 3 /Volumes/DriveB/Datasets/Datasets/BugPredictio... 4 /Volumes/DriveB/Datasets/Datasets/BugPredictio... ... 1217 /Volumes/DriveB/Datasets/Datasets/BugPredictio... 1218 /Volumes/DriveB/Datasets/Datasets/BugPredictio... 1219 /Volumes/DriveB/Data…	contrib/lucli/src/java/lucli/LuceneMethods.java
727	3	21	17	302	0.0	0.0	12.0	0 /Volumes/DriveB/Datasets/Datasets/BugPredictio... 1 /Volumes/DriveB/Datasets/Datasets/BugPredictio... 2 /Volumes/DriveB/Datasets/Datasets/BugPredictio... 3 /Volumes/DriveB/Datasets/Datasets/BugPredictio... 4 /Volumes/DriveB/Datasets/Datasets/BugPredictio... ... 1217 /Volumes/DriveB/Datasets/Datasets/BugPredictio... 1218 /Volumes/DriveB/Datasets/Datasets/BugPredictio... 1219 /Volumes/DriveB/Data…	contrib/lucli/src/java/lucli/Lucli.java
728	5	19	0	721	0.0	0.0	10.0	0 /Volumes/DriveB/Datasets/Datasets/BugPredictio... 1 /Volumes/DriveB/Datasets/Datasets/BugPredictio... 2 /Volumes/DriveB/Datasets/Datasets/BugPredictio... 3 /Volumes/DriveB/Datasets/Datasets/BugPredictio... 4 /Volumes/DriveB/Datasets/Datasets/BugPredictio... ... 1217 /Volumes/DriveB/Datasets/Datasets/BugPredictio... 1218 /Volumes/DriveB/Datasets/Datasets/BugPredictio... 1219 /Volumes/DriveB/Data…	contrib/memory/src/java/org/apache/lucene/index/memory/AnalyzerUtil.java
729	14	38	1190	681	1.0	4.0	9.0	0 /Volumes/DriveB/Datasets/Datasets/BugPredictio... 1 /Volumes/DriveB/Datasets/Datasets/BugPredictio... 2 /Volumes/DriveB/Datasets/Datasets/BugPredictio... 3 /Volumes/DriveB/Datasets/Datasets/BugPredictio... 4 /Volumes/DriveB/Datasets/Datasets/BugPredictio... ... 1217 /Volumes/DriveB/Datasets/Datasets/BugPredictio... 1218 /Volumes/DriveB/Datasets/Datasets/BugPredictio... 1219 /Volumes/DriveB/Data…	contrib/memory/src/java/org/apache/lucene/index/memory/MemoryIndex.java
730	6	13	175	200	0.0	1.0	6.0	0 /Volumes/DriveB/Datasets/Datasets/BugPredictio... 1 /Volumes/DriveB/Datasets/Datasets/BugPredictio... 2 /Volumes/DriveB/Datasets/Datasets/BugPredictio... 3 /Volumes/DriveB/Datasets/Datasets/BugPredictio... 4 /Volumes/DriveB/Datasets/Datasets/BugPredictio... ... 1217 /Volumes/DriveB/Datasets/Datasets/BugPredictio... 1218 /Volumes/DriveB/Datasets/Datasets/BugPredictio... 1219 /Volumes/DriveB/Data…	contrib/memory/src/java/org/apache/lucene/index/memory/PatternAnalyzer.java
731	0	9	133	492	0.0	1.0	8.0	0 /Volumes/DriveB/Datasets/Datasets/BugPredictio... 1 /Volumes/DriveB/Datasets/Datasets/BugPredictio... 2 /Volumes/DriveB/Datasets/Datasets/BugPredictio... 3 /Volumes/DriveB/Datasets/Datasets/BugPredictio... 4 /Volumes/DriveB/Datasets/Datasets/BugPredictio... ... 1217 /Volumes/DriveB/Datasets/Datasets/BugPredictio... 1218 /Volumes/DriveB/Datasets/Datasets/BugPredictio... 1219 /Volumes/DriveB/Data…	contrib/memory/src/java/org/apache/lucene/index/memory/SynonymMap.java
732	4	13	0	178	0.0	0.0	3.0	0 /Volumes/DriveB/Datasets/Datasets/BugPredictio... 1 /Volumes/DriveB/Datasets/Datasets/BugPredictio... 2 /Volumes/DriveB/Datasets/Datasets/BugPredictio... 3 /Volumes/DriveB/Datasets/Datasets/BugPredictio... 4 /Volumes/DriveB/Datasets/Datasets/BugPredictio... ... 1217 /Volumes/DriveB/Datasets/Datasets/BugPredictio... 1218 /Volumes/DriveB/Datasets/Datasets/BugPredictio... 1219 /Volumes/DriveB/Data…	contrib/memory/src/java/org/apache/lucene/index/memory/SynonymTokenFilter.java
733	23	39	629	551				0 /Volumes/DriveB/Datasets/Datasets/BugPredictio... 1 /Volumes/DriveB/Datasets/Datasets/BugPredictio... 2 /Volumes/DriveB/Datasets/Datasets/BugPredictio... 3 /Volumes/DriveB/Datasets/Datasets/BugPredictio... 4 /Volumes/DriveB/Datasets/Datasets/BugPredictio... ... 1217 /Volumes/DriveB/Datasets/Datasets/BugPredictio... 1218 /Volumes/DriveB/Datasets/Datasets/BugPredictio... 1219 /Volumes/DriveB/Data…	contrib/memory/src/test/org/apache/lucene/index/memory/MemoryIndexTest.java
734	9	25	2955	772				0 /Volumes/DriveB/Datasets/Datasets/BugPredictio... 1 /Volumes/DriveB/Datasets/Datasets/BugPredictio... 2 /Volumes/DriveB/Datasets/Datasets/BugPredictio... 3 /Volumes/DriveB/Datasets/Datasets/BugPredictio... 4 /Volumes/DriveB/Datasets/Datasets/BugPredictio... ... 1217 /Volumes/DriveB/Datasets/Datasets/BugPredictio... 1218 /Volumes/DriveB/Datasets/Datasets/BugPredictio... 1219 /Volumes/DriveB/Data…	contrib/memory/src/test/org/apache/lucene/index/memory/PatternAnalyzerTest.java
735	8	25	15	383	0.0	1.0	10.0	0 /Volumes/DriveB/Datasets/Datasets/BugPredictio... 1 /Volumes/DriveB/Datasets/Datasets/BugPredictio... 2 /Volumes/DriveB/Datasets/Datasets/BugPredictio... 3 /Volumes/DriveB/Datasets/Datasets/BugPredictio... 4 /Volumes/DriveB/Datasets/Datasets/BugPredictio... ... 1217 /Volumes/DriveB/Datasets/Datasets/BugPredictio... 1218 /Volumes/DriveB/Datasets/Datasets/BugPredictio... 1219 /Volumes/DriveB/Data…	contrib/miscellaneous/src/java/org/apache/lucene/index/FieldNormModifier.java
736	8	21	0	311	0.0	1.0	7.0	0 /Volumes/DriveB/Datasets/Datasets/BugPredictio... 1 /Volumes/DriveB/Datasets/Datasets/BugPredictio... 2 /Volumes/DriveB/Datasets/Datasets/BugPredictio... 3 /Volumes/DriveB/Datasets/Datasets/BugPredictio... 4 /Volumes/DriveB/Datasets/Datasets/BugPredictio... ... 1217 /Volumes/DriveB/Datasets/Datasets/BugPredictio... 1218 /Volumes/DriveB/Datasets/Datasets/BugPredictio... 1219 /Volumes/DriveB/Data…	contrib/miscellaneous/src/java/org/apache/lucene/index/TermVectorAccessor.java
737	7	27	497	190	0.0	1.0	6.0	0 /Volumes/DriveB/Datasets/Datasets/BugPredictio... 1 /Volumes/DriveB/Datasets/Datasets/BugPredictio... 2 /Volumes/DriveB/Datasets/Datasets/BugPredictio... 3 /Volumes/DriveB/Datasets/Datasets/BugPredictio... 4 /Volumes/DriveB/Datasets/Datasets/BugPredictio... ... 1217 /Volumes/DriveB/Datasets/Datasets/BugPredictio... 1218 /Volumes/DriveB/Datasets/Datasets/BugPredictio... 1219 /Volumes/DriveB/Data…	contrib/miscellaneous/src/java/org/apache/lucene/misc/ChainedFilter.java
738	6	14	0	230	0.0	0.0	8.0	0 /Volumes/DriveB/Datasets/Datasets/BugPredictio... 1 /Volumes/DriveB/Datasets/Datasets/BugPredictio... 2 /Volumes/DriveB/Datasets/Datasets/BugPredictio... 3 /Volumes/DriveB/Datasets/Datasets/BugPredictio... 4 /Volumes/DriveB/Datasets/Datasets/BugPredictio... ... 1217 /Volumes/DriveB/Datasets/Datasets/BugPredictio... 1218 /Volumes/DriveB/Datasets/Datasets/BugPredictio... 1219 /Volumes/DriveB/Data…	contrib/miscellaneous/src/java/org/apache/lucene/misc/HighFreqTerms.java
739	2	3	0	0				0 /Volumes/DriveB/Datasets/Datasets/BugPredictio... 1 /Volumes/DriveB/Datasets/Datasets/BugPredictio... 2 /Volumes/DriveB/Datasets/Datasets/BugPredictio... 3 /Volumes/DriveB/Datasets/Datasets/BugPredictio... 4 /Volumes/DriveB/Datasets/Datasets/BugPredictio... ... 1217 /Volumes/DriveB/Datasets/Datasets/BugPredictio... 1218 /Volumes/DriveB/Datasets/Datasets/BugPredictio... 1219 /Volumes/DriveB/Data…	contrib/miscellaneous/src/java/org/apache/lucene/misc/HighFreqTerms.java
740	5	6	0	64	0.0	0.0	3.0	0 /Volumes/DriveB/Datasets/Datasets/BugPredictio... 1 /Volumes/DriveB/Datasets/Datasets/BugPredictio... 2 /Volumes/DriveB/Datasets/Datasets/BugPredictio... 3 /Volumes/DriveB/Datasets/Datasets/BugPredictio... 4 /Volumes/DriveB/Datasets/Datasets/BugPredictio... ... 1217 /Volumes/DriveB/Datasets/Datasets/BugPredictio... 1218 /Volumes/DriveB/Datasets/Datasets/BugPredictio... 1219 /Volumes/DriveB/Data…	contrib/miscellaneous/src/java/org/apache/lucene/misc/IndexMergeTool.java
741	7	24	0	341	0.0	1.0	11.0	0 /Volumes/DriveB/Datasets/Datasets/BugPredictio... 1 /Volumes/DriveB/Datasets/Datasets/BugPredictio... 2 /Volumes/DriveB/Datasets/Datasets/BugPredictio... 3 /Volumes/DriveB/Datasets/Datasets/BugPredictio... 4 /Volumes/DriveB/Datasets/Datasets/BugPredictio... ... 1217 /Volumes/DriveB/Datasets/Datasets/BugPredictio... 1218 /Volumes/DriveB/Datasets/Datasets/BugPredictio... 1219 /Volumes/DriveB/Data…	contrib/miscellaneous/src/java/org/apache/lucene/misc/LengthNormModifier.java
742	1	9	241	98	0.0	1.0	5.0	0 /Volumes/DriveB/Datasets/Datasets/BugPredictio... 1 /Volumes/DriveB/Datasets/Datasets/BugPredictio... 2 /Volumes/DriveB/Datasets/Datasets/BugPredictio... 3 /Volumes/DriveB/Datasets/Datasets/BugPredictio... 4 /Volumes/DriveB/Datasets/Datasets/BugPredictio... ... 1217 /Volumes/DriveB/Datasets/Datasets/BugPredictio... 1218 /Volumes/DriveB/Datasets/Datasets/BugPredictio... 1219 /Volumes/DriveB/Data…	contrib/miscellaneous/src/java/org/apache/lucene/misc/SweetSpotSimilarity.java
743	6	17	707	891	0.0	1.0	8.0	0 /Volumes/DriveB/Datasets/Datasets/BugPredictio... 1 /Volumes/DriveB/Datasets/Datasets/BugPredictio... 2 /Volumes/DriveB/Datasets/Datasets/BugPredictio... 3 /Volumes/DriveB/Datasets/Datasets/BugPredictio... 4 /Volumes/DriveB/Datasets/Datasets/BugPredictio... ... 1217 /Volumes/DriveB/Datasets/Datasets/BugPredictio... 1218 /Volumes/DriveB/Datasets/Datasets/BugPredictio... 1219 /Volumes/DriveB/Data…	contrib/miscellaneous/src/java/org/apache/lucene/queryParser/analyzing/AnalyzingQueryParser.java
744	0	12	1402	0				0 /Volumes/DriveB/Datasets/Datasets/BugPredictio... 1 /Volumes/DriveB/Datasets/Datasets/BugPredictio... 2 /Volumes/DriveB/Datasets/Datasets/BugPredictio... 3 /Volumes/DriveB/Datasets/Datasets/BugPredictio... 4 /Volumes/DriveB/Datasets/Datasets/BugPredictio... ... 1217 /Volumes/DriveB/Datasets/Datasets/BugPredictio... 1218 /Volumes/DriveB/Datasets/Datasets/BugPredictio... 1219 /Volumes/DriveB/Data…	contrib/miscellaneous/src/java/org/apache/lucene/queryParser/precedence/CharStream.java
745	1	14	8	130	0.0	1.0	2.0	0 /Volumes/DriveB/Datasets/Datasets/BugPredictio... 1 /Volumes/DriveB/Datasets/Datasets/BugPredictio... 2 /Volumes/DriveB/Datasets/Datasets/BugPredictio... 3 /Volumes/DriveB/Datasets/Datasets/BugPredictio... 4 /Volumes/DriveB/Datasets/Datasets/BugPredictio... ... 1217 /Volumes/DriveB/Datasets/Datasets/BugPredictio... 1218 /Volumes/DriveB/Datasets/Datasets/BugPredictio... 1219 /Volumes/DriveB/Data…	contrib/miscellaneous/src/java/org/apache/lucene/queryParser/precedence/FastCharStream.java
746	1	5	973	290	0.0	2.0	3.0	0 /Volumes/DriveB/Datasets/Datasets/BugPredictio... 1 /Volumes/DriveB/Datasets/Datasets/BugPredictio... 2 /Volumes/DriveB/Datasets/Datasets/BugPredictio... 3 /Volumes/DriveB/Datasets/Datasets/BugPredictio... 4 /Volumes/DriveB/Datasets/Datasets/BugPredictio... ... 1217 /Volumes/DriveB/Datasets/Datasets/BugPredictio... 1218 /Volumes/DriveB/Datasets/Datasets/BugPredictio... 1219 /Volumes/DriveB/Data…	contrib/miscellaneous/src/java/org/apache/lucene/queryParser/precedence/ParseException.java
747	29	91	4067	923	0.0	1.0	23.0	0 /Volumes/DriveB/Datasets/Datasets/BugPredictio... 1 /Volumes/DriveB/Datasets/Datasets/BugPredictio... 2 /Volumes/DriveB/Datasets/Datasets/BugPredictio... 3 /Volumes/DriveB/Datasets/Datasets/BugPredictio... 4 /Volumes/DriveB/Datasets/Datasets/BugPredictio... ... 1217 /Volumes/DriveB/Datasets/Datasets/BugPredictio... 1218 /Volumes/DriveB/Datasets/Datasets/BugPredictio... 1219 /Volumes/DriveB/Data…	contrib/miscellaneous/src/java/org/apache/lucene/queryParser/precedence/PrecedenceQueryParser.java
748	4	46	2083	195	0.0	1.0	3.0	0 /Volumes/DriveB/Datasets/Datasets/BugPredictio... 1 /Volumes/DriveB/Datasets/Datasets/BugPredictio... 2 /Volumes/DriveB/Datasets/Datasets/BugPredictio... 3 /Volumes/DriveB/Datasets/Datasets/BugPredictio... 4 /Volumes/DriveB/Datasets/Datasets/BugPredictio... ... 1217 /Volumes/DriveB/Datasets/Datasets/BugPredictio... 1218 /Volumes/DriveB/Datasets/Datasets/BugPredictio... 1219 /Volumes/DriveB/Data…	contrib/miscellaneous/src/java/org/apache/lucene/queryParser/precedence/PrecedenceQueryParserTokenManager.java
749	0	2	49	0	0.0	2.0	0.0	0 /Volumes/DriveB/Datasets/Datasets/BugPredictio... 1 /Volumes/DriveB/Datasets/Datasets/BugPredictio... 2 /Volumes/DriveB/Datasets/Datasets/BugPredictio... 3 /Volumes/DriveB/Datasets/Datasets/BugPredictio... 4 /Volumes/DriveB/Datasets/Datasets/BugPredictio... ... 1217 /Volumes/DriveB/Datasets/Datasets/BugPredictio... 1218 /Volumes/DriveB/Datasets/Datasets/BugPredictio... 1219 /Volumes/DriveB/Data…	contrib/miscellaneous/src/java/org/apache/lucene/queryParser/precedence/Token.java
750	0	6	133	337	0.0	2.0	3.0	0 /Volumes/DriveB/Datasets/Datasets/BugPredictio... 1 /Volumes/DriveB/Datasets/Datasets/BugPredictio... 2 /Volumes/DriveB/Datasets/Datasets/BugPredictio... 3 /Volumes/DriveB/Datasets/Datasets/BugPredictio... 4 /Volumes/DriveB/Datasets/Datasets/BugPredictio... ... 1217 /Volumes/DriveB/Datasets/Datasets/BugPredictio... 1218 /Volumes/DriveB/Datasets/Datasets/BugPredictio... 1219 /Volumes/DriveB/Data…	contrib/miscellaneous/src/java/org/apache/lucene/queryParser/precedence/TokenMgrError.java
751	15	24	0	504				0 /Volumes/DriveB/Datasets/Datasets/BugPredictio... 1 /Volumes/DriveB/Datasets/Datasets/BugPredictio... 2 /Volumes/DriveB/Datasets/Datasets/BugPredictio... 3 /Volumes/DriveB/Datasets/Datasets/BugPredictio... 4 /Volumes/DriveB/Datasets/Datasets/BugPredictio... ... 1217 /Volumes/DriveB/Datasets/Datasets/BugPredictio... 1218 /Volumes/DriveB/Datasets/Datasets/BugPredictio... 1219 /Volumes/DriveB/Data…	contrib/miscellaneous/src/test/org/apache/lucene/index/TestFieldNormModifier.java
752	13	18	0	560				0 /Volumes/DriveB/Datasets/Datasets/BugPredictio... 1 /Volumes/DriveB/Datasets/Datasets/BugPredictio... 2 /Volumes/DriveB/Datasets/Datasets/BugPredictio... 3 /Volumes/DriveB/Datasets/Datasets/BugPredictio... 4 /Volumes/DriveB/Datasets/Datasets/BugPredictio... ... 1217 /Volumes/DriveB/Datasets/Datasets/BugPredictio... 1218 /Volumes/DriveB/Datasets/Datasets/BugPredictio... 1219 /Volumes/DriveB/Data…	contrib/miscellaneous/src/test/org/apache/lucene/index/TestTermVectorAccessor.java
753	24	36	0	1111				0 /Volumes/DriveB/Datasets/Datasets/BugPredictio... 1 /Volumes/DriveB/Datasets/Datasets/BugPredictio... 2 /Volumes/DriveB/Datasets/Datasets/BugPredictio... 3 /Volumes/DriveB/Datasets/Datasets/BugPredictio... 4 /Volumes/DriveB/Datasets/Datasets/BugPredictio... ... 1217 /Volumes/DriveB/Datasets/Datasets/BugPredictio... 1218 /Volumes/DriveB/Datasets/Datasets/BugPredictio... 1219 /Volumes/DriveB/Data…	contrib/miscellaneous/src/test/org/apache/lucene/misc/ChainedFilterTest.java
754	3	11	0	858				0 /Volumes/DriveB/Datasets/Datasets/BugPredictio... 1 /Volumes/DriveB/Datasets/Datasets/BugPredictio... 2 /Volumes/DriveB/Datasets/Datasets/BugPredictio... 3 /Volumes/DriveB/Datasets/Datasets/BugPredictio... 4 /Volumes/DriveB/Datasets/Datasets/BugPredictio... ... 1217 /Volumes/DriveB/Datasets/Datasets/BugPredictio... 1218 /Volumes/DriveB/Datasets/Datasets/BugPredictio... 1219 /Volumes/DriveB/Data…	contrib/miscellaneous/src/test/org/apache/lucene/misc/SweetSpotSimilarityTest.java
755	16	23	0	313				0 /Volumes/DriveB/Datasets/Datasets/BugPredictio... 1 /Volumes/DriveB/Datasets/Datasets/BugPredictio... 2 /Volumes/DriveB/Datasets/Datasets/BugPredictio... 3 /Volumes/DriveB/Datasets/Datasets/BugPredictio... 4 /Volumes/DriveB/Datasets/Datasets/BugPredictio... ... 1217 /Volumes/DriveB/Datasets/Datasets/BugPredictio... 1218 /Volumes/DriveB/Datasets/Datasets/BugPredictio... 1219 /Volumes/DriveB/Data…	contrib/miscellaneous/src/test/org/apache/lucene/misc/TestLengthNormModifier.java
756	6	10	0	85				0 /Volumes/DriveB/Datasets/Datasets/BugPredictio... 1 /Volumes/DriveB/Datasets/Datasets/BugPredictio... 2 /Volumes/DriveB/Datasets/Datasets/BugPredictio... 3 /Volumes/DriveB/Datasets/Datasets/BugPredictio... 4 /Volumes/DriveB/Datasets/Datasets/BugPredictio... ... 1217 /Volumes/DriveB/Datasets/Datasets/BugPredictio... 1218 /Volumes/DriveB/Datasets/Datasets/BugPredictio... 1219 /Volumes/DriveB/Data…	contrib/miscellaneous/src/test/org/apache/lucene/queryParser/analyzing/TestAnalyzingQueryParser.java
757	6	6	0	0				0 /Volumes/DriveB/Datasets/Datasets/BugPredictio... 1 /Volumes/DriveB/Datasets/Datasets/BugPredictio... 2 /Volumes/DriveB/Datasets/Datasets/BugPredictio... 3 /Volumes/DriveB/Datasets/Datasets/BugPredictio... 4 /Volumes/DriveB/Datasets/Datasets/BugPredictio... ... 1217 /Volumes/DriveB/Datasets/Datasets/BugPredictio... 1218 /Volumes/DriveB/Datasets/Datasets/BugPredictio... 1219 /Volumes/DriveB/Data…	contrib/miscellaneous/src/test/org/apache/lucene/queryParser/analyzing/TestAnalyzingQueryParser.java
758	17	43	217	638				0 /Volumes/DriveB/Datasets/Datasets/BugPredictio... 1 /Volumes/DriveB/Datasets/Datasets/BugPredictio... 2 /Volumes/DriveB/Datasets/Datasets/BugPredictio... 3 /Volumes/DriveB/Datasets/Datasets/BugPredictio... 4 /Volumes/DriveB/Datasets/Datasets/BugPredictio... ... 1217 /Volumes/DriveB/Datasets/Datasets/BugPredictio... 1218 /Volumes/DriveB/Datasets/Datasets/BugPredictio... 1219 /Volumes/DriveB/Data…	contrib/miscellaneous/src/test/org/apache/lucene/queryParser/precedence/TestPrecedenceQueryParser.java
759	9	25	0	546	0.0	2.0	8.0	0 /Volumes/DriveB/Datasets/Datasets/BugPredictio... 1 /Volumes/DriveB/Datasets/Datasets/BugPredictio... 2 /Volumes/DriveB/Datasets/Datasets/BugPredictio... 3 /Volumes/DriveB/Datasets/Datasets/BugPredictio... 4 /Volumes/DriveB/Datasets/Datasets/BugPredictio... ... 1217 /Volumes/DriveB/Datasets/Datasets/BugPredictio... 1218 /Volumes/DriveB/Datasets/Datasets/BugPredictio... 1219 /Volumes/DriveB/Data…	contrib/queries/src/java/org/apache/lucene/search/BooleanFilter.java
760	4	7	609	70	0.0	1.0	1.0	0 /Volumes/DriveB/Datasets/Datasets/BugPredictio... 1 /Volumes/DriveB/Datasets/Datasets/BugPredictio... 2 /Volumes/DriveB/Datasets/Datasets/BugPredictio... 3 /Volumes/DriveB/Datasets/Datasets/BugPredictio... 4 /Volumes/DriveB/Datasets/Datasets/BugPredictio... ... 1217 /Volumes/DriveB/Datasets/Datasets/BugPredictio... 1218 /Volumes/DriveB/Datasets/Datasets/BugPredictio... 1219 /Volumes/DriveB/Data…	contrib/queries/src/java/org/apache/lucene/search/BoostingQuery.java
761	7	30	111	474	0.0	2.0	9.0	0 /Volumes/DriveB/Datasets/Datasets/BugPredictio... 1 /Volumes/DriveB/Datasets/Datasets/BugPredictio... 2 /Volumes/DriveB/Datasets/Datasets/BugPredictio... 3 /Volumes/DriveB/Datasets/Datasets/BugPredictio... 4 /Volumes/DriveB/Datasets/Datasets/BugPredictio... ... 1217 /Volumes/DriveB/Datasets/Datasets/BugPredictio... 1218 /Volumes/DriveB/Datasets/Datasets/BugPredictio... 1219 /Volumes/DriveB/Data…	contrib/queries/src/java/org/apache/lucene/search/DuplicateFilter.java
762	2	3	218	0	0.0	3.0	0.0	0 /Volumes/DriveB/Datasets/Datasets/BugPredictio... 1 /Volumes/DriveB/Datasets/Datasets/BugPredictio... 2 /Volumes/DriveB/Datasets/Datasets/BugPredictio... 3 /Volumes/DriveB/Datasets/Datasets/BugPredictio... 4 /Volumes/DriveB/Datasets/Datasets/BugPredictio... ... 1217 /Volumes/DriveB/Datasets/Datasets/BugPredictio... 1218 /Volumes/DriveB/Datasets/Datasets/BugPredictio... 1219 /Volumes/DriveB/Data…	contrib/queries/src/java/org/apache/lucene/search/FilterClause.java
763	18	37	25	572	0.0	2.0	16.0	0 /Volumes/DriveB/Datasets/Datasets/BugPredictio... 1 /Volumes/DriveB/Datasets/Datasets/BugPredictio... 2 /Volumes/DriveB/Datasets/Datasets/BugPredictio... 3 /Volumes/DriveB/Datasets/Datasets/BugPredictio... 4 /Volumes/DriveB/Datasets/Datasets/BugPredictio... ... 1217 /Volumes/DriveB/Datasets/Datasets/BugPredictio... 1218 /Volumes/DriveB/Datasets/Datasets/BugPredictio... 1219 /Volumes/DriveB/Data…	contrib/queries/src/java/org/apache/lucene/search/FuzzyLikeThisQuery.java
764	21	69	642	833	0.0	1.0	17.0	0 /Volumes/DriveB/Datasets/Datasets/BugPredictio... 1 /Volumes/DriveB/Datasets/Datasets/BugPredictio... 2 /Volumes/DriveB/Datasets/Datasets/BugPredictio... 3 /Volumes/DriveB/Datasets/Datasets/BugPredictio... 4 /Volumes/DriveB/Datasets/Datasets/BugPredictio... ... 1217 /Volumes/DriveB/Datasets/Datasets/BugPredictio... 1218 /Volumes/DriveB/Datasets/Datasets/BugPredictio... 1219 /Volumes/DriveB/Data…	contrib/queries/src/java/org/apache/lucene/search/similar/MoreLikeThis.java
765	6	29	18	93	0.0	1.0	3.0	0 /Volumes/DriveB/Datasets/Datasets/BugPredictio... 1 /Volumes/DriveB/Datasets/Datasets/BugPredictio... 2 /Volumes/DriveB/Datasets/Datasets/BugPredictio... 3 /Volumes/DriveB/Datasets/Datasets/BugPredictio... 4 /Volumes/DriveB/Datasets/Datasets/BugPredictio... ... 1217 /Volumes/DriveB/Datasets/Datasets/BugPredictio... 1218 /Volumes/DriveB/Datasets/Datasets/BugPredictio... 1219 /Volumes/DriveB/Data…	contrib/queries/src/java/org/apache/lucene/search/similar/MoreLikeThisQuery.java
766	9	10	0	146	0.0	0.0	5.0	0 /Volumes/DriveB/Datasets/Datasets/BugPredictio... 1 /Volumes/DriveB/Datasets/Datasets/BugPredictio... 2 /Volumes/DriveB/Datasets/Datasets/BugPredictio... 3 /Volumes/DriveB/Datasets/Datasets/BugPredictio... 4 /Volumes/DriveB/Datasets/Datasets/BugPredictio... ... 1217 /Volumes/DriveB/Datasets/Datasets/BugPredictio... 1218 /Volumes/DriveB/Datasets/Datasets/BugPredictio... 1219 /Volumes/DriveB/Data…	contrib/queries/src/java/org/apache/lucene/search/similar/SimilarityQueries.java
767	6	14	155	246	0.0	3.0	3.0	0 /Volumes/DriveB/Datasets/Datasets/BugPredictio... 1 /Volumes/DriveB/Datasets/Datasets/BugPredictio... 2 /Volumes/DriveB/Datasets/Datasets/BugPredictio... 3 /Volumes/DriveB/Datasets/Datasets/BugPredictio... 4 /Volumes/DriveB/Datasets/Datasets/BugPredictio... ... 1217 /Volumes/DriveB/Datasets/Datasets/BugPredictio... 1218 /Volumes/DriveB/Datasets/Datasets/BugPredictio... 1219 /Volumes/DriveB/Data…	contrib/queries/src/java/org/apache/lucene/search/TermsFilter.java
768	17	31	0	354				0 /Volumes/DriveB/Datasets/Datasets/BugPredictio... 1 /Volumes/DriveB/Datasets/Datasets/BugPredictio... 2 /Volumes/DriveB/Datasets/Datasets/BugPredictio... 3 /Volumes/DriveB/Datasets/Datasets/BugPredictio... 4 /Volumes/DriveB/Datasets/Datasets/BugPredictio... ... 1217 /Volumes/DriveB/Datasets/Datasets/BugPredictio... 1218 /Volumes/DriveB/Datasets/Datasets/BugPredictio... 1219 /Volumes/DriveB/Data…	contrib/queries/src/test/org/apache/lucene/search/BooleanFilterTest.java
769	15	34	0	714				0 /Volumes/DriveB/Datasets/Datasets/BugPredictio... 1 /Volumes/DriveB/Datasets/Datasets/BugPredictio... 2 /Volumes/DriveB/Datasets/Datasets/BugPredictio... 3 /Volumes/DriveB/Datasets/Datasets/BugPredictio... 4 /Volumes/DriveB/Datasets/Datasets/BugPredictio... ... 1217 /Volumes/DriveB/Datasets/Datasets/BugPredictio... 1218 /Volumes/DriveB/Datasets/Datasets/BugPredictio... 1219 /Volumes/DriveB/Data…	contrib/queries/src/test/org/apache/lucene/search/DuplicateFilterTest.java
[truncated: 2,374 more rows]
