# Supplementary material for: Vovel metrics—novel coupling metrics for improved software fault prediction
Source: PeerJ Comput Sci. 2021 Jun 10;7:e590. doi: 10.7717/peerj-cs.590 (PMC8205299; doi:10.7717/peerj-cs.590)
Supplement: Supplemental Information 5 [file peerj-cs-07-590-s005.r]

library(caret)
DataFolder = "/Users/ml/Desktop/DataSet/"
file_list <- list.files(path = DataFolder)
for (i in 1:length(file_list)) {
  fileName = paste(DataFolder,"/", file_list[i], sep = "")
  thedata <-
    read.csv(fileName)[, c(
      'StrengthOut',
      'StrengthIn',
      'RFC',
      'FanIn',
      'FanOut',
      'CBO'
    )]
  
pairs(~mpg+disp+drat+wt,data=mtcars,
      main="Simple Scatterplot Matrix")
