# Supplementary material for: Vovel metrics—novel coupling metrics for improved software fault prediction
Source: PeerJ Comput Sci. 2021 Jun 10;7:e590. doi: 10.7717/peerj-cs.590 (PMC8205299; doi:10.7717/peerj-cs.590)
Supplement: Supplemental Information 6 [file peerj-cs-07-590-s006.r]

require(readxl)
require(tidyverse)

DataFolder = "/Users/ml/Library/Mobile Documents/com~apple~CloudDocs/PhD/Non Thesis/Research Papers/VovelMetric(ExtensionOfStrengthMetric)/Resources/EditableStuff/Experiment/SelectedProjects"
file_list <- list.files(path = DataFolder)
for (i in 1:length(file_list)) {
  fileName = paste(DataFolder,"/", file_list[i], sep = "")
  mydata <-
    read.csv(fileName)[, c(
      'StrengthOut',
      'StrengthIn',
      'RFC',
      'FanIn',
      'FanOut',
      'CBO',
      'Bug'
    )]
  mydata$Bug <- factor(mydata$Bug)
  
  mylogit <- glm(Bug ~ CBO, data = mydata, family = "binomial")
  CBO = summary(mylogit)
  
  mylogit <- glm(Bug ~ FanIn, data = mydata, family = "binomial")
  FanIn = summary(mylogit)
  
  mylogit <-
    glm(Bug ~ FanOut, data = mydata, family = "binomial")
  FanOut = summary(mylogit)
  
  mylogit <-
    glm(Bug ~ RFC, data = mydata, family = "binomial")
  RFC = summary(mylogit)
  
  mylogit <- glm(Bug ~ StrengthIn, data = mydata, family = "binomial")
  StrengthIn = summary(mylogit)
  
  
  mylogit <- glm(Bug ~ StrengthOut, data = mydata, family = "binomial")
  StrengthOut = summary(mylogit)
  print(
    paste(
      file_list[i],
      ":",
      paste(c(CBO$coefficients[2,]), collapse=":"),
      ":",
      paste(c(FanIn$coefficients[2,]), collapse=":"),
      ":",
      paste(c(FanOut$coefficients[2,]), collapse=":"),
      ":",
      paste(c(RFC$coefficients[2,]), collapse=":"),
      ":",
      paste(c(StrengthIn$coefficients[2,]), collapse=":"),
      ":",
      paste(c(StrengthOut$coefficients[2,]), collapse=":"),
      sep = ""
    )
  )
}
